# Supplementary material for: Integrative multi-omics analysis of growth plate regulation underlying body size in miniature pigs
Source: Commun Biol. 2026 Jun 30;9:875. doi: 10.1038/s42003-026-10538-9 (PMC13315324; doi:10.1038/s42003-026-10538-9)
Supplement: Supplementary file 4 — Supplementary Data 1 [file 42003_2026_10538_MOESM4_ESM.xlsx]

## Sheet: DNA
Supplementary Data 1. Summary of sequencing data used for this study.
Sequencing ID	Library type	Sequencer	Read length	Mode	Mapping rate [%]	No of reads (R1)	No of reads (R2)	Mean sequencing depth (x)	Newly sequenced	Included in ROH analysis	Discovery panel for FST analysis	Expanded panel for FST analysis	Bioproject	Biosample	Run accession	Breed	Sex	Body phenotype	Sample type
NGSPIG001	WGS	Hiseq 2000	150	paired	99.27	194971608	194971608	15.05	No	Yes	Yes	Yes	PRJEB27654	SAMEA4828325	ERR2744287	Mini-LEWE	f	small	NA
NGSPIG002	WGS	Hiseq 2000	150	paired	99.17	201706621	201706621	15.52	No	Yes	Yes	Yes	PRJEB27654	SAMEA4828326	ERR2744288	Mini-LEWE	f	small	NA
NGSPIG004	WGS	Nextseq500	150	paired	99.02	112579612	112579612	12.28	No	No	Yes	Yes	PRJNA635602	SAMN15046032	SRR11913877	Mangalitza	f	large	blood
NGSPIG005	WGS	Hiseq 2000	150	paired	92.42	312932451	312932451	22.1	No	No	Yes	Yes	PRJNA239399	SAMN02665304	SRR1178923, SRR1178924	Mangalitza	m	large	NA
NGSPIG006	WGS	Hiseq 2000	150	paired	98.65	206940772	206940772	15.48	No	Yes	Yes	Yes	PRJNA239399	SAMN02665305	SRR1178925	Mangalitza	m	large	NA
NGSPIG007	WGS	Hiseq 2000	150	paired	98.53	202628368	202628368	15.04	No	No	Yes	Yes	PRJNA239399	SAMN02665306	SRR1178916	Mangalitza	m	large	NA
NGSPIG009	WGS	Hiseq 2000	100	paired	99.24	154937461	154937461	11.82	No	No	No	Yes	PRJEB9922	SAMEA3497855	ERR977291, ERR977292, ERR977293	Mangalitza	f	large	NA
NGSPIG010	WGS	Hiseq 2000	150	paired	96.83	221392087	221392087	15.03	No	No	Yes	Yes	PRJNA260763	SAMN03031189	SRR1581135	Yorkshire	unspecified	large	NA
NGSPIG011	WGS	Hiseq 2000	150	paired	98.65	219307768	219307768	16.47	No	No	Yes	Yes	PRJNA260763	SAMN03031138	SRR1577872	Duroc	m	large	NA
NGSPIG013	WGS	Hiseq 2000	150	paired	99.51	181697276	181697276	14.13	No	Yes	Yes	Yes	PRJEB9922	SAMEA3497824	ERR977189, ERR977190	Angeln Saddleback	unspecified	large	NA
NGSPIG014	WGS	Hiseq 2500	150	paired	99.4	533736279	533736279	36.7	No	No	Yes	Yes	PRJNA309108	SAMN04440475	SRR3123434, SRR3105581, SRR3123259, SRR3105582, SRR3123278, SRR3123280	Berkshire	f	large	NA
NGSPIG015	WGS	Hiseq 2000	100	paired	99.51	212193546	212193546	16.58	No	No	Yes	Yes	PRJEB9922	SAMEA3497826	ERR977195, ERR977196	Bentheim Black Pied	unspecified	large	NA
NGSPIG016	WGS	Hiseq 2000	101	paired	99.09	212701827	212701827	16.17	No	Yes	Yes	Yes	PRJEB27654	SAMEA4828321	ERR2744283	Göttingen minipig	f	small	NA
NGSPIG017	WGS	Hiseq 2000	101	paired	99.05	184378852	184378852	14.14	No	Yes	Yes	Yes	PRJEB27654	SAMEA4828324	ERR2744286	Göttingen minipig	f	small	NA
NGSPIG018	WGS	Hiseq 2000	100	paired	96.15	207785425	207785425	14.09	No	No	No	Yes	PRJEB9922	SAMEA3497843	ERR977248, ERR977249	Hampshire	unspecified	large	NA
NGSPIG022	WGS	Hiseq 2000	101	paired	98.23	189198500	189198500	13.79	No	No	No	Yes	PRJEB9922	SAMEA3497846	ERR977254, ERR977255	Leicoma	unspecified	large	NA
NGSPIG023	WGS	Hiseq 2000	100	paired	99.28	258429587	258429587	20	No	Yes	Yes	Yes	PRJNA309108	SAMN04440481	SRR3123403	Meishan	f	large	NA
NGSPIG026	WGS	Hiseq 4000	101	paired	99.1	139227398	139227398	16.36	No	Yes	Yes	Yes	PRJNA438040	SAMN08689107	SRR6832872	Wuzhishan minipig	m	small	NA
NGSPIG028	WGS	Hiseq 2000	100	paired	98.8	222545045	222545045	16.69	No	Yes	Yes	Yes	PRJNA260763	SAMN03031161	SRR1581047	Yucatan miniature pig	f	small	NA
NGSPIG036	WGS	Nextseq500	100	paired	98.69	111881268	111881268	12.69	No	No	Yes	Yes	PRJNA635602	SAMN15046410	SRR11913879	Angeln SaddlebackXMangalitza	m	large	blood
NGSPIG038	WGS	Hiseq X Ten	150	paired	99.52	1098442542	1098442542	65.15	No	No	No	Yes	PRJNA478804	SAMN09531794	SRR8449987	Bama minipig	m	small	NA
NGSPIG039	WGS	Hiseq 2000	150	paired	97.49	171396954	171396954	11.8	No	Yes	Yes	Yes	PRJEB9922	SAMEA3497825	ERR977191, ERR977192, ERR977193, ERR977194	Angeln Saddleback	unspecified	large	NA
NGSPIG040	WGS	Hiseq 2000	100	paired	99.57	359177392	359177392	13.97	No	No	No	Yes	PRJEB9922	SAMEA3497827	ERR977197, ERR977198	Berkshire	unspecified	large	NA
NGSPIG041	WGS	Hiseq 2000	100	paired	99.54	302722158	302722158	11.8	No	No	No	Yes	PRJEB9922	SAMEA3497828	ERR977199, ERR977200	Berkshire	unspecified	large	NA
NGSPIG042	WGS	Hiseq 2000	101	paired	98.25	180114127	180114127	12.78	No	No	Yes	Yes	PRJEB9922	SAMEA3497829	ERR977201, ERR977202, ERR977203	British Saddelback	unspecified	large	NA
NGSPIG043	WGS	Hiseq 2000	101	paired	99.5	163415934	163415934	12.73	No	No	Yes	Yes	PRJEB9922	SAMEA3497830	ERR977204, ERR977205	British Saddelback	unspecified	large	NA
NGSPIG044	WGS	Hiseq 2000	150	paired	99.41	179171909	179171909	13.97	No	Yes	Yes	Yes	PRJNA322309	SAMN06115549	SRR5086719	Duroc	f	large	NA
NGSPIG045	WGS	Hiseq 2000	150	paired	99	178850710	178850710	13.86	No	Yes	Yes	Yes	PRJNA322309	SAMN06115551	SRR5086400	Duroc	f	large	NA
NGSPIG046	WGS	Hiseq 2000	150	paired	97.97	253776534	253776534	18.55	No	No	Yes	Yes	PRJEB9922	SAMEA3497841	ERR977244, ERR977245	Gloucester Old Spot	unspecified	large	NA
NGSPIG048	WGS	Hiseq 2000	150	paired	99.04	207048949	207048949	15.78	No	Yes	Yes	Yes	PRJEB27654	SAMEA4828323	ERR2744285	Göttingen minipig	f	small	NA
NGSPIG051	WGS	Hiseq 1500	150	paired	96.49	211300791	211300791	15.67	No	Yes	Yes	Yes	PRJNA320525	SAMN03421607	SRR1917381	Iberian	m	large	NA
NGSPIG052	WGS	Hiseq 2000	150	paired	95.64	179119700	179119700	13.26	No	Yes	Yes	Yes	PRJNA255085	SAMN06895012	SRR5515065	Iberian	m	large	NA
NGSPIG053	WGS	Hiseq 2000	101	paired	99.62	154289404	154289404	12.01	No	No	No	Yes	PRJNA369600	SAMN06289796	SRR5229975	Iberian	m	large	NA
NGSPIG058	WGS	Hiseq 2000	101	paired	98.48	174916975	174916975	13.26	No	No	No	Yes	PRJNA255085	SAMN06895011	SRR5513124	Large White	m	large	NA
NGSPIG059	WGS	Hiseq 2500	100	paired	99.36	1119768001	1119768001	87.33	No	No	No	Yes	PRJNA309108	SAMN04440478	SRR3123346, SRR3123348, SRR3123354, SRR3123360, SRR3123347, SRR3123351, SRR3123356	Large White	f	large	NA
NGSPIG060	WGS	Hiseq 2000	150	paired	99.51	163528477	163528477	12.71	No	Yes	Yes	Yes	PRJNA378496	SAMN06562602	SRR5336873, SRR5336874	Meishan	f	large	NA
NGSPIG061	WGS	Hiseq 2000	150	paired	99.46	162839194	162839194	12.8	No	Yes	Yes	Yes	PRJNA378496	SAMN06563583	SRR5337895, SRR5337896	Meishan	f	large	NA
NGSPIG062	WGS	Hiseq 2000	150	paired	99.51	206888722	206888722	16.17	No	Yes	Yes	Yes	PRJEB9326	SAMEA3376939	ERR875320, ERR875321	Pietrain	unspecified	large	NA
NGSPIG063	WGS	Hiseq 2000	150	paired	99.66	179543726	179543726	13.93	No	Yes	Yes	Yes	PRJEB9326	SAMEA3376937	ERR875316, ERR875317	Pietrain	unspecified	large	NA
NGSPIG064	WGS	Hiseq 2000	100	paired	99.2	173906163	173906163	13.58	No	No	No	Yes	PRJNA322309	SAMN06115552	SRR5088932	Rongchang	m	small	NA
NGSPIG066	WGS	Hiseq 2000	100	paired	99.45	306613412	306613412	23.79	No	No	No	Yes	PRJNA378496	SAMN06560051	SRR5332253, SRR5332254, SRR5332325, SRR5332326	Rongchang	f	small	NA
NGSPIG067	WGS	Hiseq 2000	101	paired	96.82	185643766	185643766	12.55	No	No	No	Yes	PRJNA260763	SAMN03031190	SRR1581136	Yorkshire	unspecified	large	NA
NGSPIG068	WGS	Hiseq 2000	100	paired	99.59	175644056	175644056	13.57	No	No	No	Yes	PRJNA260763	SAMN03031193	SRR1581138	Yorkshire	unspecified	large	NA
NGSPIG069	WGS	Hiseq 2000	150	paired	98.83	222224827	222224827	16.69	No	Yes	Yes	Yes	PRJNA260763	SAMN03031166	SRR1581052	Yucatan miniature pig	f	small	NA
NGSPIG070	WGS	Hiseq 2000	150	paired	99.08	221066840	221066840	16.89	No	Yes	Yes	Yes	PRJNA260763	SAMN03031169	SRR1581055	Yucatan miniature pig	f	small	NA
NGSPIG106	WGS	NovaSeq6000	151	paired	99.46	972190118	972190118	113.81	No	No	No	Yes	PRJNA837405	SAMN28202081	SRR19175873	Ossabaw	f	small	blood
NGSPIG107	WGS	NovaSeq6000	151	paired	99.44	766072312	766072312	89.66	No	No	No	Yes	PRJNA837405	SAMN28202079	SRR19175875	Ossabaw	m	small	blood
NGSPIG108	WGS	NovaSeq6000	151	paired	99.46	715249849	715249849	84.12	No	No	No	Yes	PRJNA837405	SAMN28202076	SRR19175878	Ossabaw	f	small	blood
NGSPIG109	WGS	NovaSeq6000	151	paired	99.5	750275394	750275394	88.24	No	No	No	Yes	PRJNA837405	SAMN28202074	SRR19175880	Ossabaw	m	small	blood
NGSPIG110	WGS	NovaSeq6000	150	paired	96.03	338845494	338845494	35.26	No	Yes	Yes	Yes	PRJNA795885	SAMN24791651	SRR17653895	Crossbreed from DL, Yorkshire, Pietrain	f	large	hair
NGSPIG111	WGS	NovaSeq6000	150	paired	97.74	284028077	284028077	31.41	No	Yes	Yes	Yes	PRJNA795885	SAMN24791884	SRR17653894	Husum Red PiedXAngeln Saddleback	f	large	hair
NGSPIG112	WGS	NovaSeq6000	150	paired	98.32	338866310	338866310	37.98	No	Yes	Yes	Yes	PRJNA795885	SAMN24792119	SRR17653893	Kune Kune	f	small	hair
NGSPIG113	WGS	NovaSeq6000	150	paired	99.19	258797975	258797975	29.6	No	Yes	Yes	Yes	PRJNA795885	SAMN24792187	SRR17653892	Angeln SaddlebackXMangalitza	f	large	muscle
NGSPIG114	WGS	NovaSeq6000	100	paired	96.09	370715400	370715400	41.08	No	No	Yes	Yes	PRJNA795885	SAMN24792221	SRR17653901	Husum Red Pied	f	large	hair
NGSPIG115	WGS	NovaSeq6000	100	paired	98.53	329816939	329816939	38.11	No	No	Yes	Yes	PRJNA795885	SAMN24792296	SRR17653900	Turopolje	f	large	hair
NGSPIG116	WGS	NovaSeq6000	100	paired	99.2	397140790	397140790	46.32	No	Yes	No	No	PRJNA795885	SAMN24792411	SRR17653899	MinipigXMangalitza	f	NA	blood
NGSPIG117	WGS	NovaSeq6000	100	paired	98.28	348257710	348257710	39.32	No	Yes	Yes	Yes	PRJNA795885	SAMN24792488	SRR17653898	Mangalitza	m	large	hair
NGSPIG118	WGS	NovaSeq6000	100	paired	94.73	356923150	356923150	39.53	No	Yes	Yes	Yes	PRJNA795885	SAMN24792530	SRR17653897	Minipig	f	small	ear
NGSPIG119	WGS	NovaSeq6000	100	paired	98.78	362349855	362349855	42.21	No	Yes	Yes	Yes	PRJNA795885	SAMN24792587	SRR17653896	Mini-LEWE	f	small	skin
NGSPIG120	WGS	NovaSeq6000	100	paired	98.54	181607917	181607917	21.05	No	Yes	Yes	Yes	PRJNA635602	SAMN15046357	SRR11913880	Minipig	m	small	hair
NGSPIG121	WGS	NovaSeq6000	101	paired	98.19	360529806	360529806	41.55	No	Yes	Yes	Yes	PRJNA635602	SAMN39959576	SRR27986430	Kune Kune	m	small	hair
NGSPIG122	WGS	NovaSeq6000	101	paired	95.94	348515282	348515282	39.72	No	Yes	Yes	Yes	PRJNA635602	SAMN39959577	SRR27986429	Minipig	f	small	ear
NGSPIG123	WGS	NovaSeq6000	100	paired	99.44	375158805	375158805	44.3	Yes	Yes	Yes	Yes	PRJNA635602	SAMN39959578	SRR27986418	Angeln Saddleback	f	large	ear
NGSPIG124	WGS	NovaSeq6000	101	paired	99.48	302744743	302744743	35.04	Yes	Yes	Yes	Yes	PRJNA635602	SAMN39959579	SRR27986414	Mangalitza	f	large	ear
NGSPIG125	WGS	NovaSeq6000	100	paired	99.37	318832880	318832880	37.29	No	Yes	Yes	Yes	PRJNA635602	SAMN39959580	SRR27986413	Kune Kune	f	small	hair
NGSPIG126	WGS	NovaSeq6000	150	paired	99.4	292431579	292431579	32.65	No	Yes	Yes	Yes	PRJNA635602	SAMN39959581	SRR27986412	Kune Kune	m	small	hair
NGSPIG127	WGS	NovaSeq6000	100	paired	99.44	380917129	380917129	45.02	No	Yes	Yes	Yes	PRJNA635602	SAMN39959582	SRR27986411	Aachen minipig	f	small	ear
NGSPIG128	WGS	NovaSeq6000	101	paired	99.14	338356906	338356906	39.9	No	Yes	Yes	Yes	PRJNA635602	SAMN39959583	SRR27986410	Aachen minipig	f	small	ear
NGSPIG129	WGS	NovaSeq6000	101	paired	99.04	345698699	345698699	40.46	No	Yes	Yes	Yes	PRJNA635602	SAMN39959584	SRR27986409	Aachen minipig	m	small	ear
NGSPIG130	WGS	NovaSeq6000	150	paired	99.26	347849627	347849627	41.13	No	Yes	Yes	Yes	PRJNA635602	SAMN39959585	SRR27986408	Aachen minipig	f	small	hair
NGSPIG131	WGS	NovaSeq6000	150	paired	99.53	417247145	417247145	49.45	No	Yes	Yes	Yes	PRJNA635602	SAMN39959586	SRR27986428	Mini-LEWE	f	small	skin
NGSPIG132	WGS	NovaSeq6000	150	paired	96.7	315338660	315338660	36.01	No	Yes	Yes	Yes	PRJNA635602	SAMN39959587	SRR27986427	Potbellied pig	f	small	hair
NGSPIG133	WGS	NovaSeq6000	101	paired	98.73	260440253	260440253	30.44	No	Yes	Yes	Yes	PRJNA635602	SAMN39959588	SRR27986426	Potbellied pig	f	small	hair
NGSPIG134	WGS	NovaSeq6000	100	paired	99.27	362857075	362857075	42.65	No	Yes	Yes	Yes	PRJNA635602	SAMN39959589	SRR27986425	Potbellied pig	f	small	hair
NGSPIG135	WGS	NovaSeq6000	100	paired	99.2	289980498	289980498	34.01	No	Yes	Yes	Yes	PRJNA635602	SAMN39959590	SRR27986424	Minipig	f	small	hair
NGSPIG136	WGS	Hiseq 2000	101	paired	98.28	500261919	500261919	36.26	No	Yes	Yes	Yes	PRJNA635602	SAMN02953814	SRR448574-75, SRR448588-89	Wuzhishan minipig	m	small	blood
NGSPIG137	WGS	Hiseq 2000	100	paired	99.44	206467845	206467845	24.52	No	Yes	Yes	Yes	PRJNA635602	SAMN06115550	SRR5131497	Duroc	f	large	ear
NGSPIG138	WGS	Hiseq 2000	150	paired	98.78	175785975	175785975	13.37	No	Yes	Yes	Yes	PRJNA635602	SAMN05362554	SRR3745079	Iberian	m	large	muscle
NGSPIG139	WGS	HiSeq X Ten	150	paired	99.25	341411359	341411359	40.36	No	Yes	Yes	Yes	PRJNA635602	SAMN09905709	SRR7791352	Large White	f	large	ear
NGSPIG140	WGS	HiSeq X Ten	150	paired	99.22	281966396	281966396	33.19	No	Yes	Yes	Yes	PRJNA635602	SAMN09905720	SRR7791353	Large White	f	large	ear
NGSPIG141	WGS	HiSeq X Ten	150	paired	99.2	181349133	181349133	21.45	No	Yes	Yes	Yes	PRJNA635602	SAMN10130935	SRR7903780	Large White	f	large	ear
NGSPIG142	WGS	HiScanSQ	150	paired	99.17	275562396	275562396	21.23	No	Yes	Yes	Yes	PRJNA635602	SAMN12229113	SRR9651203	Pietrain	f	large	blood
NGSPIG143	WGS	Hiseq 2000	150	paired	97.8	335518129	335518129	22.82	No	Yes	Yes	Yes	PRJNA635602	SAMN03031187	SRR1581126-SRR1581128	Yorkshire	unspecified	large	blood
NGSPIG144	WGS	Hiseq 4000	150	paired	99.42	451819542	451819542	34.93	No	Yes	Yes	Yes	PRJNA635602	SAMN10509972	SRR8270380	Yorkshire	f	large	blood
NGSPIG145	WGS	HiSeq X Ten	150	paired	99.38	172871017	172871017	20.48	No	Yes	Yes	Yes	PRJNA635602	SAMN16550666	SRR12897626	Yorkshire	f	large	ear
NGSPIG146	WGS	NovaSeq6000	150	paired	99.05	298249738	298249738	34.05	No	No	Yes	Yes	PRJNA635602	SAMN39959591	SRR27986423	Mini-LEWE	m	small	skin
NGSPIG147	WGS	NovaSeq6000	100	paired	98.98	371193247	371193247	42.9	No	No	Yes	Yes	PRJNA635602	SAMN39959592	SRR27986422	Mini-LEWE	f	small	skin
NGSPIG148	WGS	NovaSeq6000	100	paired	97.44	253065596	253065596	28.5	No	No	Yes	Yes	PRJNA635602	SAMN39959593	SRR27986421	Husum Red Pied	f	large	hair
NGSPIG149	WGS	NovaSeq6000	100	paired	98.7	236911447	236911447	26.82	No	No	Yes	Yes	PRJNA635602	SAMN39959594	SRR27986420	Husum Red Pied	f	large	hair
NGSPIG150	WGS	NovaSeq6000	150	paired	99.19	259150617	259150617	29.37	No	No	Yes	Yes	PRJNA635602	SAMN39959595	SRR27986419	Bentheim Black Pied	f	large	hair
NGSPIG151	WGS	NovaSeq6000	100	paired	98.28	203872868	203872868	22.94	No	No	Yes	Yes	PRJNA635602	SAMN39959596	SRR27986417	Bentheim Black Pied	f	large	hair
NGSPIG152	WGS	NovaSeq6000	100	paired	98.95	414518429	414518429	47.36	No	No	Yes	Yes	PRJNA635602	SAMN39959597	SRR27986416	Turopolje	f	large	hair
NGSPIG153	WGS	NovaSeq6000	100	paired	98.95	339016065	339016065	39.28	No	No	Yes	Yes	PRJNA635602	SAMN39959598	SRR27986415	Turopolje	f	large	hair
NGSPIG154	WGS	Hiseq 2000	101	paired	99.14	217773566	217773566	16.7	No	No	Yes	Yes	PRJNA260763	SAMN03031159	SRR1581045	Yucatan miniature pig	f	small	blood
NGSPIG155	WGS	Hiseq 2000	100	paired	99.03	215280975	215280975	16.46	No	No	Yes	Yes	PRJNA260763	SAMN03031164	SRR1581050	Yucatan miniature pig	f	small	blood
NGSPIG156	WGS	Hiseq 2000	100	paired	98.82	220790753	220790753	16.63	No	No	Yes	Yes	PRJNA260763	SAMN03031170	SRR1581056	Yucatan miniature pig	f	small	blood
NGSPIG157	WGS	Hiseq 2000	150	paired	99.12	153601464	153601464	11.76	No	No	Yes	Yes	PRJNA281548	SAMN03566756	SRR2064931-SRR2064969	Berkshire	unspecified	large	NA
NGSPIG158	WGS	Hiseq 2000	100	paired	98.87	173820004	173820004	12.97	No	No	Yes	Yes	PRJNA281548	SAMN03566757	SRR2070640,SRR2070642,SRR2070655,SRR2070657,SRR2070659,SRR2070668,SRR2070669,SRR2070671,SRR2070676,SRR2070677,SRR2070680,SRR2070686,SRR2070631,SRR2070632,SRR2070633,SRR2070634,SRR2070635,SRR2070636,SRR2070637,SRR2070639,SRR2070641,SRR2070645,SRR2070649,SRR2070651,SRR2070653,SRR2070654,SRR2070664,SRR2070666,SRR2070670,SRR2070672,SRR2070674,SRR2070681,SRR2070683,SRR2070685,SRR2070638,SRR2070644,SRR…	Berkshire	unspecified	large	NA
NGSPIG159	WGS	Hiseq 2000	100	paired	99.39	175321145	175321145	13.77	No	No	Yes	Yes	PRJNA378496	SAMN06562573	SRR5336672,SRR5336671	Duroc	f	large	ear
NGSPIG160	WGS	HiSeq X Ten	100	paired	99.7	114647484	114647484	13.62	No	No	Yes	Yes	PRJNA487172	SAMN09878801	SRR7738073	Duroc	f	large	ear
NGSPIG161	WGS	Hiseq 4000	125	paired	99.5	474158230	474158230	37.09	No	No	Yes	Yes	PRJNA507853	SAMN10525956	SRR8284618	Duroc x (LandraceXYorkshire)	f	large	NA
NGSPIG162	WGS	Hiseq 4000	125	paired	99.51	472539168	472539168	36.87	No	No	Yes	Yes	PRJNA507853	SAMN10536185	SRR8327267	Duroc x (LandraceXYorkshire)	f	large	NA
NGSPIG163	WGS	Hiseq 4000	125	paired	99.52	495092761	495092761	38.69	No	No	Yes	Yes	PRJNA507853	SAMN10584385	SRR8362157	Duroc x (LandraceXYorkshire)	f	large	NA
NGSPIG164	WGS	Hiseq 2000	100	paired	99.47	215305785	215305785	21.3	No	No	Yes	Yes	PRJNA550237	SAMN12122753	SRR9599763	French Large White	unspecified	large	ear
NGSPIG165	WGS	Hiseq 2000	100	paired	99.38	205863764	205863764	20.34	No	No	Yes	Yes	PRJNA550237	SAMN12122768	SRR9599730	French Large White	unspecified	large	ear
NGSPIG166	WGS	Hiseq 2000	100	paired	99.39	192941324	192941324	19.02	No	No	Yes	Yes	PRJNA550237	SAMN12122778	SRR9599748	French Large White	unspecified	large	ear
NGSPIG167	WGS	Hiseq 2500	150	paired	99.48	490953533	490953533	37.87	No	No	Yes	Yes	PRJNA309108	SAMN04440474	SRR3123253,SRR3123254	Hampshire	f	large	liver
NGSPIG168	WGS	Hiseq 2000	100	paired	99.6	163102194	163102194	12.4	No	No	Yes	Yes	PRJNA260763	SAMN03031157	SRR1581043	Landrace	unspecified	large	blood
NGSPIG169	WGS	Hiseq 2000	100	paired	99.61	166101951	166101951	12.67	No	No	Yes	Yes	PRJNA260763	SAMN03031158	SRR1581044	Landrace	unspecified	large	blood
NGSPIG170	WGS	NovaSeq6000	100	paired	99.48	125012714	125012714	14.76	No	No	Yes	Yes	PRJNA622908	SAMN14532790	SRR11475294	Landrace	f	large	ear
NGSPIG171	WGS	HiScanSQ	100	paired	98.91	296391433	296391433	22.4	No	No	Yes	Yes	PRJNA553106	SAMN12229120	SRR9651210	LandraceXLarge White	f	large	blood
NGSPIG172	WGS	HiScanSQ	150	paired	99.05	279955916	279955916	21.24	No	No	Yes	Yes	PRJNA553106	SAMN12229125	SRR9651227	LandraceXLarge White	f	large	blood
NGSPIG173	WGS	HiScanSQ	150	paired	98.98	290274341	290274341	21.85	No	No	Yes	Yes	PRJNA553106	SAMN12229127	SRR9651229	LandraceXLarge White	f	large	blood
NGSPIG174	WGS	Hiseq 4000	100	paired	99.32	453494596	453494596	34.97	No	No	Yes	Yes	PRJNA507853	SAMN10509973	SRR8270379	LandraceXYorkshire	f	large	blood
NGSPIG175	WGS	HiSeq X Ten	100	paired	99.22	327242225	327242225	38.58	No	No	Yes	Yes	PRJNA487539	SAMN09905716	SRR7791347	Large White	f	large	ear
NGSPIG176	WGS	HiSeq X Ten	100	paired	99.26	265965508	265965508	31.31	No	No	Yes	Yes	PRJNA487539	SAMN09905718	SRR7791355	Large White	f	large	ear
NGSPIG177	WGS	HiScanSQ	140	paired	98.99	291655131	291655131	22.09	No	No	Yes	Yes	PRJNA553106	SAMN12229123	SRR9651225	Large White	f	large	blood
NGSPIG178	WGS	Hiseq 2000	100	paired	99.45	155640030	155640030	12.09	No	No	Yes	Yes	PRJNA378496	SAMN06562584	SRR5336864,SRR5336865	Meishan	f	large	ear
NGSPIG179	WGS	Hiseq 2000	100	paired	99.44	156397126	156397126	12.29	No	No	Yes	Yes	PRJNA378496	SAMN06563284	SRR5337760,SRR5337761	Meishan	f	large	ear
NGSPIG180	WGS	Hiseq 2000	100	paired	99.45	160939408	160939408	12.64	No	No	Yes	Yes	PRJNA378496	SAMN06610393	SRR5351706,SRR5351707	Meishan	f	large	ear
NGSPIG181	WGS	HiScanSQ	100	paired	99.15	326174476	326174476	24.93	No	No	Yes	Yes	PRJNA553106	SAMN12229111	SRR9651205	Pietrain	f	large	blood
NGSPIG182	WGS	HiScanSQ	100	paired	99.06	315600391	315600391	24.05	No	No	Yes	Yes	PRJNA553106	SAMN12229122	SRR9651222	Pietrain	f	large	blood
NGSPIG183	WGS	HiScanSQ	100	paired	99.17	292874831	292874831	22.59	No	No	Yes	Yes	PRJNA553106	SAMN12229134	SRR9651219	Pietrain	f	large	blood
NGSPIG184	WGS	Hiseq 2000	100	paired	99.48	155378167	155378167	12.1	No	No	Yes	Yes	PRJNA378496	SAMN06563285	SRR5337762,SRR5337763	Yorkshire	f	large	ear
NGSPIG185	WGS	Hiseq 1000	101	paired	93.42	194086820	194086820	14.14	No	No	Yes	Yes	PRJNA320525	SAMN03396581	SRR1873281,SRR1873282	Tamworth	m	large	muscle
NGSPIG186	WGS	Hiseq 2000	101	paired	97.53	209333064	209333064	14.62	No	No	Yes	Yes	PRJNA260763	SAMN03031184	SRR1581116-SRR1581118	Yorkshire	unspecified	large	blood
NGSPIG187	WGS	Hiseq 2500	150	paired	99.1	358473924	358473924	42.34	No	No	No	Yes	PRJNA731635	SAMN19292066	SRR14611848	Bama minipig	unspecified	small	fibroblasts
NGSPIG188	WGS	Hiseq 2500	150	paired	99.33	329893494	329893494	39.08	No	No	No	Yes	PRJNA731635	SAMN19292067	SRR14611849	Bama minipig	unspecified	small	fibroblasts
NGSPIG189	WGS	Hiseq 2500	150	paired	99.3	378501197	378501197	44.82	No	No	No	Yes	PRJNA731635	SAMN19292068	SRR14611850	Bama minipig	unspecified	small	fibroblasts
NGSPIG190	WGS	Hiseq 2500	150	paired	99.14	362187020	362187020	42.69	No	No	No	Yes	PRJNA731635	SAMN19292069	SRR14611851	Bama minipig	unspecified	small	fibroblasts
NGSPIG191	WGS	Hiseq 2500	150	paired	99.31	348209062	348209062	41.22	No	No	No	Yes	PRJNA731635	SAMN19292070	SRR14611852	Bama minipig	unspecified	small	fibroblasts
NGSPIG192	WGS	NovaSeq6000	150	paired	99.33	426020280	426020280	50.19	No	No	No	Yes	PRJNA816984	SAMN26899998	SRR18458618	Bama minipig	unspecified	small	blood
NGSPIG193	WGS	NovaSeq6000	150	paired	99.32	648337837	648337837	76.4	No	No	No	Yes	PRJNA816984	SAMN26899996	SRR18458620	Bama minipig	unspecified	small	blood
NGSPIG194	WGS	NovaSeq6000	150	paired	99.28	575869312	575869312	67.82	No	No	No	Yes	PRJNA816984	SAMN26899995	SRR18458621	Bama minipig	unspecified	small	blood
NGSPIG195	WGS	NovaSeq6000	150	paired	99.3	435419072	435419072	51.24	No	No	No	Yes	PRJNA816984	SAMN26899997	SRR18458619	Bama minipig	unspecified	small	blood
NGSPIG201	WGS	NovaSeq6000	150	paired	99.51	133322330	133322330	15.77	No	No	No	Yes	PRJNA754250	SAMN20802162	SRR16079804	Dapulian	f	small	ear
NGSPIG202	WGS	NovaSeq6000	150	paired	99.47	133150644	133150644	15.76	No	No	No	Yes	PRJNA754250	SAMN20802161	SRR16079805	Dapulian	f	small	ear
NGSPIG203	WGS	NovaSeq6000	150	paired	99.4	142949491	142949491	16.91	No	No	No	Yes	PRJNA754250	SAMN20802160	SRR16079806	Dapulian	f	small	ear
NGSPIG204	WGS	HiSeq X Ten	150	paired	99.41	360310130	360310130	42.6	No	No	No	Yes	PRJNA530874	SAMN12633857	SRR10020135	Debao pig	m	small	ear
NGSPIG205	WGS	HiSeq X Ten	150	paired	99.39	296464777	296464777	35.06	No	No	No	Yes	PRJNA530874	SAMN12633856	SRR10020136	Debao pig	f	small	ear
NGSPIG206	WGS	HiSeq X Ten	150	paired	99.42	342304515	342304515	40.51	No	No	No	Yes	PRJNA530874	SAMN12633855	SRR10020137	Debao pig	f	small	ear
NGSPIG207	WGS	HiSeq X Ten	150	paired	99.39	357695226	357695226	42.28	No	No	No	Yes	PRJNA530874	SAMN12669474	SRR10053697	Diannan Small Ear pig	m	small	ear
NGSPIG208	WGS	HiSeq X Ten	150	paired	99.26	325268002	325268002	38.58	No	No	No	Yes	PRJNA530874	SAMN12669473	SRR10053698	Diannan Small Ear pig	f	small	ear
NGSPIG209	WGS	HiSeq X Ten	150	paired	99.32	361440656	361440656	42.66	No	No	No	Yes	PRJNA530874	SAMN12669472	SRR10053699	Diannan Small Ear pig	f	small	ear
NGSPIG210	WGS	HiSeq X Ten	150	paired	99.38	354726843	354726843	41.95	No	No	No	Yes	PRJNA530874	SAMN12673068	SRR10056646	Gaoligongshan pig	f	small	ear
NGSPIG211	WGS	HiSeq X Ten	150	paired	99	354401401	354401401	41.82	No	No	No	Yes	PRJNA530874	SAMN12673067	SRR10056647	Gaoligongshan pig	m	small	ear
NGSPIG212	WGS	HiSeq X Ten	150	paired	99.27	349817543	349817543	41.28	No	No	No	Yes	PRJNA530874	SAMN12673066	SRR10056648	Gaoligongshan pig	m	small	ear
NGSPIG213	WGS	Hiseq 2500	100	paired	99.02	540251237	540251237	41.85	No	No	No	Yes	PRJNA309108	SAMN04440480	SRR3123375, SRR3123382	Jinhua pig	f	small	NA
NGSPIG214	WGS	HiSeq X Ten	150	paired	99.17	382096656	382096656	45.31	No	No	No	Yes	PRJNA1238047	SAMN47448269	SRR32832519	Jinhua pig	m	small	blood
NGSPIG215	WGS	HiSeq X Ten	150	paired	99.52	397083877	397083877	47.15	No	No	No	Yes	PRJNA530874	SAMN25146069	SRR17687111	Lantang pig	unspecified	small	heart
NGSPIG216	WGS	HiSeq X Ten	150	paired	99.5	399834647	399834647	47.47	No	No	No	Yes	PRJNA530874	SAMN25146070	SRR17687112	Lantang pig	unspecified	small	heart
NGSPIG217	WGS	HiSeq X Ten	150	paired	99.19	333894059	333894059	39.32	No	No	No	Yes	PRJNA530874	SAMN12587330	SRR9984201	Lantang pig	m	small	ear
NGSPIG218	WGS	NovaSeq6000	150	paired	99.43	381062758	381062758	45.1	No	No	No	Yes	PRJNA740359	SAMN19842751	SRR14901866	Luchuan pig	unspecified	small	ear
NGSPIG219	WGS	NovaSeq6000	150	paired	99.5	372311085	372311085	44.13	No	No	No	Yes	PRJNA740359	SAMN19842749	SRR14901869	Luchuan pig	unspecified	small	ear
NGSPIG220	WGS	NovaSeq6000	150	paired	99.28	368475460	368475460	43.58	No	No	No	Yes	PRJNA740359	SAMN19842829	SRR14901950	Luchuan pig	m	small	blood
NGSPIG224	WGS	Hiseq 4000	150	paired	99.44	105752784	105752784	12.52	No	No	No	Yes	PRJNA489520	SAMN09981834	SRR7790807	Qingping	f	small	ear
NGSPIG225	WGS	Hiseq 4000	150	paired	99.4	107615914	107615914	12.71	No	No	No	Yes	PRJNA489520	SAMN09981856	SRR7790823	Qingping	f	small	ear
NGSPIG226	WGS	Hiseq 4000	150	paired	99.35	105977204	105977204	12.5	No	No	No	Yes	PRJNA489520	SAMN09981869	SRR7790854	Qingping	f	small	ear
NGSPIG227	WGS	Novaseq6000	150	paired	99.5	174456661	174456661	20.76	No	No	No	Yes	PRJNA1180263	SAMN44601316	SRR31308525	Rongchang	f	small	muscle
NGSPIG228	WGS	Novaseq6000	150	paired	99.49	173387506	173387506	20.63	No	No	No	Yes	PRJNA1180263	SAMN44601315	SRR31308536	Rongchang	f	small	muscle
NGSPIG229	WGS	HiSeq X Ten	150	paired	99.24	405246279	405246279	47.93	No	No	No	Yes	PRJNA530874	SAMN12723123	SRR10095317	Saba pig	m	small	ear
NGSPIG230	WGS	HiSeq X Ten	150	paired	98.96	349776744	349776744	41.16	No	No	No	Yes	PRJNA530874	SAMN12723122	SRR10095318	Saba pig	f	small	ear
NGSPIG231	WGS	HiSeq X Ten	150	paired	99.25	379213962	379213962	44.72	No	No	No	Yes	PRJNA530874	SAMN12723121	SRR10095319	Saba pig	f	small	ear
NGSPIG232	WGS	Novaseq6000	150	paired	99.56	196261885	196261885	23.26	No	No	No	Yes	PRJNA754250	SAMN22105313	SRR16229281	Sabei	m	small	ear
NGSPIG233	WGS	Novaseq6000	150	paired	99.63	176199559	176199559	20.91	No	No	No	Yes	PRJNA754250	SAMN22105312	SRR16229282	Sabei	f	small	ear
NGSPIG234	WGS	Novaseq6000	150	paired	99.29	184116457	184116457	21.76	No	No	No	Yes	PRJNA754250	SAMN22105311	SRR16229283	Sabei	m	small	ear
NGSPIG235	WGS	Hiseq 4000	150	paired	98.62	230958459	230958459	27.02	No	No	No	Yes	PRJNA1150777	SAMN43231498	SRR30336538	Tunchang	m	small	muscle
NGSPIG236	WGS	Hiseq 4000	150	paired	98.69	240205373	240205373	28.14	No	No	No	Yes	PRJNA1150777	SAMN43231497	SRR30336539	Tunchang	m	small	muscle
NGSPIG237	WGS	Hiseq 4000	150	paired	98.68	232550079	232550079	27.23	No	No	No	Yes	PRJNA1150777	SAMN43231486	SRR30336552	Tunchang	m	small	muscle
NGSPIG241	WGS	Hiseq 2000	150	paired	99.62	194409709	194409709	23.09	No	No	No	Yes	PRJNA860033	SAMN29815601	SRR20851309	Yacha	f	small	blood
NGSPIG242	WGS	Hiseq 2000	150	paired	99.53	193073760	193073760	22.92	No	No	No	Yes	PRJNA860033	SAMN29815600	SRR20851310	Yacha	f	small	blood
NGSPIG243	WGS	Hiseq 2000	150	paired	99.58	191116054	191116054	22.69	No	No	No	Yes	PRJNA860033	SAMN29815599	SRR20851311	Yacha	f	small	blood
NGSPIG244	WGS	Hiseq 2000	150	paired	99.54	214434279	214434279	25.45	No	No	No	Yes	PRJNA860033	SAMN29815598	SRR20851317	Yacha	f	small	blood
NGSPIG253	WGS	Novaseq6000	150	paired	99.31	127500656	127500656	15.04	No	No	No	Yes	PRJNA754250	SAMN20802163	SRR16079803	Dapulian	m	small	ear
NGSPIG254	WGS	HiSeq X Ten	150	paired	99.41	269487785	269487785	31.82	No	No	No	Yes	PRJNA531381	SAMN22234290	SRR13786972	Debao pig	f	small	ear
NGSPIG255	WGS	DNBSEQ-T7	150	paired	99.33	287637499	287637499	34.18	No	No	No	Yes	PRJNA1164910	SAMN43910054	SRR30892352	Diannan Small Ear pig	m	small	blood
NGSPIG256	WGS	Novaseq6000	150	paired	99.33	193536962	193536962	22.87	No	No	No	Yes	PRJNA754250	SAMN22105295	SRR16229301	Gaoligongshan pig	m	small	ear
NGSPIG257	WGS	HiSeq X Ten	150	paired	99.33	296565894	296565894	34.98	No	No	No	Yes	PRJNA530874	SAMN12587329	SRR9984200	Lantang pig	f	small	ear
NGSPIG258	WGS	Novaseq6000	150	paired	99.46	316598606	316598606	37.49	No	No	No	Yes	PRJNA740359	SAMN19842744	SRR14901874	Luchuan pig	unspecified	small	ear
NGSPIG261	WGS	Hiseq 4000	150	paired	99.52	104947230	104947230	12.43	No	No	No	Yes	PRJNA489520	SAMN09981844	SRR7790798	Qingping	f	small	ear
NGSPIG262	WGS	Novaseq6000	150	paired	99.4	121918962	121918962	14.37	No	No	No	Yes	PRJNA754250	SAMN20802296	SRR16079741	Sabei	m	small	ear
NGSPIG263	WGS	Hiseq 4000	150	paired	98.5	230057606	230057606	26.88	No	No	No	Yes	PRJNA1150777	SAMN43231485	SRR30336553	Tunchang	m	small	muscle
NGSPIG264	WGS	Hiseq 2000	150	paired	99.12	115200673	115200673	13.64	No	No	No	Yes	PRJNA798586	SAMN25087794	SRR17676243	Beijing black	unspecified	large	ear
NGSPIG265	WGS	Hiseq 2000	150	paired	99.15	116286675	116286675	13.76	No	No	No	Yes	PRJNA798586	SAMN25087795	SRR17676272	Beijing black	unspecified	large	ear
NGSPIG266	WGS	DNBSEQ-G400	150	paired	99.28	101625155	101625155	12.07	No	No	No	Yes	PRJNA947797	SAMN33866755	SRR24804527	Chenghua	f	large	hair
NGSPIG268	WGS	Novaseq6000	150	paired	99.3	119390899	119390899	14.08	No	No	No	Yes	PRJNA754250	SAMN20802254	SRR16079660	Laiwu	m	large	ear
NGSPIG269	WGS	Novaseq6000	150	paired	99.33	123069867	123069867	14.39	No	No	No	Yes	PRJNA754250	SAMN20802251	SRR16079663	Laiwu	m	large	ear
NGSPIG270	WGS	MGISEQ-2000RS	150	paired	98.98	121306644	121306644	14.26	No	No	No	Yes	PRJNA1009598	SAMN37158614	SRR25788339	Licha black	unspecified	large	ear
NGSPIG271	WGS	MGISEQ-2000RS	150	paired	98.87	115119208	115119208	13.53	No	No	No	Yes	PRJNA1009598	SAMN37158624	SRR25788346	Licha black	unspecified	large	ear
NGSPIG272	WGS	Hiseq 2000	150	paired	99.55	195771723	195771723	23.23	No	No	No	Yes	PRJNA860033	SAMN29815609	SRR20851314	Neijiang pig	f	large	blood
NGSPIG273	WGS	Hiseq 2000	150	paired	99.54	192909829	192909829	22.89	No	No	No	Yes	PRJNA860033	SAMN29815607	SRR20851316	Neijiang pig	f	large	blood
NGSPIG274	WGS	Novaseq6000	150	paired	99.24	190139326	190139326	22.58	No	No	No	Yes	PRJNA754250	SAMN21891683	SRR16214178	Tongcheng	f	large	ear
NGSPIG275	WGS	Novaseq6000	150	paired	99.21	202451570	202451570	24.04	No	No	No	Yes	PRJNA754250	SAMN21891662	SRR16214225	Tongcheng	m	large	ear
NGSPIG276	WGS	Novaseq6000	151	paired	99.3	409516585	409516585	48.58	No	No	No	Yes	PRJNA843521	SAMN28745314	SRR19659521	Woori	m	large	blood
NGSPIG277	WGS	Novaseq6000	151	paired	99.35	423338793	423338793	50.26	No	No	No	Yes	PRJNA843521	SAMN28745312	SRR19659528	Woori	m	large	blood
NGSPIG278	WGS	HiSeq X Ten	150	paired	99.26	367786018	367786018	43.4	No	No	No	Yes	PRJNA530874	SAMN12478524	SRR9897348	Minbei Spotted pig	m	small	ear
NGSPIG279	WGS	HiSeq X Ten	150	paired	99.38	365371947	365371947	43.24	No	No	No	Yes	PRJNA530874	SAMN12478523	SRR9897349	Minbei Spotted pig	m	small	ear
NGSPIG280	WGS	HiSeq X Ten	150	paired	99.4	390056009	390056009	46.12	No	No	No	Yes	PRJNA530874	SAMN12478522	SRR9897350	Minbei Spotted pig	f	small	ear
NGSPIG281	WGS	Novaseq6000	150	paired	99.34	120557724	120557724	14.21	No	No	No	Yes	PRJNA754250	SAMN20802229	SRR16079687	Huanjiangxiang	f	small	ear
NGSPIG282	WGS	Novaseq6000	150	paired	99.35	125527249	125527249	14.75	No	No	No	Yes	PRJNA754250	SAMN20802228	SRR16079688	Huanjiangxiang	f	small	ear
NGSPIG283	WGS	Novaseq6000	150	paired	99.47	132321368	132321368	15.61	No	No	No	Yes	PRJNA754250	SAMN20802227	SRR16079689	Huanjiangxiang	f	small	ear
NGSPIG284	WGS	Novaseq6000	150	paired	99.43	126175148	126175148	14.88	No	No	No	Yes	PRJNA754250	SAMN20802223	SRR16079694	Huanjiangxiang	m	small	ear

## Sheet: Hi-C
Sequencing ID	LabID	Library type	Sequencer	Mode	Read length	No of reads (R1)	No of reads (R2)	Bioproject	Biosample	Run accession	Sample type	Animal ID	Breed	Sex	Sample location
HICPIG010	MPGPIG0267	Hi-C	NextSeq 2000	paired	150bp	550440108	550440108	PRJNA1274638	SAMN48997306	SRR33928153	Mesenchymal stem cells	ML4	Mini-LEWE	m	Hip

## Sheet: ATAC-seq
Sequencing ID	Sample ID	Library type	Sequencer	Mode	Read length	No of reads (R1)	No of reads (R2)	Animal ID	Breed	Sex	Sample type	Sample location	Bioproject	Biosample	Run accession
ATACPIG001	MPGPIG0112	ATAC	NovaSeq 6000	paired	100bp	119031223	119031223	ML1	Mini-LEWE	m	Growth plate	Humerus left side	PRJNA1274638	SAMN48996865	SRR33927959
ATACPIG002	MPGPIG0129	ATAC	NovaSeq 6000	paired	100bp	97534418	97534418	ML1	Mini-LEWE	m	Growth plate	Femur left side	PRJNA1274638	SAMN48996866	SRR33927958
ATACPIG003	MPGPIG0154	ATAC	NovaSeq 6000	paired	100bp	127617004	127617004	ML2	Mini-LEWE	f	Growth plate	Humerus left side	PRJNA1274638	SAMN48996867	SRR33927947
ATACPIG004	MPGPIG0171	ATAC	NovaSeq 6000	paired	100bp	148004325	148004325	ML2	Mini-LEWE	f	Growth plate	Femur left side	PRJNA1274638	SAMN48996868	SRR33927942
ATACPIG005	MPGPIG0196	ATAC	NovaSeq 6000	paired	100bp	132265482	132265482	ML3	Mini-LEWE	m	Growth plate	Humerus left side	PRJNA1274638	SAMN48996869	SRR33927941
ATACPIG006	MPGPIG0213	ATAC	NovaSeq 6000	paired	100bp	125283240	125283240	ML3	Mini-LEWE	m	Growth plate	Femur left side	PRJNA1274638	SAMN48996870	SRR33927940
ATACPIG007	MPGPIG0292	ATAC	NovaSeq 6000	paired	100bp	121142236	121142236	AS1	Angeln Saddleback	m	Growth plate	Humerus left side	PRJNA1274638	SAMN48996871	SRR33927939
ATACPIG008	MPGPIG0310	ATAC	NovaSeq 6000	paired	100bp	141588691	141588691	AS1	Angeln Saddleback	m	Growth plate	Femur left side	PRJNA1274638	SAMN48996872	SRR33927938
ATACPIG009	MPGPIG0342	ATAC	NovaSeq 6000	paired	100bp	146003191	146003191	AS2	Angeln Saddleback	m	Growth plate	Humerus left side	PRJNA1274638	SAMN48996873	SRR33927937
ATACPIG010	MPGPIG0360	ATAC	NovaSeq 6000	paired	100bp	132535362	132535362	AS2	Angeln Saddleback	m	Growth plate	Femur left side	PRJNA1274638	SAMN48996874	SRR33927936
ATACPIG011	MPGPIG0392	ATAC	NovaSeq 6000	paired	100bp	146425167	146425167	AS3	Angeln Saddleback	f	Growth plate	Humerus left side	PRJNA1274638	SAMN48996875	SRR33927957
ATACPIG012	MPGPIG0410	ATAC	NovaSeq 6000	paired	100bp	136073787	136073787	AS3	Angeln Saddleback	f	Growth plate	Femur left side	PRJNA1274638	SAMN48996876	SRR33927956
ATACPIG013	MPGPIG0620	ATAC	NovaSeq 6000	paired	100bp	184999768	184999768	MA1	Mangalitza	f	Growth plate	Humerus left side	PRJNA1274638	SAMN48996877	SRR33927955
ATACPIG014	MPGPIG0639	ATAC	NovaSeq 6000	paired	100bp	116398894	116398894	MA1	Mangalitza	f	Growth plate	Femur left side	PRJNA1274638	SAMN48996878	SRR33927954
ATACPIG015	MPGPIG0696	ATAC	NovaSeq 6000	paired	100bp	127189175	127189175	MA2	Mangalitza	m	Growth plate	Humerus left side	PRJNA1274638	SAMN48996879	SRR33927953
ATACPIG016	MPGPIG0715	ATAC	NovaSeq 6000	paired	100bp	127166298	127166298	MA2	Mangalitza	m	Growth plate	Femur left side	PRJNA1274638	SAMN48996880	SRR33927952
ATACPIG017	MPGPIG0772	ATAC	NovaSeq 6000	paired	100bp	163823732	163823732	MA3	Mangalitza	m	Growth plate	Humerus left side	PRJNA1274638	SAMN48996881	SRR33927951
ATACPIG018	MPGPIG0791	ATAC	NovaSeq 6000	paired	100bp	177604294	177604294	MA3	Mangalitza	m	Growth plate	Femur left side	PRJNA1274638	SAMN48996882	SRR33927950
ATACPIG019	MPGPIG1002	ATAC	NovaSeq 6000	paired	100bp	120532763	120532763	AM2	Aachen Minipig	f	Growth plate	Humerus left side	PRJNA1274638	SAMN48996883	SRR33927949
ATACPIG020	MPGPIG1016	ATAC	NovaSeq 6000	paired	100bp	125604194	125604194	AM2	Aachen Minipig	f	Growth plate	Femur left side	PRJNA1274638	SAMN48996884	SRR33927948
ATACPIG021	MPGPIG1071	ATAC	NovaSeq 6000	paired	100bp	127343605	127343605	AM3	Aachen Minipig	m	Growth plate	Humerus left side	PRJNA1274638	SAMN48996885	SRR33927946
ATACPIG022	MPGPIG1085	ATAC	NovaSeq 6000	paired	100bp	162166140	162166140	AM3	Aachen Minipig	m	Growth plate	Femur left side	PRJNA1274638	SAMN48996886	SRR33927945
ATACPIG023	MPGPIG1141	ATAC	NovaSeq 6000	paired	100bp	168483207	168483207	AM4	Aachen Minipig	m	Growth plate	Humerus left side	PRJNA1274638	SAMN48996887	SRR33927944
ATACPIG024	MPGPIG1155	ATAC	NovaSeq 6000	paired	100bp	80130618	80130618	AM4	Aachen Minipig	m	Growth plate	Femur left side	PRJNA1274638	SAMN48996888	SRR33927943

## Sheet: RNA-seq
Sequencing ID	Sample ID	Library type	Sequencer	Read length	Mode	No of reads (R1)	No of reads (R2)	Animal ID	Breed	Sex	Sample type	Sample location	Bioproject	Biosample	Run accession
RNAPIG048	MPGPIG0188	polyA-tailed RNA library	NovaSeq 6000	100bp	paired	39629492	39629492	ML3	Mini-LEWE	m	Growth plate	Humerus left side	PRJNA1200293	SAMN45903444	SRR31775432
RNAPIG049	MPGPIG0205	polyA-tailed RNA library	NovaSeq 6000	100bp	paired	36030456	36030456	ML3	Mini-LEWE	m	Growth plate	Femur left side	PRJNA1200293	SAMN45903445	SRR31775431
RNAPIG050	MPGPIG0383	polyA-tailed RNA library	NovaSeq 6000	100bp	paired	40323616	40323616	AS3	Angeln Saddleback	f	Growth plate	Humerus left side	PRJNA1200293	SAMN45903446	SRR31775420
RNAPIG051	MPGPIG0402	polyA-tailed RNA library	NovaSeq 6000	100bp	paired	46864113	46864113	AS3	Angeln Saddleback	f	Growth plate	Femur left side	PRJNA1200293	SAMN45903447	SRR31775416
RNAPIG052	MPGPIG0687	polyA-tailed RNA library	NovaSeq 6000	100bp	paired	42473747	42473747	MA2	Mangalitza	m	Growth plate	Humerus left side	PRJNA1200293	SAMN45903448	SRR31775415
RNAPIG053	MPGPIG0706	polyA-tailed RNA library	NovaSeq 6000	100bp	paired	33806274	33806274	MA2	Mangalitza	m	Growth plate	Femur left side	PRJNA1200293	SAMN45903449	SRR31775414
RNAPIG054	MPGPIG1065	polyA-tailed RNA library	NovaSeq 6000	100bp	paired	43781168	43781168	AM3	Aachen Minipig	f	Growth plate	Humerus left side	PRJNA1200293	SAMN45903450	SRR31775413
RNAPIG055	MPGPIG1077	polyA-tailed RNA library	NovaSeq 6000	100bp	paired	35674649	35674649	AM3	Aachen Minipig	f	Growth plate	Femur left side	PRJNA1200293	SAMN45903451	SRR31775412
RNAPIG056	MPGPIG0230	polyA-tailed RNA library	NovaSeq 6000	100bp	paired	42703741	42703741	ML4	Mini-LEWE	f	Growth plate	Humerus left side	PRJNA1200293	SAMN45903452	SRR31775411
RNAPIG057	MPGPIG0247	polyA-tailed RNA library	NovaSeq 6000	100bp	paired	35045437	35045437	ML4	Mini-LEWE	f	Growth plate	Femur left side	PRJNA1200293	SAMN45903453	SRR31775410
RNAPIG058	MPGPIG0333	polyA-tailed RNA library	NovaSeq 6000	100bp	paired	38313653	38313653	AS2	Angeln Saddleback	m	Growth plate	Humerus left side	PRJNA1200293	SAMN45903454	SRR31775430
RNAPIG059	MPGPIG0351	polyA-tailed RNA library	NovaSeq 6000	100bp	paired	38669212	38669212	AS2	Angeln Saddleback	m	Growth plate	Femur left side	PRJNA1200293	SAMN45903455	SRR31775429
RNAPIG060	MPGPIG0763	polyA-tailed RNA library	NovaSeq 6000	100bp	paired	35459570	35459570	MA3	Mangalitza	m	Growth plate	Humerus left side	PRJNA1200293	SAMN45903456	SRR31775428
RNAPIG061	MPGPIG0782	polyA-tailed RNA library	NovaSeq 6000	100bp	paired	44937530	44937530	MA3	Mangalitza	m	Growth plate	Femur left side	PRJNA1200293	SAMN45903457	SRR31775427
RNAPIG062	MPGPIG0996	polyA-tailed RNA library	NovaSeq 6000	100bp	paired	37805839	37805839	AM2	Aachen Minipig	f	Growth plate	Humerus left side	PRJNA1200293	SAMN45903458	SRR31775426
RNAPIG063	MPGPIG1008	polyA-tailed RNA library	NovaSeq 6000	100bp	paired	46531127	46531127	AM2	Aachen Minipig	f	Growth plate	Femur left side	PRJNA1200293	SAMN45903459	SRR31775425
RNAPIG064	MPGPIG0121	polyA-tailed RNA library	NovaSeq 6000	100bp	paired	40316125	40316125	ML1	Mini-LEWE	m	Growth plate	Femur left side	PRJNA1200293	SAMN45903460	SRR31775424
RNAPIG065	MPGPIG0104	polyA-tailed RNA library	NovaSeq 6000	100bp	paired	46658622	46658622	ML1	Mini-LEWE	m	Growth plate	Humerus left side	PRJNA1200293	SAMN45903461	SRR31775423
RNAPIG066	MPGPIG0434	polyA-tailed RNA library	NovaSeq 6000	100bp	paired	31966363	31966363	AS4	Angeln Saddleback	m	Growth plate	Humerus left side	PRJNA1200293	SAMN45903462	SRR31775422
RNAPIG067	MPGPIG0452	polyA-tailed RNA library	NovaSeq 6000	100bp	paired	42541897	42541897	AS4	Angeln Saddleback	m	Growth plate	Femur left side	PRJNA1200293	SAMN45903463	SRR31775421
RNAPIG068	MPGPIG0611	polyA-tailed RNA library	NovaSeq 6000	100bp	paired	31375662	31375662	MA1	Mangalitza	f	Growth plate	Humerus left side	PRJNA1200293	SAMN45903464	SRR31775419
RNAPIG069	MPGPIG0927	polyA-tailed RNA library	NovaSeq 6000	100bp	paired	37016228	37016228	AM1	Aachen Minipig	f	Growth plate	Humerus left side	PRJNA1200293	SAMN45903465	SRR31775418
RNAPIG070	MPGPIG0939	polyA-tailed RNA library	NovaSeq 6000	100bp	paired	56220021	56220021	AM1	Aachen Minipig	f	Growth plate	Femur left side	PRJNA1200293	SAMN45903466	SRR31775417

## Sheet: Proteomics
Sequencing ID	Animal ID	Breed	Sex	Sample type	Sample location
MPGPIG0111	ML1	Mini-LEWE	m	Growth plate	Humerus left side
MPGPIG0153	ML2	Mini-LEWE	f	Growth plate	Humerus left side
MPGPIG0195	ML3	Mini-LEWE	m	Growth plate	Humerus left side
MPGPIG0933	AM1	Aachen Minipig	f	Growth plate	Humerus left side
MPGPIG1002	AM2	Aachen Minipig	f	Growth plate	Humerus left side
MPGPIG1071	AM3	Aachen Minipig	m	Growth plate	Humerus left side
MPGPIG0620	MA2	Mangalitza	m	Growth plate	Humerus left side
MPGPIG0772	MA3	Mangalitza	m	Growth plate	Humerus left side
MPGPIG0848	MA4	Mangalitza	m	Growth plate	Humerus left side
MPGPIG0291	AS1	Angeln Saddleback	m	Growth plate	Humerus left side
MPGPIG0341	AS2	Angeln Saddleback	m	Growth plate	Humerus left side
MPGPIG0391	AS3	Angeln Saddleback	f	Growth plate	Humerus left side
