# Supplementary material for: Integrative multi-omics analysis of growth plate regulation underlying body size in miniature pigs
Source: Commun Biol. 2026 Jun 30;9:875. doi: 10.1038/s42003-026-10538-9 (PMC13315324; doi:10.1038/s42003-026-10538-9)
Supplement: Supplementary file 9 — Supplementary Data 6 [file 42003_2026_10538_MOESM9_ESM.xlsx]

## Sheet: Discovery panel 108 pigs
Supplementary Data 6. Manhattan plot and output details of FST . Overview of the identified FST windows above the 0.2% distribution threshold corresponding to weighted FST ≥ 0.57054 in 108 pig WGS data (first table) and weighted FST ≥ 0.57127 in 201 pig WGS data (second table). Chromosomes, start and end of the binned windows as well as genes in designated windows are shown.
Chromosome	Bin start	Bin end	Weighted Fst	Mean Fst	Gene ID	Gene name	Gene start	Gene end
1	113,850,001	113,900,000	0.576938	0.530046	ENSSSCG00000046774		113,867,091	113,869,587
1	113,860,001	113,910,000	0.575505	0.526683	ENSSSCG00000046774		113,867,091	113,869,587
1	113,890,001	113,940,000	0.574637	0.525771	ENSSSCG00000025578	ALDH1A2	113,932,739	114,037,046
3	38,720,001	38,770,000	0.571459	0.52331	ENSSSCG00000007955	CLUAP1	38,716,431	38,753,748
3	38,720,001	38,770,000	0.571459	0.52331	ENSSSCG00000007957	C16ORF90	38,759,975	38,762,463
3	38,720,001	38,770,000	0.571459	0.52331	ENSSSCG00000021065	NAA60	38,763,447	38,781,988
3	40,940,001	40,990,000	0.573717	0.5175	ENSSSCG00000041715		40,945,963	40,984,105
3	40,940,001	40,990,000	0.573717	0.5175	ENSSSCG00000062344	U6	40,950,619	40,950,725
3	40,970,001	41,020,000	0.577221	0.514752	ENSSSCG00000023487	MSLNL	41,016,457	41,025,590
3	40,970,001	41,020,000	0.577221	0.514752	ENSSSCG00000008011	GNG13	40,998,504	41,000,905
3	40,970,001	41,020,000	0.577221	0.514752	ENSSSCG00000008010	CHTF18	41,000,690	41,009,589
3	40,970,001	41,020,000	0.577221	0.514752	ENSSSCG00000008000	RPUSD1	41,009,717	41,013,018
3	40,970,001	41,020,000	0.577221	0.514752	ENSSSCG00000062885		40,992,569	40,995,629
3	40,970,001	41,020,000	0.577221	0.514752	ENSSSCG00000041715		40,945,963	40,984,105
3	40,980,001	41,030,000	0.570752	0.50718	ENSSSCG00000023487	MSLNL	41,016,457	41,025,590
3	40,980,001	41,030,000	0.570752	0.50718	ENSSSCG00000008001		41,025,895	41,029,238
3	40,980,001	41,030,000	0.570752	0.50718	ENSSSCG00000008011	GNG13	40,998,504	41,000,905
3	40,980,001	41,030,000	0.570752	0.50718	ENSSSCG00000008010	CHTF18	41,000,690	41,009,589
3	40,980,001	41,030,000	0.570752	0.50718	ENSSSCG00000008000	RPUSD1	41,009,717	41,013,018
3	40,980,001	41,030,000	0.570752	0.50718	ENSSSCG00000062885		40,992,569	40,995,629
3	40,980,001	41,030,000	0.570752	0.50718	ENSSSCG00000041715		40,945,963	40,984,105
3	41,430,001	41,480,000	0.57496	0.500079	ENSSSCG00000007980	FAM234A	41,410,818	41,437,203
3	41,430,001	41,480,000	0.57496	0.500079	ENSSSCG00000054274		41,441,604	41,444,847
3	41,430,001	41,480,000	0.57496	0.500079	ENSSSCG00000038804	HBQ1	41,478,270	41,480,119
3	41,430,001	41,480,000	0.57496	0.500079	ENSSSCG00000007981	NPRL3	41,479,193	41,540,717
3	41,430,001	41,480,000	0.57496	0.500079	ENSSSCG00000007979	LUC7L	41,449,002	41,470,977
3	41,880,001	41,930,000	0.587353	0.516399	ENSSSCG00000008066	ZNF484	41,893,285	41,918,685
3	41,880,001	41,930,000	0.587353	0.516399	ENSSSCG00000057504		41,888,200	41,892,150
3	41,940,001	41,990,000	0.589204	0.528873	ENSSSCG00000008068	IARS1	41,945,770	42,022,760
3	41,950,001	42,000,000	0.580672	0.518835	ENSSSCG00000008068	IARS1	41,945,770	42,022,760
3	41,960,001	42,010,000	0.587091	0.542163	ENSSSCG00000008068	IARS1	41,945,770	42,022,760
3	41,970,001	42,020,000	0.586271	0.541963	ENSSSCG00000008068	IARS1	41,945,770	42,022,760
3	41,970,001	42,020,000	0.586271	0.541963	ENSSSCG00000034789		42,018,978	42,019,109
3	41,980,001	42,030,000	0.576617	0.527104	ENSSSCG00000008068	IARS1	41,945,770	42,022,760
3	41,980,001	42,030,000	0.576617	0.527104	ENSSSCG00000008069	NOL8	42,026,278	42,052,773
3	41,980,001	42,030,000	0.576617	0.527104	ENSSSCG00000034789		42,018,978	42,019,109
3	42,280,001	42,330,000	0.572436	0.503518	ENSSSCG00000008070	CENPP	42,053,058	42,308,429
3	42,280,001	42,330,000	0.572436	0.503518	ENSSSCG00000030204	IPPK	42,308,005	42,368,118
3	42,290,001	42,340,000	0.581344	0.520993	ENSSSCG00000008070	CENPP	42,053,058	42,308,429
3	42,290,001	42,340,000	0.581344	0.520993	ENSSSCG00000030204	IPPK	42,308,005	42,368,118
3	42,300,001	42,350,000	0.593928	0.547313	ENSSSCG00000008070	CENPP	42,053,058	42,308,429
3	42,300,001	42,350,000	0.593928	0.547313	ENSSSCG00000030204	IPPK	42,308,005	42,368,118
3	42,310,001	42,360,000	0.606592	0.578972	ENSSSCG00000030204	IPPK	42,308,005	42,368,118
3	42,320,001	42,370,000	0.599598	0.57905	ENSSSCG00000030204	IPPK	42,308,005	42,368,118
3	42,330,001	42,380,000	0.595978	0.572569	ENSSSCG00000030204	IPPK	42,308,005	42,368,118
3	42,340,001	42,390,000	0.591088	0.56168	ENSSSCG00000030204	IPPK	42,308,005	42,368,118
3	42,340,001	42,390,000	0.591088	0.56168	ENSSSCG00000052853		42,386,739	42,389,528
3	42,350,001	42,400,000	0.586097	0.550306	ENSSSCG00000030204	IPPK	42,308,005	42,368,118
3	42,350,001	42,400,000	0.586097	0.550306	ENSSSCG00000027166	BICD2	42,393,277	42,456,782
3	42,350,001	42,400,000	0.586097	0.550306	ENSSSCG00000052853		42,386,739	42,389,528
3	43,700,001	43,750,000	0.626149	0.566136	ENSSSCG00000008090	IL1A	43,718,368	43,731,119
3	43,700,001	43,750,000	0.626149	0.566136	ENSSSCG00000008089	CKAP2L	43,736,744	43,772,974
3	43,710,001	43,760,000	0.646689	0.585071	ENSSSCG00000008090	IL1A	43,718,368	43,731,119
3	43,710,001	43,760,000	0.646689	0.585071	ENSSSCG00000008089	CKAP2L	43,736,744	43,772,974
3	43,720,001	43,770,000	0.659722	0.606625	ENSSSCG00000008090	IL1A	43,718,368	43,731,119
3	43,720,001	43,770,000	0.659722	0.606625	ENSSSCG00000008089	CKAP2L	43,736,744	43,772,974
3	43,730,001	43,780,000	0.663174	0.614246	ENSSSCG00000008090	IL1A	43,718,368	43,731,119
3	43,730,001	43,780,000	0.663174	0.614246	ENSSSCG00000008089	CKAP2L	43,736,744	43,772,974
3	43,730,001	43,780,000	0.663174	0.614246	ENSSSCG00000008092	NT5DC4	43,779,259	43,789,121
3	43,740,001	43,790,000	0.664093	0.612546	ENSSSCG00000008089	CKAP2L	43,736,744	43,772,974
3	43,740,001	43,790,000	0.664093	0.612546	ENSSSCG00000008092	NT5DC4	43,779,259	43,789,121
3	43,750,001	43,800,000	0.638831	0.561475	ENSSSCG00000008089	CKAP2L	43,736,744	43,772,974
3	43,750,001	43,800,000	0.638831	0.561475	ENSSSCG00000008092	NT5DC4	43,779,259	43,789,121
3	43,760,001	43,810,000	0.629239	0.574093	ENSSSCG00000008089	CKAP2L	43,736,744	43,772,974
3	43,760,001	43,810,000	0.629239	0.574093	ENSSSCG00000008092	NT5DC4	43,779,259	43,789,121
3	43,770,001	43,820,000	0.645984	0.602137	ENSSSCG00000008089	CKAP2L	43,736,744	43,772,974
3	43,770,001	43,820,000	0.645984	0.602137	ENSSSCG00000008092	NT5DC4	43,779,259	43,789,121
3	43,780,001	43,830,000	0.639203	0.584434	ENSSSCG00000008092	NT5DC4	43,779,259	43,789,121
3	43,800,001	43,850,000	0.610565	0.533575	ENSSSCG00000032288	SLC20A1	43,844,722	43,860,547
3	43,810,001	43,860,000	0.60026	0.516464	ENSSSCG00000032288	SLC20A1	43,844,722	43,860,547
4	75,490,001	75,540,000	0.571769	0.433963	ENSSSCG00000006243	PENK	75,525,555	75,530,876
4	75,500,001	75,550,000	0.662168	0.530864	ENSSSCG00000006243	PENK	75,525,555	75,530,876
4	75,500,001	75,550,000	0.662168	0.530864	ENSSSCG00000036133		75,548,205	75,579,557
4	75,510,001	75,560,000	0.711975	0.599891	ENSSSCG00000006243	PENK	75,525,555	75,530,876
4	75,510,001	75,560,000	0.711975	0.599891	ENSSSCG00000036133		75,548,205	75,579,557
4	75,520,001	75,570,000	0.718282	0.636364	ENSSSCG00000006243	PENK	75,525,555	75,530,876
4	75,520,001	75,570,000	0.718282	0.636364	ENSSSCG00000036133		75,548,205	75,579,557
4	75,530,001	75,580,000	0.716204	0.628234	ENSSSCG00000006243	PENK	75,525,555	75,530,876
4	75,530,001	75,580,000	0.716204	0.628234	ENSSSCG00000036133		75,548,205	75,579,557
4	75,540,001	75,590,000	0.716478	0.63703	ENSSSCG00000036133		75,548,205	75,579,557
4	75,540,001	75,590,000	0.716478	0.63703	ENSSSCG00000006245	SDR16C5	75,586,525	75,598,989
4	75,550,001	75,600,000	0.68765	0.593924	ENSSSCG00000036133		75,548,205	75,579,557
4	75,550,001	75,600,000	0.68765	0.593924	ENSSSCG00000006245	SDR16C5	75,586,525	75,598,989
4	75,560,001	75,610,000	0.688714	0.549263	ENSSSCG00000036133		75,548,205	75,579,557
4	75,560,001	75,610,000	0.688714	0.549263	ENSSSCG00000006245	SDR16C5	75,586,525	75,598,989
4	75,570,001	75,620,000	0.677371	0.574188	ENSSSCG00000036133		75,548,205	75,579,557
4	75,570,001	75,620,000	0.677371	0.574188	ENSSSCG00000006245	SDR16C5	75,586,525	75,598,989
4	75,580,001	75,630,000	0.671325	0.594492	ENSSSCG00000006245	SDR16C5	75,586,525	75,598,989
4	75,590,001	75,640,000	0.671993	0.598951	ENSSSCG00000006245	SDR16C5	75,586,525	75,598,989
4	75,590,001	75,640,000	0.671993	0.598951	ENSSSCG00000032573		75,636,278	75,646,153
4	75,600,001	75,650,000	0.672851	0.597044	ENSSSCG00000032573		75,636,278	75,646,153
4	75,600,001	75,650,000	0.672851	0.597044	ENSSSCG00000006247	PLAG1	75,646,584	75,694,117
4	75,610,001	75,660,000	0.692113	0.664006	ENSSSCG00000032573		75,636,278	75,646,153
4	75,610,001	75,660,000	0.692113	0.664006	ENSSSCG00000006247	PLAG1	75,646,584	75,694,117
4	75,620,001	75,670,000	0.711187	0.669284	ENSSSCG00000032573		75,636,278	75,646,153
4	75,620,001	75,670,000	0.711187	0.669284	ENSSSCG00000006247	PLAG1	75,646,584	75,694,117
4	75,630,001	75,680,000	0.7454	0.688799	ENSSSCG00000032573		75,636,278	75,646,153
4	75,630,001	75,680,000	0.7454	0.688799	ENSSSCG00000006247	PLAG1	75,646,584	75,694,117
4	75,640,001	75,690,000	0.738753	0.676659	ENSSSCG00000032573		75,636,278	75,646,153
4	75,640,001	75,690,000	0.738753	0.676659	ENSSSCG00000006247	PLAG1	75,646,584	75,694,117
4	75,650,001	75,700,000	0.720887	0.662687	ENSSSCG00000006247	PLAG1	75,646,584	75,694,117
4	75,660,001	75,710,000	0.699625	0.638411	ENSSSCG00000006247	PLAG1	75,646,584	75,694,117
4	75,670,001	75,720,000	0.679731	0.627439	ENSSSCG00000006247	PLAG1	75,646,584	75,694,117
4	75,680,001	75,730,000	0.650784	0.559305	ENSSSCG00000006247	PLAG1	75,646,584	75,694,117
4	75,690,001	75,740,000	0.634537	0.509999	ENSSSCG00000006247	PLAG1	75,646,584	75,694,117
4	75,690,001	75,740,000	0.634537	0.509999	ENSSSCG00000006248	MOS	75,739,402	75,741,076
4	75,700,001	75,750,000	0.636863	0.508047	ENSSSCG00000006248	MOS	75,739,402	75,741,076
4	75,710,001	75,760,000	0.625753	0.500662	ENSSSCG00000006248	MOS	75,739,402	75,741,076
4	75,710,001	75,760,000	0.625753	0.500662	ENSSSCG00000048200		75,750,579	75,761,382
4	75,720,001	75,770,000	0.633484	0.50064	ENSSSCG00000040470	RPS20	75,762,209	75,769,955
4	75,720,001	75,770,000	0.633484	0.50064	ENSSSCG00000006248	MOS	75,739,402	75,741,076
4	75,720,001	75,770,000	0.633484	0.50064	ENSSSCG00000048200		75,750,579	75,761,382
4	75,720,001	75,770,000	0.633484	0.50064	ENSSSCG00000018353	SNORD54	75,762,686	75,762,750
4	75,730,001	75,780,000	0.621559	0.461894	ENSSSCG00000040470	RPS20	75,762,209	75,769,955
4	75,730,001	75,780,000	0.621559	0.461894	ENSSSCG00000006248	MOS	75,739,402	75,741,076
4	75,730,001	75,780,000	0.621559	0.461894	ENSSSCG00000048200		75,750,579	75,761,382
4	75,730,001	75,780,000	0.621559	0.461894	ENSSSCG00000018353	SNORD54	75,762,686	75,762,750
4	75,740,001	75,790,000	0.584256	0.440538	ENSSSCG00000040470	RPS20	75,762,209	75,769,955
4	75,740,001	75,790,000	0.584256	0.440538	ENSSSCG00000006248	MOS	75,739,402	75,741,076
4	75,740,001	75,790,000	0.584256	0.440538	ENSSSCG00000048200		75,750,579	75,761,382
4	75,740,001	75,790,000	0.584256	0.440538	ENSSSCG00000018353	SNORD54	75,762,686	75,762,750
4	75,750,001	75,800,000	0.57313	0.426001	ENSSSCG00000040470	RPS20	75,762,209	75,769,955
4	75,750,001	75,800,000	0.57313	0.426001	ENSSSCG00000006250	LYN	75,793,492	75,903,496
4	75,750,001	75,800,000	0.57313	0.426001	ENSSSCG00000048200		75,750,579	75,761,382
4	75,750,001	75,800,000	0.57313	0.426001	ENSSSCG00000018353	SNORD54	75,762,686	75,762,750
4	75,760,001	75,810,000	0.595476	0.452249	ENSSSCG00000040470	RPS20	75,762,209	75,769,955
4	75,760,001	75,810,000	0.595476	0.452249	ENSSSCG00000006250	LYN	75,793,492	75,903,496
4	75,760,001	75,810,000	0.595476	0.452249	ENSSSCG00000048200		75,750,579	75,761,382
4	75,760,001	75,810,000	0.595476	0.452249	ENSSSCG00000018353	SNORD54	75,762,686	75,762,750
4	75,770,001	75,820,000	0.586971	0.437202	ENSSSCG00000006250	LYN	75,793,492	75,903,496
4	75,780,001	75,830,000	0.595683	0.476836	ENSSSCG00000006250	LYN	75,793,492	75,903,496
4	75,790,001	75,840,000	0.596738	0.484559	ENSSSCG00000006250	LYN	75,793,492	75,903,496
4	75,970,001	76,020,000	0.583314	0.502259	ENSSSCG00000006252	TMEM68	75,969,247	76,001,178
4	75,970,001	76,020,000	0.583314	0.502259	ENSSSCG00000054199		76,015,879	76,020,748
4	82,520,001	82,570,000	0.574241	0.476668	ENSSSCG00000044238		82,536,899	82,539,527
9	48,420,001	48,470,000	0.570826	0.457751	ENSSSCG00000015135	SORL1	48,435,345	48,653,655
9	48,420,001	48,470,000	0.570826	0.457751	ENSSSCG00000045095		48,386,052	48,428,056
9	48,420,001	48,470,000	0.570826	0.457751	ENSSSCG00000057178		48,419,551	48,427,704
9	48,430,001	48,480,000	0.589247	0.484937	ENSSSCG00000015135	SORL1	48,435,345	48,653,655
9	48,440,001	48,490,000	0.583985	0.491612	ENSSSCG00000015135	SORL1	48,435,345	48,653,655
9	113,680,001	113,730,000	0.579035	0.488223	ENSSSCG00000015473	TMEM183A	113,713,032	113,725,847
9	113,680,001	113,730,000	0.579035	0.488223	ENSSSCG00000015474	PPFIA4	113,727,855	113,777,766
9	113,690,001	113,740,000	0.574141	0.485229	ENSSSCG00000015473	TMEM183A	113,713,032	113,725,847
9	113,690,001	113,740,000	0.574141	0.485229	ENSSSCG00000015474	PPFIA4	113,727,855	113,777,766
13	35,010,001	35,060,000	0.578873	0.517723	ENSSSCG00000033422	STIMATE	34,949,577	35,017,827
13	35,010,001	35,060,000	0.578873	0.517723	ENSSSCG00000011454	SFMBT1	35,025,769	35,180,042
13	35,020,001	35,070,000	0.590721	0.527467	ENSSSCG00000011454	SFMBT1	35,025,769	35,180,042
13	35,030,001	35,080,000	0.587737	0.525636	ENSSSCG00000011454	SFMBT1	35,025,769	35,180,042
13	35,040,001	35,090,000	0.585222	0.524478	ENSSSCG00000011454	SFMBT1	35,025,769	35,180,042
13	35,050,001	35,100,000	0.586997	0.51258	ENSSSCG00000011454	SFMBT1	35,025,769	35,180,042
13	35,060,001	35,110,000	0.581936	0.501266	ENSSSCG00000011454	SFMBT1	35,025,769	35,180,042
13	35,070,001	35,120,000	0.592185	0.515604	ENSSSCG00000011454	SFMBT1	35,025,769	35,180,042
13	35,080,001	35,130,000	0.588791	0.504707	ENSSSCG00000011454	SFMBT1	35,025,769	35,180,042
13	35,090,001	35,140,000	0.592235	0.500607	ENSSSCG00000011454	SFMBT1	35,025,769	35,180,042
13	35,100,001	35,150,000	0.590491	0.51071	ENSSSCG00000011454	SFMBT1	35,025,769	35,180,042
13	35,110,001	35,160,000	0.581555	0.49669	ENSSSCG00000011454	SFMBT1	35,025,769	35,180,042
13	35,120,001	35,170,000	0.578826	0.503463	ENSSSCG00000011454	SFMBT1	35,025,769	35,180,042
13	37,660,001	37,710,000	0.603849	0.555841	ENSSSCG00000024417	ERC2	37,388,517	38,367,504
13	37,670,001	37,720,000	0.603701	0.555077	ENSSSCG00000024417	ERC2	37,388,517	38,367,504
13	37,680,001	37,730,000	0.584664	0.513143	ENSSSCG00000024417	ERC2	37,388,517	38,367,504
13	37,830,001	37,880,000	0.573394	0.499934	ENSSSCG00000024417	ERC2	37,388,517	38,367,504
15	87,540,001	87,590,000	0.57944	0.548374	ENSSSCG00000056781	PPP1R1C	87,466,718	87,604,041
15	87,550,001	87,600,000	0.593633	0.556203	ENSSSCG00000056781	PPP1R1C	87,466,718	87,604,041
15	87,560,001	87,610,000	0.592737	0.556523	ENSSSCG00000056781	PPP1R1C	87,466,718	87,604,041
15	87,570,001	87,620,000	0.60354	0.570374	ENSSSCG00000056781	PPP1R1C	87,466,718	87,604,041
15	87,570,001	87,620,000	0.60354	0.570374	ENSSSCG00000023924	PDE1A	87,619,067	87,966,491
15	87,580,001	87,630,000	0.614213	0.588123	ENSSSCG00000056781	PPP1R1C	87,466,718	87,604,041
15	87,580,001	87,630,000	0.614213	0.588123	ENSSSCG00000023924	PDE1A	87,619,067	87,966,491
15	87,590,001	87,640,000	0.598562	0.566997	ENSSSCG00000056781	PPP1R1C	87,466,718	87,604,041
15	87,590,001	87,640,000	0.598562	0.566997	ENSSSCG00000023924	PDE1A	87,619,067	87,966,491
15	104,090,001	104,140,000	0.597863	0.550273	ENSSSCG00000016091		104,071,268	104,099,188
15	104,090,001	104,140,000	0.597863	0.550273	ENSSSCG00000016092	SGO2	104,099,384	104,150,720
15	104,100,001	104,150,000	0.59995	0.564423	ENSSSCG00000016092	SGO2	104,099,384	104,150,720
15	104,110,001	104,160,000	0.580981	0.541597	ENSSSCG00000016092	SGO2	104,099,384	104,150,720
15	104,110,001	104,160,000	0.580981	0.541597	ENSSSCG00000029606	AOX1	104,157,527	104,236,006
15	104,250,001	104,300,000	0.58565	0.510622	ENSSSCG00000063251		104,249,831	104,255,013
15	104,250,001	104,300,000	0.58565	0.510622	ENSSSCG00000052019		104,275,217	104,278,234
15	104,260,001	104,310,000	0.611813	0.554617	ENSSSCG00000052019		104,275,217	104,278,234
15	104,270,001	104,320,000	0.641355	0.61949	ENSSSCG00000052019		104,275,217	104,278,234
15	104,280,001	104,330,000	0.634272	0.59674	ENSSSCG00000040051		104,329,725	104,393,731
15	104,290,001	104,340,000	0.609366	0.564003	ENSSSCG00000040051		104,329,725	104,393,731
15	104,420,001	104,470,000	0.575109	0.515945	ENSSSCG00000016093		104,396,481	104,499,737
15	104,430,001	104,480,000	0.614579	0.571694	ENSSSCG00000016093		104,396,481	104,499,737
15	104,440,001	104,490,000	0.596877	0.545325	ENSSSCG00000016093		104,396,481	104,499,737
15	104,770,001	104,820,000	0.572851	0.498591	ENSSSCG00000016101	CFLAR	104,781,616	104,835,630
15	104,770,001	104,820,000	0.572851	0.498591	ENSSSCG00000053415		104,777,911	104,779,770

## Sheet: Expanded panel 201 pigs
Chromosome	Bin start	Bin end	Weighted Fst	Mean Fst	Gene ID	Gene name	Gene start	Gene end
3	38,710,001	38,760,000	0.573861	0.522453	ENSSSCG00000007956	NLRC3	38,687,967	38,710,938
3	38,710,001	38,760,000	0.573861	0.522453	ENSSSCG00000007955	CLUAP1	38,716,431	38,753,748
3	38,710,001	38,760,000	0.573861	0.522453	ENSSSCG00000007957	C16ORF90	38,759,975	38,762,463
3	38,720,001	38,770,000	0.586921	0.528633	ENSSSCG00000007955	CLUAP1	38,716,431	38,753,748
3	38,720,001	38,770,000	0.586921	0.528633	ENSSSCG00000007957	C16ORF90	38,759,975	38,762,463
3	38,720,001	38,770,000	0.586921	0.528633	ENSSSCG00000021065	NAA60	38,763,447	38,781,988
3	39,040,001	39,090,000	0.586544	0.570462	ENSSSCG00000038889		39,067,212	39,072,617
3	39,040,001	39,090,000	0.586544	0.570462	ENSSSCG00000007967	ZNF213	39,073,677	39,079,365
3	39,040,001	39,090,000	0.586544	0.570462	ENSSSCG00000055693		39,083,805	39,087,998
3	39,050,001	39,100,000	0.572133	0.544987	ENSSSCG00000038889		39,067,212	39,072,617
3	39,050,001	39,100,000	0.572133	0.544987	ENSSSCG00000007967	ZNF213	39,073,677	39,079,365
3	39,050,001	39,100,000	0.572133	0.544987	ENSSSCG00000029375	ZNF205	39,091,443	39,106,615
3	39,050,001	39,100,000	0.572133	0.544987	ENSSSCG00000055693		39,083,805	39,087,998
3	39,100,001	39,150,000	0.575752	0.528027	ENSSSCG00000029375	ZNF205	39,091,443	39,106,615
3	39,100,001	39,150,000	0.575752	0.528027	ENSSSCG00000029641	ZSCAN10	39,113,402	39,118,779
3	39,100,001	39,150,000	0.575752	0.528027	ENSSSCG00000021569	MMP25	39,130,777	39,142,303
3	39,110,001	39,160,000	0.583651	0.543696	ENSSSCG00000029641	ZSCAN10	39,113,402	39,118,779
3	39,110,001	39,160,000	0.583651	0.543696	ENSSSCG00000021569	MMP25	39,130,777	39,142,303
3	39,110,001	39,160,000	0.583651	0.543696	ENSSSCG00000020895	BICDL2	39,153,552	39,161,442
3	39,120,001	39,170,000	0.580911	0.500512	ENSSSCG00000021569	MMP25	39,130,777	39,142,303
3	39,120,001	39,170,000	0.580911	0.500512	ENSSSCG00000020895	BICDL2	39,153,552	39,161,442
3	39,120,001	39,170,000	0.580911	0.500512	ENSSSCG00000023315	THOC6	39,161,434	39,164,707
3	39,120,001	39,170,000	0.580911	0.500512	ENSSSCG00000027252	HCFC1R1	39,164,375	39,166,049
3	39,120,001	39,170,000	0.580911	0.500512	ENSSSCG00000027130	TNFRSF12A	39,166,298	39,168,302
3	39,120,001	39,170,000	0.580911	0.500512	ENSSSCG00000023743	CLDN6	39,167,853	39,172,628
3	39,130,001	39,180,000	0.584148	0.506628	ENSSSCG00000021569	MMP25	39,130,777	39,142,303
3	39,130,001	39,180,000	0.584148	0.506628	ENSSSCG00000020895	BICDL2	39,153,552	39,161,442
3	39,130,001	39,180,000	0.584148	0.506628	ENSSSCG00000023315	THOC6	39,161,434	39,164,707
3	39,130,001	39,180,000	0.584148	0.506628	ENSSSCG00000027252	HCFC1R1	39,164,375	39,166,049
3	39,130,001	39,180,000	0.584148	0.506628	ENSSSCG00000027130	TNFRSF12A	39,166,298	39,168,302
3	39,130,001	39,180,000	0.584148	0.506628	ENSSSCG00000023743	CLDN6	39,167,853	39,172,628
3	39,130,001	39,180,000	0.584148	0.506628	ENSSSCG00000021536	CLDN9	39,172,853	39,174,354
3	39,140,001	39,190,000	0.572385	0.480497	ENSSSCG00000026248		39,184,388	39,213,292
3	39,140,001	39,190,000	0.572385	0.480497	ENSSSCG00000021569	MMP25	39,130,777	39,142,303
3	39,140,001	39,190,000	0.572385	0.480497	ENSSSCG00000020895	BICDL2	39,153,552	39,161,442
3	39,140,001	39,190,000	0.572385	0.480497	ENSSSCG00000023315	THOC6	39,161,434	39,164,707
3	39,140,001	39,190,000	0.572385	0.480497	ENSSSCG00000027252	HCFC1R1	39,164,375	39,166,049
3	39,140,001	39,190,000	0.572385	0.480497	ENSSSCG00000027130	TNFRSF12A	39,166,298	39,168,302
3	39,140,001	39,190,000	0.572385	0.480497	ENSSSCG00000023743	CLDN6	39,167,853	39,172,628
3	39,140,001	39,190,000	0.572385	0.480497	ENSSSCG00000021536	CLDN9	39,172,853	39,174,354
3	39,150,001	39,200,000	0.573365	0.494959	ENSSSCG00000026248		39,184,388	39,213,292
3	39,150,001	39,200,000	0.573365	0.494959	ENSSSCG00000020895	BICDL2	39,153,552	39,161,442
3	39,150,001	39,200,000	0.573365	0.494959	ENSSSCG00000023315	THOC6	39,161,434	39,164,707
3	39,150,001	39,200,000	0.573365	0.494959	ENSSSCG00000027252	HCFC1R1	39,164,375	39,166,049
3	39,150,001	39,200,000	0.573365	0.494959	ENSSSCG00000027130	TNFRSF12A	39,166,298	39,168,302
3	39,150,001	39,200,000	0.573365	0.494959	ENSSSCG00000023743	CLDN6	39,167,853	39,172,628
3	39,150,001	39,200,000	0.573365	0.494959	ENSSSCG00000021536	CLDN9	39,172,853	39,174,354
3	39,180,001	39,230,000	0.574149	0.516565	ENSSSCG00000026248		39,184,388	39,213,292
3	39,180,001	39,230,000	0.574149	0.516565	ENSSSCG00000029264	PKMYT1	39,201,878	39,210,125
3	39,180,001	39,230,000	0.574149	0.516565	ENSSSCG00000035052	KREMEN2	39,214,248	39,218,776
3	39,180,001	39,230,000	0.574149	0.516565	ENSSSCG00000028381		39,225,365	39,242,675
3	39,190,001	39,240,000	0.583653	0.544863	ENSSSCG00000026248		39,184,388	39,213,292
3	39,190,001	39,240,000	0.583653	0.544863	ENSSSCG00000029264	PKMYT1	39,201,878	39,210,125
3	39,190,001	39,240,000	0.583653	0.544863	ENSSSCG00000035052	KREMEN2	39,214,248	39,218,776
3	39,190,001	39,240,000	0.583653	0.544863	ENSSSCG00000028381		39,225,365	39,242,675
3	39,200,001	39,250,000	0.584119	0.535158	ENSSSCG00000026248		39,184,388	39,213,292
3	39,200,001	39,250,000	0.584119	0.535158	ENSSSCG00000029264	PKMYT1	39,201,878	39,210,125
3	39,200,001	39,250,000	0.584119	0.535158	ENSSSCG00000035052	KREMEN2	39,214,248	39,218,776
3	39,200,001	39,250,000	0.584119	0.535158	ENSSSCG00000028381		39,225,365	39,242,675
3	39,210,001	39,260,000	0.590466	0.549238	ENSSSCG00000026248		39,184,388	39,213,292
3	39,210,001	39,260,000	0.590466	0.549238	ENSSSCG00000029264	PKMYT1	39,201,878	39,210,125
3	39,210,001	39,260,000	0.590466	0.549238	ENSSSCG00000035052	KREMEN2	39,214,248	39,218,776
3	39,210,001	39,260,000	0.590466	0.549238	ENSSSCG00000059318	FLYWCH2	39,251,491	39,255,803
3	39,210,001	39,260,000	0.590466	0.549238	ENSSSCG00000028381		39,225,365	39,242,675
3	39,220,001	39,270,000	0.584453	0.538083	ENSSSCG00000059318	FLYWCH2	39,251,491	39,255,803
3	39,220,001	39,270,000	0.584453	0.538083	ENSSSCG00000028381		39,225,365	39,242,675
3	39,220,001	39,270,000	0.584453	0.538083	ENSSSCG00000036096		39,262,264	39,265,300
3	39,230,001	39,280,000	0.577867	0.521623	ENSSSCG00000059318	FLYWCH2	39,251,491	39,255,803
3	39,230,001	39,280,000	0.577867	0.521623	ENSSSCG00000023304	SRRM2	39,275,288	39,293,747
3	39,230,001	39,280,000	0.577867	0.521623	ENSSSCG00000028381		39,225,365	39,242,675
3	39,230,001	39,280,000	0.577867	0.521623	ENSSSCG00000036096		39,262,264	39,265,300
3	39,240,001	39,290,000	0.57498	0.514332	ENSSSCG00000059318	FLYWCH2	39,251,491	39,255,803
3	39,240,001	39,290,000	0.57498	0.514332	ENSSSCG00000023304	SRRM2	39,275,288	39,293,747
3	39,240,001	39,290,000	0.57498	0.514332	ENSSSCG00000045106		39,288,588	39,289,193
3	39,240,001	39,290,000	0.57498	0.514332	ENSSSCG00000028381		39,225,365	39,242,675
3	39,240,001	39,290,000	0.57498	0.514332	ENSSSCG00000036096		39,262,264	39,265,300
3	39,280,001	39,330,000	0.57587	0.53987	ENSSSCG00000022744	PRSS21	39,317,717	39,323,150
3	39,280,001	39,330,000	0.57587	0.53987	ENSSSCG00000023304	SRRM2	39,275,288	39,293,747
3	39,280,001	39,330,000	0.57587	0.53987	ENSSSCG00000045106		39,288,588	39,289,193
3	39,280,001	39,330,000	0.57587	0.53987	ENSSSCG00000008061	ELOB	39,293,746	39,298,097
3	39,280,001	39,330,000	0.57587	0.53987	ENSSSCG00000030518	PRSS33	39,302,369	39,307,433
3	39,280,001	39,330,000	0.57587	0.53987	ENSSSCG00000008063		39,308,216	39,314,076
3	39,280,001	39,330,000	0.57587	0.53987	ENSSSCG00000059048		39,299,540	39,300,933
3	39,290,001	39,340,000	0.575405	0.537833	ENSSSCG00000022744	PRSS21	39,317,717	39,323,150
3	39,290,001	39,340,000	0.575405	0.537833	ENSSSCG00000023304	SRRM2	39,275,288	39,293,747
3	39,290,001	39,340,000	0.575405	0.537833	ENSSSCG00000008061	ELOB	39,293,746	39,298,097
3	39,290,001	39,340,000	0.575405	0.537833	ENSSSCG00000030518	PRSS33	39,302,369	39,307,433
3	39,290,001	39,340,000	0.575405	0.537833	ENSSSCG00000008063		39,308,216	39,314,076
3	39,290,001	39,340,000	0.575405	0.537833	ENSSSCG00000033610		39,334,181	39,336,862
3	39,290,001	39,340,000	0.575405	0.537833	ENSSSCG00000059048		39,299,540	39,300,933
3	39,300,001	39,350,000	0.578728	0.539699	ENSSSCG00000022744	PRSS21	39,317,717	39,323,150
3	39,300,001	39,350,000	0.578728	0.539699	ENSSSCG00000037112		39,344,126	39,347,008
3	39,300,001	39,350,000	0.578728	0.539699	ENSSSCG00000030518	PRSS33	39,302,369	39,307,433
3	39,300,001	39,350,000	0.578728	0.539699	ENSSSCG00000008063		39,308,216	39,314,076
3	39,300,001	39,350,000	0.578728	0.539699	ENSSSCG00000033610		39,334,181	39,336,862
3	39,300,001	39,350,000	0.578728	0.539699	ENSSSCG00000059048		39,299,540	39,300,933
3	39,310,001	39,360,000	0.578076	0.541792	ENSSSCG00000022744	PRSS21	39,317,717	39,323,150
3	39,310,001	39,360,000	0.578076	0.541792	ENSSSCG00000037112		39,344,126	39,347,008
3	39,310,001	39,360,000	0.578076	0.541792	ENSSSCG00000008063		39,308,216	39,314,076
3	39,310,001	39,360,000	0.578076	0.541792	ENSSSCG00000033610		39,334,181	39,336,862
3	39,320,001	39,370,000	0.583755	0.555421	ENSSSCG00000022744	PRSS21	39,317,717	39,323,150
3	39,320,001	39,370,000	0.583755	0.555421	ENSSSCG00000037112		39,344,126	39,347,008
3	39,320,001	39,370,000	0.583755	0.555421	ENSSSCG00000033610		39,334,181	39,336,862
3	39,320,001	39,370,000	0.583755	0.555421	ENSSSCG00000035594	PRSS22	39,365,803	39,380,476
3	39,330,001	39,380,000	0.583021	0.545636	ENSSSCG00000037112		39,344,126	39,347,008
3	39,330,001	39,380,000	0.583021	0.545636	ENSSSCG00000033610		39,334,181	39,336,862
3	39,330,001	39,380,000	0.583021	0.545636	ENSSSCG00000035594	PRSS22	39,365,803	39,380,476
3	39,340,001	39,390,000	0.584358	0.547704	ENSSSCG00000037112		39,344,126	39,347,008
3	39,340,001	39,390,000	0.584358	0.547704	ENSSSCG00000035594	PRSS22	39,365,803	39,380,476
3	39,350,001	39,400,000	0.583804	0.547354	ENSSSCG00000008062	PRSS27	39,395,274	39,399,970
3	39,350,001	39,400,000	0.583804	0.547354	ENSSSCG00000035594	PRSS22	39,365,803	39,380,476
3	39,360,001	39,410,000	0.581612	0.547345	ENSSSCG00000008062	PRSS27	39,395,274	39,399,970
3	39,360,001	39,410,000	0.581612	0.547345	ENSSSCG00000008058		39,403,987	39,429,588
3	39,360,001	39,410,000	0.581612	0.547345	ENSSSCG00000035594	PRSS22	39,365,803	39,380,476
3	39,370,001	39,420,000	0.581841	0.548007	ENSSSCG00000008062	PRSS27	39,395,274	39,399,970
3	39,370,001	39,420,000	0.581841	0.548007	ENSSSCG00000008058		39,403,987	39,429,588
3	39,370,001	39,420,000	0.581841	0.548007	ENSSSCG00000035594	PRSS22	39,365,803	39,380,476
3	39,380,001	39,430,000	0.586004	0.568267	ENSSSCG00000008062	PRSS27	39,395,274	39,399,970
3	39,380,001	39,430,000	0.586004	0.568267	ENSSSCG00000008058		39,403,987	39,429,588
3	39,380,001	39,430,000	0.586004	0.568267	ENSSSCG00000035594	PRSS22	39,365,803	39,380,476
3	39,390,001	39,440,000	0.589663	0.574636	ENSSSCG00000008062	PRSS27	39,395,274	39,399,970
3	39,390,001	39,440,000	0.589663	0.574636	ENSSSCG00000008058		39,403,987	39,429,588
3	39,390,001	39,440,000	0.589663	0.574636	ENSSSCG00000037719	PDPK1	39,432,058	39,512,601
3	39,400,001	39,450,000	0.590659	0.57734	ENSSSCG00000008058		39,403,987	39,429,588
3	39,400,001	39,450,000	0.590659	0.57734	ENSSSCG00000037719	PDPK1	39,432,058	39,512,601
3	39,410,001	39,460,000	0.593472	0.579024	ENSSSCG00000008058		39,403,987	39,429,588
3	39,410,001	39,460,000	0.593472	0.579024	ENSSSCG00000037719	PDPK1	39,432,058	39,512,601
3	39,420,001	39,470,000	0.595351	0.584342	ENSSSCG00000008058		39,403,987	39,429,588
3	39,420,001	39,470,000	0.595351	0.584342	ENSSSCG00000037719	PDPK1	39,432,058	39,512,601
3	39,430,001	39,480,000	0.595902	0.584864	ENSSSCG00000037719	PDPK1	39,432,058	39,512,601
3	39,440,001	39,490,000	0.595485	0.579371	ENSSSCG00000037719	PDPK1	39,432,058	39,512,601
3	39,450,001	39,500,000	0.597874	0.576183	ENSSSCG00000037719	PDPK1	39,432,058	39,512,601
3	39,460,001	39,510,000	0.600315	0.578686	ENSSSCG00000037719	PDPK1	39,432,058	39,512,601
3	39,470,001	39,520,000	0.598183	0.566837	ENSSSCG00000037719	PDPK1	39,432,058	39,512,601
3	39,480,001	39,530,000	0.590961	0.557326	ENSSSCG00000008057	AMDHD2	39,522,163	39,532,995
3	39,480,001	39,530,000	0.590961	0.557326	ENSSSCG00000037719	PDPK1	39,432,058	39,512,601
3	39,490,001	39,540,000	0.584101	0.547106	ENSSSCG00000008057	AMDHD2	39,522,163	39,532,995
3	39,490,001	39,540,000	0.584101	0.547106	ENSSSCG00000008056		39,532,921	39,538,681
3	39,490,001	39,540,000	0.584101	0.547106	ENSSSCG00000037719	PDPK1	39,432,058	39,512,601
3	39,500,001	39,550,000	0.583223	0.549853	ENSSSCG00000008057	AMDHD2	39,522,163	39,532,995
3	39,500,001	39,550,000	0.583223	0.549853	ENSSSCG00000008056		39,532,921	39,538,681
3	39,500,001	39,550,000	0.583223	0.549853	ENSSSCG00000027098	TBC1D24	39,545,218	39,571,277
3	39,500,001	39,550,000	0.583223	0.549853	ENSSSCG00000037719	PDPK1	39,432,058	39,512,601
3	39,510,001	39,560,000	0.577852	0.548115	ENSSSCG00000008057	AMDHD2	39,522,163	39,532,995
3	39,510,001	39,560,000	0.577852	0.548115	ENSSSCG00000008056		39,532,921	39,538,681
3	39,510,001	39,560,000	0.577852	0.548115	ENSSSCG00000027098	TBC1D24	39,545,218	39,571,277
3	39,510,001	39,560,000	0.577852	0.548115	ENSSSCG00000037719	PDPK1	39,432,058	39,512,601
3	39,520,001	39,570,000	0.573676	0.551759	ENSSSCG00000008057	AMDHD2	39,522,163	39,532,995
3	39,520,001	39,570,000	0.573676	0.551759	ENSSSCG00000008056		39,532,921	39,538,681
3	39,520,001	39,570,000	0.573676	0.551759	ENSSSCG00000027098	TBC1D24	39,545,218	39,571,277
3	39,630,001	39,680,000	0.579027	0.534496	ENSSSCG00000031982		39,648,130	39,648,552
3	39,630,001	39,680,000	0.579027	0.534496	ENSSSCG00000008052		39,666,440	39,667,494
3	39,630,001	39,680,000	0.579027	0.534496	ENSSSCG00000058902		39,648,759	39,648,998
3	39,640,001	39,690,000	0.579703	0.528805	ENSSSCG00000031982		39,648,130	39,648,552
3	39,640,001	39,690,000	0.579703	0.528805	ENSSSCG00000008052		39,666,440	39,667,494
3	39,640,001	39,690,000	0.579703	0.528805	ENSSSCG00000058902		39,648,759	39,648,998
3	39,650,001	39,700,000	0.582053	0.517514	ENSSSCG00000008052		39,666,440	39,667,494
3	39,650,001	39,700,000	0.582053	0.517514	ENSSSCG00000008051	ABCA3	39,698,895	39,732,978
3	39,660,001	39,710,000	0.582768	0.512922	ENSSSCG00000008052		39,666,440	39,667,494
3	39,660,001	39,710,000	0.582768	0.512922	ENSSSCG00000008051	ABCA3	39,698,895	39,732,978
3	39,670,001	39,720,000	0.582432	0.523276	ENSSSCG00000008051	ABCA3	39,698,895	39,732,978
3	39,680,001	39,730,000	0.581803	0.531319	ENSSSCG00000008051	ABCA3	39,698,895	39,732,978
3	39,690,001	39,740,000	0.587022	0.549718	ENSSSCG00000008051	ABCA3	39,698,895	39,732,978
3	39,690,001	39,740,000	0.587022	0.549718	ENSSSCG00000008048	RNPS1	39,739,308	39,750,005
3	40,870,001	40,920,000	0.576574	0.531706	ENSSSCG00000008009	LMF1	40,835,413	40,934,253
3	40,880,001	40,930,000	0.576195	0.531672	ENSSSCG00000008009	LMF1	40,835,413	40,934,253
3	40,890,001	40,940,000	0.57684	0.537993	ENSSSCG00000008009	LMF1	40,835,413	40,934,253
3	40,900,001	40,950,000	0.581771	0.54972	ENSSSCG00000008009	LMF1	40,835,413	40,934,253
3	40,900,001	40,950,000	0.581771	0.54972	ENSSSCG00000041715		40,945,963	40,984,105
3	40,910,001	40,960,000	0.580703	0.554668	ENSSSCG00000008009	LMF1	40,835,413	40,934,253
3	40,910,001	40,960,000	0.580703	0.554668	ENSSSCG00000041715		40,945,963	40,984,105
3	40,910,001	40,960,000	0.580703	0.554668	ENSSSCG00000062344	U6	40,950,619	40,950,725
3	40,920,001	40,970,000	0.58011	0.554316	ENSSSCG00000008009	LMF1	40,835,413	40,934,253
3	40,920,001	40,970,000	0.58011	0.554316	ENSSSCG00000041715		40,945,963	40,984,105
3	40,920,001	40,970,000	0.58011	0.554316	ENSSSCG00000062344	U6	40,950,619	40,950,725
3	40,930,001	40,980,000	0.578488	0.542229	ENSSSCG00000008009	LMF1	40,835,413	40,934,253
3	40,930,001	40,980,000	0.578488	0.542229	ENSSSCG00000041715		40,945,963	40,984,105
3	40,930,001	40,980,000	0.578488	0.542229	ENSSSCG00000062344	U6	40,950,619	40,950,725
3	40,940,001	40,990,000	0.577775	0.537809	ENSSSCG00000041715		40,945,963	40,984,105
3	40,940,001	40,990,000	0.577775	0.537809	ENSSSCG00000062344	U6	40,950,619	40,950,725
3	40,950,001	41,000,000	0.580528	0.537067	ENSSSCG00000008011	GNG13	40,998,504	41,000,905
3	40,950,001	41,000,000	0.580528	0.537067	ENSSSCG00000062885		40,992,569	40,995,629
3	40,950,001	41,000,000	0.580528	0.537067	ENSSSCG00000041715		40,945,963	40,984,105
3	40,950,001	41,000,000	0.580528	0.537067	ENSSSCG00000062344	U6	40,950,619	40,950,725
3	40,960,001	41,010,000	0.583251	0.540448	ENSSSCG00000008011	GNG13	40,998,504	41,000,905
3	40,960,001	41,010,000	0.583251	0.540448	ENSSSCG00000008010	CHTF18	41,000,690	41,009,589
3	40,960,001	41,010,000	0.583251	0.540448	ENSSSCG00000008000	RPUSD1	41,009,717	41,013,018
3	40,960,001	41,010,000	0.583251	0.540448	ENSSSCG00000062885		40,992,569	40,995,629
3	40,960,001	41,010,000	0.583251	0.540448	ENSSSCG00000041715		40,945,963	40,984,105
3	40,970,001	41,020,000	0.587757	0.54795	ENSSSCG00000023487	MSLNL	41,016,457	41,025,590
3	40,970,001	41,020,000	0.587757	0.54795	ENSSSCG00000008011	GNG13	40,998,504	41,000,905
3	40,970,001	41,020,000	0.587757	0.54795	ENSSSCG00000008010	CHTF18	41,000,690	41,009,589
3	40,970,001	41,020,000	0.587757	0.54795	ENSSSCG00000008000	RPUSD1	41,009,717	41,013,018
3	40,970,001	41,020,000	0.587757	0.54795	ENSSSCG00000062885		40,992,569	40,995,629
3	40,970,001	41,020,000	0.587757	0.54795	ENSSSCG00000041715		40,945,963	40,984,105
3	40,980,001	41,030,000	0.587122	0.539593	ENSSSCG00000023487	MSLNL	41,016,457	41,025,590
3	40,980,001	41,030,000	0.587122	0.539593	ENSSSCG00000008001		41,025,895	41,029,238
3	40,980,001	41,030,000	0.587122	0.539593	ENSSSCG00000008011	GNG13	40,998,504	41,000,905
3	40,980,001	41,030,000	0.587122	0.539593	ENSSSCG00000008010	CHTF18	41,000,690	41,009,589
3	40,980,001	41,030,000	0.587122	0.539593	ENSSSCG00000008000	RPUSD1	41,009,717	41,013,018
3	40,980,001	41,030,000	0.587122	0.539593	ENSSSCG00000062885		40,992,569	40,995,629
3	40,980,001	41,030,000	0.587122	0.539593	ENSSSCG00000041715		40,945,963	40,984,105
3	40,990,001	41,040,000	0.59458	0.55221	ENSSSCG00000023487	MSLNL	41,016,457	41,025,590
3	40,990,001	41,040,000	0.59458	0.55221	ENSSSCG00000008001		41,025,895	41,029,238
3	40,990,001	41,040,000	0.59458	0.55221	ENSSSCG00000008011	GNG13	40,998,504	41,000,905
3	40,990,001	41,040,000	0.59458	0.55221	ENSSSCG00000008010	CHTF18	41,000,690	41,009,589
3	40,990,001	41,040,000	0.59458	0.55221	ENSSSCG00000008000	RPUSD1	41,009,717	41,013,018
3	40,990,001	41,040,000	0.59458	0.55221	ENSSSCG00000062885		40,992,569	40,995,629
3	41,000,001	41,050,000	0.591897	0.550174	ENSSSCG00000023487	MSLNL	41,016,457	41,025,590
3	41,000,001	41,050,000	0.591897	0.550174	ENSSSCG00000008001		41,025,895	41,029,238
3	41,000,001	41,050,000	0.591897	0.550174	ENSSSCG00000008002	CIAO3	41,042,702	41,050,012
3	41,000,001	41,050,000	0.591897	0.550174	ENSSSCG00000008003	HAGHL	41,046,171	41,053,464
3	41,000,001	41,050,000	0.591897	0.550174	ENSSSCG00000008011	GNG13	40,998,504	41,000,905
3	41,000,001	41,050,000	0.591897	0.550174	ENSSSCG00000008010	CHTF18	41,000,690	41,009,589
3	41,000,001	41,050,000	0.591897	0.550174	ENSSSCG00000008000	RPUSD1	41,009,717	41,013,018
3	41,010,001	41,060,000	0.58427	0.536665	ENSSSCG00000023487	MSLNL	41,016,457	41,025,590
3	41,010,001	41,060,000	0.58427	0.536665	ENSSSCG00000008001		41,025,895	41,029,238
3	41,010,001	41,060,000	0.58427	0.536665	ENSSSCG00000008002	CIAO3	41,042,702	41,050,012
3	41,010,001	41,060,000	0.58427	0.536665	ENSSSCG00000008003	HAGHL	41,046,171	41,053,464
3	41,010,001	41,060,000	0.58427	0.536665	ENSSSCG00000050615	CCDC78	41,053,936	41,057,734
3	41,010,001	41,060,000	0.58427	0.536665	ENSSSCG00000008004	ANTKMT	41,057,649	41,062,032
3	41,010,001	41,060,000	0.58427	0.536665	ENSSSCG00000008000	RPUSD1	41,009,717	41,013,018
3	41,020,001	41,070,000	0.576416	0.525451	ENSSSCG00000023487	MSLNL	41,016,457	41,025,590
3	41,020,001	41,070,000	0.576416	0.525451	ENSSSCG00000008001		41,025,895	41,029,238
3	41,020,001	41,070,000	0.576416	0.525451	ENSSSCG00000008002	CIAO3	41,042,702	41,050,012
3	41,020,001	41,070,000	0.576416	0.525451	ENSSSCG00000008003	HAGHL	41,046,171	41,053,464
3	41,020,001	41,070,000	0.576416	0.525451	ENSSSCG00000050615	CCDC78	41,053,936	41,057,734
3	41,020,001	41,070,000	0.576416	0.525451	ENSSSCG00000008004	ANTKMT	41,057,649	41,062,032
3	41,020,001	41,070,000	0.576416	0.525451	ENSSSCG00000058140	METRN	41,061,225	41,064,391
3	41,230,001	41,280,000	0.574683	0.523562	ENSSSCG00000035854	RAB11FIP3	41,211,684	41,285,502
3	41,320,001	41,370,000	0.575453	0.522649	ENSSSCG00000007985	PGAP6	41,318,889	41,330,273
3	41,320,001	41,370,000	0.575453	0.522649	ENSSSCG00000007984	MRPL28	41,329,928	41,334,451
3	41,320,001	41,370,000	0.575453	0.522649	ENSSSCG00000023204	AXIN1	41,337,071	41,393,997
3	41,330,001	41,380,000	0.575719	0.525605	ENSSSCG00000007985	PGAP6	41,318,889	41,330,273
3	41,330,001	41,380,000	0.575719	0.525605	ENSSSCG00000007984	MRPL28	41,329,928	41,334,451
3	41,330,001	41,380,000	0.575719	0.525605	ENSSSCG00000023204	AXIN1	41,337,071	41,393,997
3	41,340,001	41,390,000	0.580645	0.547266	ENSSSCG00000023204	AXIN1	41,337,071	41,393,997
3	41,350,001	41,400,000	0.577755	0.540808	ENSSSCG00000023204	AXIN1	41,337,071	41,393,997
3	41,350,001	41,400,000	0.577755	0.540808	ENSSSCG00000007983	PDIA2	41,394,058	41,397,687
3	41,350,001	41,400,000	0.577755	0.540808	ENSSSCG00000038979	ARHGDIG	41,397,643	41,400,241
3	41,360,001	41,410,000	0.576068	0.52795	ENSSSCG00000023204	AXIN1	41,337,071	41,393,997
3	41,360,001	41,410,000	0.576068	0.52795	ENSSSCG00000007983	PDIA2	41,394,058	41,397,687
3	41,360,001	41,410,000	0.576068	0.52795	ENSSSCG00000038979	ARHGDIG	41,397,643	41,400,241
3	41,360,001	41,410,000	0.576068	0.52795	ENSSSCG00000036541	RGS11	41,402,316	41,410,868
3	41,370,001	41,420,000	0.57634	0.531449	ENSSSCG00000023204	AXIN1	41,337,071	41,393,997
3	41,370,001	41,420,000	0.57634	0.531449	ENSSSCG00000007983	PDIA2	41,394,058	41,397,687
3	41,370,001	41,420,000	0.57634	0.531449	ENSSSCG00000038979	ARHGDIG	41,397,643	41,400,241
3	41,370,001	41,420,000	0.57634	0.531449	ENSSSCG00000036541	RGS11	41,402,316	41,410,868
3	41,370,001	41,420,000	0.57634	0.531449	ENSSSCG00000007980	FAM234A	41,410,818	41,437,203
3	41,380,001	41,430,000	0.574472	0.520949	ENSSSCG00000023204	AXIN1	41,337,071	41,393,997
3	41,380,001	41,430,000	0.574472	0.520949	ENSSSCG00000007983	PDIA2	41,394,058	41,397,687
3	41,380,001	41,430,000	0.574472	0.520949	ENSSSCG00000038979	ARHGDIG	41,397,643	41,400,241
3	41,380,001	41,430,000	0.574472	0.520949	ENSSSCG00000036541	RGS11	41,402,316	41,410,868
3	41,380,001	41,430,000	0.574472	0.520949	ENSSSCG00000007980	FAM234A	41,410,818	41,437,203
3	41,390,001	41,440,000	0.57552	0.509275	ENSSSCG00000023204	AXIN1	41,337,071	41,393,997
3	41,390,001	41,440,000	0.57552	0.509275	ENSSSCG00000007983	PDIA2	41,394,058	41,397,687
3	41,390,001	41,440,000	0.57552	0.509275	ENSSSCG00000038979	ARHGDIG	41,397,643	41,400,241
3	41,390,001	41,440,000	0.57552	0.509275	ENSSSCG00000036541	RGS11	41,402,316	41,410,868
3	41,390,001	41,440,000	0.57552	0.509275	ENSSSCG00000007980	FAM234A	41,410,818	41,437,203
3	41,400,001	41,450,000	0.582452	0.501206	ENSSSCG00000038979	ARHGDIG	41,397,643	41,400,241
3	41,400,001	41,450,000	0.582452	0.501206	ENSSSCG00000036541	RGS11	41,402,316	41,410,868
3	41,400,001	41,450,000	0.582452	0.501206	ENSSSCG00000007980	FAM234A	41,410,818	41,437,203
3	41,400,001	41,450,000	0.582452	0.501206	ENSSSCG00000054274		41,441,604	41,444,847
3	41,400,001	41,450,000	0.582452	0.501206	ENSSSCG00000007979	LUC7L	41,449,002	41,470,977
3	41,410,001	41,460,000	0.589599	0.534448	ENSSSCG00000036541	RGS11	41,402,316	41,410,868
3	41,410,001	41,460,000	0.589599	0.534448	ENSSSCG00000007980	FAM234A	41,410,818	41,437,203
3	41,410,001	41,460,000	0.589599	0.534448	ENSSSCG00000054274		41,441,604	41,444,847
3	41,410,001	41,460,000	0.589599	0.534448	ENSSSCG00000007979	LUC7L	41,449,002	41,470,977
3	41,420,001	41,470,000	0.589019	0.529139	ENSSSCG00000007980	FAM234A	41,410,818	41,437,203
3	41,420,001	41,470,000	0.589019	0.529139	ENSSSCG00000054274		41,441,604	41,444,847
3	41,420,001	41,470,000	0.589019	0.529139	ENSSSCG00000007979	LUC7L	41,449,002	41,470,977
3	41,430,001	41,480,000	0.593499	0.548389	ENSSSCG00000007980	FAM234A	41,410,818	41,437,203
3	41,430,001	41,480,000	0.593499	0.548389	ENSSSCG00000054274		41,441,604	41,444,847
3	41,430,001	41,480,000	0.593499	0.548389	ENSSSCG00000038804	HBQ1	41,478,270	41,480,119
3	41,430,001	41,480,000	0.593499	0.548389	ENSSSCG00000007981	NPRL3	41,479,193	41,540,717
3	41,430,001	41,480,000	0.593499	0.548389	ENSSSCG00000007979	LUC7L	41,449,002	41,470,977
3	41,440,001	41,490,000	0.581977	0.537125	ENSSSCG00000054274		41,441,604	41,444,847
3	41,440,001	41,490,000	0.581977	0.537125	ENSSSCG00000038804	HBQ1	41,478,270	41,480,119
3	41,440,001	41,490,000	0.581977	0.537125	ENSSSCG00000007981	NPRL3	41,479,193	41,540,717
3	41,440,001	41,490,000	0.581977	0.537125	ENSSSCG00000007978		41,482,363	41,487,535
3	41,440,001	41,490,000	0.581977	0.537125	ENSSSCG00000007977	HBM	41,489,313	41,490,264
3	41,440,001	41,490,000	0.581977	0.537125	ENSSSCG00000007979	LUC7L	41,449,002	41,470,977
3	41,450,001	41,500,000	0.5772	0.540068	ENSSSCG00000038804	HBQ1	41,478,270	41,480,119
3	41,450,001	41,500,000	0.5772	0.540068	ENSSSCG00000007981	NPRL3	41,479,193	41,540,717
3	41,450,001	41,500,000	0.5772	0.540068	ENSSSCG00000007978		41,482,363	41,487,535
3	41,450,001	41,500,000	0.5772	0.540068	ENSSSCG00000007977	HBM	41,489,313	41,490,264
3	41,450,001	41,500,000	0.5772	0.540068	ENSSSCG00000007975	HBZ	41,490,328	41,492,120
3	41,450,001	41,500,000	0.5772	0.540068	ENSSSCG00000007979	LUC7L	41,449,002	41,470,977
3	41,940,001	41,990,000	0.58551	0.517256	ENSSSCG00000008068	IARS1	41,945,770	42,022,760
3	41,950,001	42,000,000	0.583947	0.514769	ENSSSCG00000008068	IARS1	41,945,770	42,022,760
3	41,960,001	42,010,000	0.591812	0.536761	ENSSSCG00000008068	IARS1	41,945,770	42,022,760
3	41,970,001	42,020,000	0.589673	0.536073	ENSSSCG00000008068	IARS1	41,945,770	42,022,760
3	41,970,001	42,020,000	0.589673	0.536073	ENSSSCG00000034789		42,018,978	42,019,109
3	41,980,001	42,030,000	0.582738	0.520805	ENSSSCG00000008068	IARS1	41,945,770	42,022,760
3	41,980,001	42,030,000	0.582738	0.520805	ENSSSCG00000008069	NOL8	42,026,278	42,052,773
3	41,980,001	42,030,000	0.582738	0.520805	ENSSSCG00000034789		42,018,978	42,019,109
3	42,210,001	42,260,000	0.580742	0.548932	ENSSSCG00000008070	CENPP	42,053,058	42,308,429
3	42,210,001	42,260,000	0.580742	0.548932	ENSSSCG00000028549	ECM2	42,203,171	42,243,547
3	42,220,001	42,270,000	0.571308	0.533122	ENSSSCG00000008070	CENPP	42,053,058	42,308,429
3	42,220,001	42,270,000	0.571308	0.533122	ENSSSCG00000028549	ECM2	42,203,171	42,243,547
3	42,230,001	42,280,000	0.574448	0.522457	ENSSSCG00000008070	CENPP	42,053,058	42,308,429
3	42,230,001	42,280,000	0.574448	0.522457	ENSSSCG00000028549	ECM2	42,203,171	42,243,547
3	42,240,001	42,290,000	0.583117	0.525566	ENSSSCG00000008070	CENPP	42,053,058	42,308,429
3	42,240,001	42,290,000	0.583117	0.525566	ENSSSCG00000028549	ECM2	42,203,171	42,243,547
3	42,260,001	42,310,000	0.571336	0.508338	ENSSSCG00000008070	CENPP	42,053,058	42,308,429
3	42,260,001	42,310,000	0.571336	0.508338	ENSSSCG00000030204	IPPK	42,308,005	42,368,118
3	42,270,001	42,320,000	0.582205	0.517705	ENSSSCG00000008070	CENPP	42,053,058	42,308,429
3	42,270,001	42,320,000	0.582205	0.517705	ENSSSCG00000030204	IPPK	42,308,005	42,368,118
3	42,280,001	42,330,000	0.591415	0.544696	ENSSSCG00000008070	CENPP	42,053,058	42,308,429
3	42,280,001	42,330,000	0.591415	0.544696	ENSSSCG00000030204	IPPK	42,308,005	42,368,118
3	42,290,001	42,340,000	0.597467	0.558379	ENSSSCG00000008070	CENPP	42,053,058	42,308,429
3	42,290,001	42,340,000	0.597467	0.558379	ENSSSCG00000030204	IPPK	42,308,005	42,368,118
3	42,300,001	42,350,000	0.606196	0.582694	ENSSSCG00000008070	CENPP	42,053,058	42,308,429
3	42,300,001	42,350,000	0.606196	0.582694	ENSSSCG00000030204	IPPK	42,308,005	42,368,118
3	42,310,001	42,360,000	0.61389	0.591164	ENSSSCG00000030204	IPPK	42,308,005	42,368,118
3	42,320,001	42,370,000	0.606914	0.574462	ENSSSCG00000030204	IPPK	42,308,005	42,368,118
3	42,330,001	42,380,000	0.60477	0.573196	ENSSSCG00000030204	IPPK	42,308,005	42,368,118
3	42,340,001	42,390,000	0.599645	0.559973	ENSSSCG00000030204	IPPK	42,308,005	42,368,118
3	42,340,001	42,390,000	0.599645	0.559973	ENSSSCG00000052853		42,386,739	42,389,528
3	42,350,001	42,400,000	0.597343	0.555872	ENSSSCG00000030204	IPPK	42,308,005	42,368,118
3	42,350,001	42,400,000	0.597343	0.555872	ENSSSCG00000027166	BICD2	42,393,277	42,456,782
3	42,350,001	42,400,000	0.597343	0.555872	ENSSSCG00000052853		42,386,739	42,389,528
3	42,360,001	42,410,000	0.587147	0.538179	ENSSSCG00000030204	IPPK	42,308,005	42,368,118
3	42,360,001	42,410,000	0.587147	0.538179	ENSSSCG00000027166	BICD2	42,393,277	42,456,782
3	42,360,001	42,410,000	0.587147	0.538179	ENSSSCG00000052853		42,386,739	42,389,528
3	42,370,001	42,420,000	0.585182	0.538457	ENSSSCG00000027166	BICD2	42,393,277	42,456,782
3	42,370,001	42,420,000	0.585182	0.538457	ENSSSCG00000052853		42,386,739	42,389,528
3	42,410,001	42,460,000	0.574015	0.51345	ENSSSCG00000027166	BICD2	42,393,277	42,456,782
3	43,700,001	43,750,000	0.576005	0.526807	ENSSSCG00000008090	IL1A	43,718,368	43,731,119
3	43,700,001	43,750,000	0.576005	0.526807	ENSSSCG00000008089	CKAP2L	43,736,744	43,772,974
3	43,710,001	43,760,000	0.580733	0.528932	ENSSSCG00000008090	IL1A	43,718,368	43,731,119
3	43,710,001	43,760,000	0.580733	0.528932	ENSSSCG00000008089	CKAP2L	43,736,744	43,772,974
3	43,720,001	43,770,000	0.584378	0.521931	ENSSSCG00000008090	IL1A	43,718,368	43,731,119
3	43,720,001	43,770,000	0.584378	0.521931	ENSSSCG00000008089	CKAP2L	43,736,744	43,772,974
3	43,730,001	43,780,000	0.58935	0.530676	ENSSSCG00000008090	IL1A	43,718,368	43,731,119
3	43,730,001	43,780,000	0.58935	0.530676	ENSSSCG00000008089	CKAP2L	43,736,744	43,772,974
3	43,730,001	43,780,000	0.58935	0.530676	ENSSSCG00000008092	NT5DC4	43,779,259	43,789,121
3	43,740,001	43,790,000	0.589425	0.528555	ENSSSCG00000008089	CKAP2L	43,736,744	43,772,974
3	43,740,001	43,790,000	0.589425	0.528555	ENSSSCG00000008092	NT5DC4	43,779,259	43,789,121
4	75,630,001	75,680,000	0.582689	0.455392	ENSSSCG00000032573		75,636,278	75,646,153
4	75,630,001	75,680,000	0.582689	0.455392	ENSSSCG00000006247	PLAG1	75,646,584	75,694,117
4	75,640,001	75,690,000	0.580277	0.46583	ENSSSCG00000032573		75,636,278	75,646,153
4	75,640,001	75,690,000	0.580277	0.46583	ENSSSCG00000006247	PLAG1	75,646,584	75,694,117
4	82,670,001	82,720,000	0.590871	0.581054	ENSSSCG00000006299	TBX19	82,663,581	82,697,813
4	82,670,001	82,720,000	0.590871	0.581054	ENSSSCG00000031617	SFT2D2	82,712,897	82,734,487
4	82,680,001	82,730,000	0.590833	0.582839	ENSSSCG00000006299	TBX19	82,663,581	82,697,813
4	82,680,001	82,730,000	0.590833	0.582839	ENSSSCG00000031617	SFT2D2	82,712,897	82,734,487
4	82,690,001	82,740,000	0.58805	0.577768	ENSSSCG00000006299	TBX19	82,663,581	82,697,813
4	82,690,001	82,740,000	0.58805	0.577768	ENSSSCG00000031617	SFT2D2	82,712,897	82,734,487
