# Supplementary material for: Integrative multi-omics analysis of growth plate regulation underlying body size in miniature pigs
Source: Commun Biol. 2026 Jun 30;9:875. doi: 10.1038/s42003-026-10538-9 (PMC13315324; doi:10.1038/s42003-026-10538-9)
Supplement: Supplementary file 11 — Supplementary Data 8 [file 42003_2026_10538_MOESM11_ESM.xlsx]

## Sheet: CPDB_high_confidence_v35_90_con
Supplementary Data 8. List of proteins and protein-interactions with a combined confidence score >0.9. Source databases, interaction partners (genes) and interaction confidence scores are displayed.
source_databases	gene_count	Gene_Name_1	Gene_Name_2	interaction_confidence
Reactome	2	SUMF2	SUMF1	0.998051
BIND,HPRD,CORUM,MIPS-MPPI,Reactome,IntAct	2	ABCC9	KCNJ11	0.990732
Reactome,CORUM,PDB,Biogrid	2	HADHB	HADHA	0.99998
CORUM,HPRD,Reactome,PINdb,IntAct,MINT,Spike,Biogrid,PDB	2	GTF2E1	GTF2E2	0.97317
Reactome,HPRD,CORUM,BIND,PINdb,IntAct,PDB,Spike,Biogrid	2	GTF2A1	GTF2A2	0.9994
IntAct,Reactome,HPRD	2	PARD6A	DVL2	0.995887
Reactome	2	FZD4	WNT5A	0.971866
Reactome	2	CAMK2A	MAP3K7	0.992371
INOH,BIND,Manual upload,InnateDB,HPRD,NetPath,PID,Reactome,Spike,MINT,Biogrid,IntAct	2	GAB1	GRB2	0.999283
BioCarta,PDB,MINT,Spike,Biogrid,IntAct,HumanCyc,InnateDB,DIP,Reactome,PID,HPRD,CORUM	2	PIK3R1	PIK3CA	0.997185
Biogrid,MINT,Spike,Reactome,PhosphoPOINT,HPRD	2	SRC	PXN	0.993659
Reactome,HPRD,BIND,Spike	2	CLPS	PNLIP	0.989248
BioCarta,Spike,Biogrid,Reactome,PID,HPRD,DIP	2	GNGT1	GNB1	0.997201
PID,Reactome	2	CNGA1	CNGB1	0.982726
BIND,Reactome,CORUM,HPRD,PDB,Biogrid,Spike,MINT,IntAct	2	FNTA	FNTB	0.999979
Biogrid,IntAct,DIP,BIND,CORUM,HPRD,Reactome,MINT	2	MRE11	RAD50	0.999963
Reactome	2	KPNA2	NBN	0.936225
Biogrid,PhosphoPOINT,Reactome,HPRD	2	KAT5	ATM	0.991241
IntAct,Biogrid,MINT,Spike,Reactome,CORUM,HPRD,PINdb	2	SMARCA5	BAZ1B	0.999428
BIND,HPRD,MIPS-MPPI,Reactome,MINT,Spike,Biogrid,BioCarta,PDB,IntAct,DIP	2	UBE2I	SUMO1	0.998302
InnateDB,BIND,CORUM,HPRD,Reactome,Biogrid,Spike,PDB,IntAct	2	UBE2V2	UBE2N	0.999527
Biogrid,Spike,MINT,PDB,BioCarta,IntAct,DIP,BIND,HPRD,CORUM,Reactome,PID	2	BRCA1	BARD1	0.999934
Reactome	2	BAP1	BARD1	0.900538
Reactome,HPRD,PDB,Biogrid,Spike,MINT,IntAct	2	UBE2I	SUMO2	0.939176
Reactome,Biogrid	2	SUMO2	MDC1	0.95578
Reactome	2	HERC2	SUMO1	0.918184
PDB,Biogrid,IntAct,DIP,PID,Reactome,CORUM	2	ATR	ATRIP	0.974233
DIP,HPRD,PID,Reactome,Spike,Biogrid	2	TIPIN	TIMELESS	0.913367
Biogrid,IntAct,CORUM,HPRD,Reactome,Spike	2	PPP4R2	PPP4C	0.974288
Biogrid,Spike,IntAct,DIP,CORUM,HPRD,Reactome	2	XRCC3	RAD51C	0.976885
Reactome,HPRD,DIP,IntAct,PDB,Biogrid,MINT,Spike	2	EME1	MUS81	0.987909
IntAct,Biogrid,MINT,Spike,PDB,BioCarta,HPRD,Reactome,PID,MIPS-MPPI,DIP,BIND	2	RAD51	BRCA2	0.998281
IntAct,Biogrid,Spike,PDB,HPRD,Reactome,DIP,BIND	2	ERCC4	ERCC1	0.999982
HPRD,CORUM,MIPS-MPPI,Reactome,PID,DIP,BIND,IntAct,Biogrid,Spike,MINT,PDB,BioCarta	2	XRCC6	XRCC5	0.999997
PDB,Spike,Biogrid,PID,Reactome,HPRD,CORUM,BIND,DIP,IntAct	2	XRCC4	LIG4	0.998029
Reactome	2	PIP4K2B	PIP4K2C	0.91008
Spike,MINT,BioCarta,IntAct,Manual upload,InnateDB,BIND,CORUM,HPRD,PID,Reactome,NetPath,Biogrid	2	SOS1	GRB2	0.974394
InnateDB,DIP,PhosphoPOINT,PID,Reactome,HPRD,CORUM,BioCarta,PDB,Spike,MINT,Biogrid,IntAct,BIND	2	CCNB1	CDK1	0.997751
Spike,Biogrid,Reactome	2	CLP1	PCF11	0.99392
DIP,Reactome,HPRD,PDB,Biogrid,IntAct	2	YAP1	TEAD1	0.958408
HPRD,Reactome,DIP,IntAct,Biogrid	2	TEAD2	YAP1	0.995059
Biogrid,DIP,HPRD,Reactome	2	TEAD3	YAP1	0.984507
IntAct,PDB,Biogrid,Reactome,HPRD,DIP	2	TEAD4	YAP1	0.952946
PDB,IntAct,DIP,CORUM,HPRD,Reactome,PhosphoPOINT,Biogrid	2	CCNC	CDK8	0.952064
Reactome	2	ATP1B4	SNW1	0.983694
HPRD,Reactome,Biogrid,Spike	2	RNF111	SMAD7	0.92951
HPRD,Biogrid,Spike,Reactome	2	TP53	PTEN	0.995948
IntAct,Spike,MINT,Biogrid,BioCarta,PDB,HPRD,CORUM,Reactome,PID,INOH,BIND,InnateDB	2	TSC2	TSC1	0.999014
Reactome,HPRD,DIP,IntAct,Spike,Biogrid	2	TP53	RRM2B	0.986913
Reactome,Biogrid	2	TP53	GLS2	0.989092
Reactome	2	IGFBP3	TP53	0.965569
Reactome	2	TP53	PMAIP1	0.959582
Reactome	2	TP53	BID	0.990567
Reactome	2	TP53	TP53AIP1	0.991662
Biogrid,Reactome	2	TP53	AIFM2	0.939962
Spike,Biogrid,Reactome,HPRD	2	TP53	TP53INP1	0.948056
Reactome	2	TP53	APAF1	0.985836
Reactome	2	PIDD1	TP53	0.971889
Reactome,IntAct	2	CASP6	TP53	0.995689
Reactome	2	TP53	CASP10	0.950493
Reactome	2	BIRC5	TP53	0.996859
Biogrid,IntAct,Reactome	2	TP53	BCL6	0.992718
Reactome	2	TP53	E2F7	0.916976
Reactome,IntAct,Spike,MINT	2	E2F7	E2F8	0.996742
Biogrid,PID,Reactome	2	AURKA	GADD45A	0.988094
Reactome,HPRD,BIND,DIP,IntAct,Spike,Biogrid	2	GADD45A	PCNA	0.906709
BIND,InnateDB,Manual upload,Reactome,PID,HPRD,PDB,BioCarta,Biogrid,MINT,Spike,IntAct	2	JUN	ATF2	0.997095
HPRD,Reactome,PID,NetPath,DIP,BIND,InnateDB,Manual upload,IntAct,Biogrid,MINT,Spike,PDB,BioCarta	2	JUN	FOS	0.999492
Reactome	2	PMS2	TP53	0.928653
Reactome	2	MLH1	TP53	0.997648
Reactome	2	TP53	FANCC	0.971494
Reactome	2	TP53	DDB2	0.996406
IntAct,Spike,MINT,Biogrid,BioCarta,PDB,CORUM,HPRD,Reactome,DIP,InnateDB,BIND	2	TP53	MDM2	1
IntAct,PDB,MINT,Spike,Biogrid,Reactome,HPRD,BIND,DIP	2	MDM2	MDM4	0.982439
HPRD,Reactome,Spike,Biogrid	2	CCNG1	TP53	0.964641
HPRD,Reactome,PhosphoPOINT,IntAct,Biogrid,Spike	2	HIPK1	TP53	0.983757
PINdb,CORUM,Reactome,Spike,MINT,Biogrid,IntAct	2	SSRP1	SUPT16H	0.967314
Biogrid,Spike,PDB,IntAct,DIP,Reactome	2	CSNK2A1	CSNK2A2	0.999769
DIP,HPRD,Reactome,PID,PhosphoPOINT,Biogrid,Spike,PDB,IntAct	2	AURKA	TPX2	0.9944
Biogrid,IntAct,Reactome	2	TP53	NOC2L	0.973703
BioCarta,PDB,Spike,Biogrid,PhosphoPOINT,Reactome,PID,HPRD,BIND,DIP,IntAct	2	CDK5	CDK5R1	0.998601
Reactome	2	TP53	POU4F2	0.970665
HPRD,Reactome,MINT,Biogrid,IntAct	2	TP53	BANP	0.945428
Biogrid,Reactome	2	PHF20	TP53	0.991567
Reactome,Biogrid	2	TP53	L3MBTL1	0.985585
Biogrid,MINT,Reactome,DIP	2	EHMT2	EHMT1	0.9809
HPRD,Reactome,Spike,Biogrid	2	DEK	TFAP2A	0.928516
Reactome	2	CDKN1A	TFAP2A	0.976631
Reactome,Biogrid	2	WWOX	TFAP2C	0.92063
Reactome	2	TFAP2C	SUMO1	0.925701
Reactome	2	SRC	RUNX1	0.96501
Reactome	2	PTPN11	RUNX1	0.918743
HPRD,Reactome,BIND,IntAct,Spike,MINT,Biogrid	2	YAP1	TP73	0.969645
Biogrid,IntAct,DIP,Reactome,PID,HPRD	2	ZFPM1	GATA1	0.914277
Reactome,HPRD	2	CTSK	SERPINB13	0.902759
IntAct,Biogrid,Spike,PDB,BioCarta,CORUM,HPRD,Reactome,PID,PhosphoPOINT,DIP,BIND	2	CCND1	CDK4	0.999182
IntAct,Biogrid,PDB,HPRD,Reactome	2	PPARGC1A	ESRRA	0.95952
Reactome	2	PPARGC1B	ESRRA	0.974105
Reactome	2	RUNX2	NKX3-2	0.934681
INOH,BIND,HPRD,Reactome,PID,Spike,MINT,Biogrid,IntAct	2	SMAD4	SMAD1	0.97516
Biogrid,Reactome	2	MDM2	RUNX3	0.920282
BIND,InnateDB,HPRD,PID,Reactome,MIPS-MPPI,NetPath,Biogrid,MINT,Spike,PDB,BioCarta,IntAct	2	SMAD3	SMAD4	0.999702
Reactome,Biogrid	2	RUNX3	TP53	0.9918
BIND,DIP,INOH,NetPath,PID,Reactome,CORUM,HPRD,BioCarta,PDB,MINT,Spike,Biogrid,IntAct	2	NFKB1	RELA	0.988011
Reactome	2	TP53	VENTX	0.927616
IntAct,Biogrid,MINT,Spike,HPRD,Reactome,BIND	2	HDAC2	SIN3A	0.99997
MINT,Biogrid,IntAct,DIP,BIND,HPRD,Reactome	2	HDAC1	SIN3A	0.999982
IntAct,MINT,Spike,Biogrid,HPRD,Reactome	2	E2F6	TFDP1	0.965665
IntAct,Biogrid,MINT,Spike,HPRD,Reactome	2	E2F6	TFDP2	0.989664
IntAct,Spike,MINT,Biogrid,Reactome	2	MAX	MGA	0.997734
HPRD,Reactome,Spike,Biogrid	2	FOXO4	CREBBP	0.994108
Reactome	2	FOXO4	EP300	0.988252
HPRD,Reactome,Biogrid,MINT,Spike,IntAct	2	CREBBP	FOXO1	0.998785
Reactome	2	FOXO3	SOD2	0.992699
Reactome	2	FOXO1	AGRP	0.929873
Reactome	2	PPARGC1A	FOXO1	0.9799
Reactome	2	SREBF1	FOXO1	0.954799
PINdb,DIP,CORUM,HPRD,Reactome,Biogrid,Spike,MINT,PDB,IntAct	2	SUPT4H1	SUPT5H	0.992623
IntAct,PDB,Spike,MINT,Biogrid,MIPS-MPPI,Reactome,HPRD,BIND,DIP	2	ELOC	ELOB	0.992763
BIND,PINdb,DIP,Reactome,HPRD,CORUM,PDB,Biogrid,MINT,Spike,IntAct	2	GTF2F1	GTF2F2	0.997021
Reactome,HPRD,CORUM,BIND,DIP,IntAct,PDB,Biogrid,Spike,MINT	2	NCBP2	NCBP1	0.994422
PDB,Spike,MINT,Biogrid,IntAct,DIP,Reactome,HPRD	2	TAP1	TAP2	0.994613
Biogrid,IntAct,CORUM,HPRD,Reactome	2	MMUT	MMAA	0.96683
BIND,HPRD,Reactome,Biogrid,PDB,IntAct	2	CHRNA4	CHRNB2	0.997388
PDB,Reactome,HPRD	2	CHRNA3	CHRNB4	0.992244
PINdb,CORUM,HPRD,Reactome,MINT,Biogrid,PDB,IntAct	2	ATRX	DAXX	0.990975
Biogrid,Spike,BioCarta,IntAct,DIP,Manual upload,HPRD,PID,Reactome	2	FASLG	FAS	0.985682
BioCarta,HPRD,Reactome,PID,NetPath,Biogrid	2	BAG4	TNFRSF1A	0.963009
Manual upload,BIND,HPRD,NetPath,Reactome,PID,MINT,Spike,Biogrid,PDB,IntAct,DIP	2	TNFRSF1A	TNF	0.99949
Biogrid,IntAct,Manual upload,BIND,DIP,Reactome,PID,CORUM,HPRD,BioCarta	2	NGF	NGFR	0.928639
Spike,MINT,Biogrid,IntAct,BIND,InnateDB,DIP,NetPath,PhosphoPOINT,Reactome,HPRD	2	IRAK1	MYD88	0.97837
Reactome,DIP,IntAct,Biogrid,Spike,PDB,HPRD	2	UBE2B	RAD18	0.999615
MIPS-MPPI,Reactome,HPRD,BIND,IntAct,PDB,MINT,Spike,Biogrid	2	MAD2L2	REV3L	0.979374
Reactome,HPRD,Biogrid,Spike	2	TRIM25	UBE2L6	0.990172
HPRD,Reactome,DIP,InnateDB,IntAct,Spike,Biogrid	2	ISG15	UBA7	0.971562
HPRD,Reactome,Biogrid,Spike,IntAct	2	UBE2I	SUMO3	0.933588
Reactome,HPRD,CORUM,BIND,DIP,IntAct,MINT,Spike,Biogrid	2	PMS2	MLH1	0.999162
IntAct,PDB,Biogrid,Reactome,HPRD,DIP	2	FANCM	FAAP24	0.998979
IntAct,Biogrid,Spike,MINT,PDB,CORUM,Reactome	2	CENPX	CENPS	0.999797
Reactome,PID,HPRD,DIP,IntAct,PDB,Spike,Biogrid	2	FANCD2	FANCI	0.993755
HPRD,Reactome,Biogrid	2	CD27	CD70	0.983929
IntAct,Biogrid,Spike,Reactome,HPRD	2	EDAR	EDA	0.946494
Reactome,HPRD	2	EDA2R	EDA	0.941704
IntAct,PDB,HPRD,Reactome,DIP	2	TNFSF18	TNFRSF18	0.952488
InnateDB,HPRD,Reactome,IntAct,DIP	2	TNFRSF4	TNFSF4	0.982221
HPRD,Reactome,DIP,IntAct,Biogrid	2	TNFSF15	TNFRSF25	0.99102
Biogrid,PDB,DIP,HPRD,Reactome	2	TNFSF9	TNFRSF9	0.97211
HumanCyc,IntAct,DIP,CORUM,HPRD,Reactome,Biogrid	2	PCCA	PCCB	0.996725
Biogrid,CORUM,Reactome,HumanCyc	2	MCCC2	MCCC1	0.998002
Reactome,HPRD,Biogrid	2	PRKCSH	GANAB	0.988767
Reactome,Biogrid	2	CALR	CANX	0.998589
Reactome,BioCarta,Spike,Biogrid,IntAct,HumanCyc	2	NME1	NME2	0.963263
IntAct,Biogrid,Spike,Reactome,HPRD	2	NME1	NME3	0.988356
Biogrid,IntAct,Reactome	2	PPP3R1	PPP3CC	0.991579
HPRD,Reactome,DIP,Manual upload,BIND,IntAct,Biogrid,Spike	2	BCL2	BID	0.998411
Manual upload,InnateDB,BIND,HPRD,Reactome,Spike,MINT,Biogrid,BioCarta,IntAct	2	BCL2	BAD	0.975243
BIND,Manual upload,DIP,Reactome,HPRD,PDB,Biogrid,Spike,IntAct	2	BAX	BID	0.956393
PDB,Spike,Biogrid,IntAct,DIP,Reactome,HPRD	2	BID	BAK1	0.99401
HPRD,Reactome,DIP,InnateDB,Manual upload,BIND,IntAct,MINT,Spike,Biogrid,PDB	2	CASP3	XIAP	0.983047
PDB,MINT,Spike,Biogrid,IntAct,BIND,InnateDB,Manual upload,Reactome,HPRD	2	CASP7	XIAP	0.935059
Reactome,InnateDB,IntAct,Biogrid	2	SEPTIN4	XIAP	0.965561
PID,Reactome,HPRD,InnateDB,Manual upload,BIND,DIP,IntAct,PDB,Biogrid,MINT,Spike	2	XIAP	DIABLO	0.978988
Manual upload,Reactome,PID,HPRD,PDB,BioCarta,Biogrid,Spike,MINT,IntAct	2	DFFA	DFFB	0.9849
Biogrid,MINT,IntAct,Reactome	2	KPNB1	KPNA1	0.987853
IntAct,PDB,Biogrid,Spike,Reactome,PhosphoPOINT,NetPath,HPRD	2	RIPK3	RIPK1	0.934441
InnateDB,Reactome,NetPath,HPRD,Biogrid,MINT,Spike,IntAct	2	FLOT1	FLOT2	0.999658
HPRD,Reactome,IntAct,Spike,Biogrid,PDB	2	GCH1	GCHFR	0.991808
Reactome	2	MAP3K1	TRAF6	0.948762
IntAct,Biogrid,Spike,MINT,PID,Reactome,PhosphoPOINT,NetPath,HPRD,InnateDB,BIND,INOH	2	TRAF6	IRAK1	0.998601
DIP,INOH,InnateDB,HPRD,CORUM,NetPath,Reactome,PID,MINT,Spike,Biogrid,PDB,IntAct	2	UBE2V1	UBE2N	0.999885
MINT,Spike,Biogrid,IntAct,BIND,NetPath,PhosphoPOINT,Reactome,HPRD	2	TRAF6	IRAK2	0.982584
Reactome,Biogrid,Spike,IntAct	2	TIMM13	TIMM8B	0.970126
Spike,Biogrid,IntAct,HPRD,CORUM,Reactome	2	TIMM13	TIMM8A	0.988881
IntAct,Biogrid,Spike,PDB,CORUM,Reactome	2	TIMM9	TIMM10	0.987966
Biogrid,HPRD,Reactome	2	PMPCA	PMPCB	0.98624
IntAct,PDB,Biogrid,Spike,MINT,MIPS-MPPI,Reactome,HPRD,BIND	2	PEX19	PEX3	0.990031
Reactome,PDB,Biogrid,IntAct	2	GET1	CAMLG	0.91456
Biogrid,IntAct,HPRD,PID,Reactome,PhosphoPOINT	2	HBEGF	EGFR	0.912942
Reactome,MINT	2	SUMO1	IKBKE	0.974742
Reactome,IntAct,MINT,Spike	2	SUMO1	NFKB2	0.916909
Reactome,Biogrid	2	CAPZA2	CAPZB	0.995237
Reactome,CORUM	2	CAPZB	CAPZA3	0.9921
IntAct,Biogrid,CORUM,Reactome	2	CAPZB	CAPZA1	0.997834
Reactome,CORUM,HPRD,PDB,Biogrid,Spike	2	GOLGA2	GORASP1	0.9501
HPRD,PhosphoPOINT,Reactome,MINT,Spike,IntAct	2	MET	PLXNB1	0.956667
Reactome,Biogrid	2	TLN1	PIP5K1C	0.996091
Manual upload,DIP,Reactome,PhosphoPOINT,HPRD,PDB,Biogrid,Spike,MINT,IntAct	2	CFL1	LIMK1	0.96519
HPRD,Reactome,Biogrid	2	SEMA4D	CD72	0.934219
Reactome,HPRD,CORUM,InnateDB,IntAct	2	SEMA7A	PLXNC1	0.947476
BIND,DIP,PID,Reactome,HPRD,Biogrid	2	ITGA1	ITGB1	0.999576
Biogrid,HPRD,PhosphoPOINT,Reactome,PID	2	FGFR1	NCAM1	0.988968
HPRD,PhosphoPOINT,Reactome	2	FYN	NCAM1	0.974588
Biogrid,PDB,IntAct,BIND,HPRD,Reactome	2	COL4A1	COL4A2	0.999856
Reactome	2	PRNP	NCAM1	0.920763
Reactome	2	AGRN	NCAM1	0.922376
Reactome	2	CNTN2	NCAM1	0.995639
DIP,Reactome,HPRD,PDB,IntAct	2	SLIT2	ROBO1	0.960947
HPRD,Reactome	2	SLIT2	ROBO2	0.966294
Reactome	2	ROBO1	NRP1	0.988425
Biogrid,BIND,Reactome,HPRD	2	CNTN2	L1CAM	0.997303
Reactome,HPRD	2	L1CAM	CNTN1	0.99326
Reactome	2	L1CAM	ALCAM	0.995713
Reactome	2	L1CAM	EPHB2	0.986658
HPRD,Reactome	2	NCAM1	L1CAM	0.965983
Reactome,Biogrid	2	L1CAM	NRP1	0.991444
BIND,DIP,NetPath,PID,Reactome,HPRD,CORUM,BioCarta,PDB,Spike,MINT,Biogrid,IntAct	2	ITGAV	ITGB3	0.999699
DIP,BIND,CORUM,HPRD,Reactome,PID,Biogrid,MINT,Spike,PDB,IntAct	2	ITGB1	ITGA5	0.999855
BIND,Reactome,PID,HPRD,CORUM,Biogrid	2	ITGB1	ITGA9	0.997875
IntAct,PDB,Biogrid,MINT,Spike,Reactome,PID,MIPS-MPPI,HPRD,CORUM,BIND,DIP	2	ITGA2B	ITGB3	0.999805
Biogrid,Spike,IntAct,DIP,BIND,HPRD,CORUM,Reactome,PID	2	ITGB1	ITGAV	0.998563
InnateDB,BIND,HPRD,PhosphoPOINT,NetPath,Reactome,Spike,MINT,Biogrid,IntAct	2	MAP2K1	MAPK3	0.999535
Biogrid,PDB,HPRD,PhosphoPOINT,Reactome,BIND	2	MAPK1	MAP2K2	0.997686
PID,Reactome,HPRD,CORUM,BIND,MatrixDB,DIP,IntAct,Spike,Biogrid	2	ITGA2	ITGB1	0.988275
Biogrid,PID,Reactome,CORUM,HPRD	2	ITGA10	ITGB1	0.982745
HPRD,Reactome	2	NFASC	NRCAM	0.990978
Reactome	2	CNTNAP1	CNTN1	0.922241
HPRD,Reactome,Biogrid	2	CNTN2	NRCAM	0.991779
Reactome,Biogrid,IntAct	2	TEAD1	WWTR1	0.947573
Reactome,IntAct	2	ANGPTL8	ANGPTL3	0.998403
HPRD,Reactome,DIP,IntAct,Biogrid,MINT,PDB	2	LDLR	PCSK9	0.999259
Reactome	2	VLDLR	PCSK9	0.906443
HPRD,Reactome,BIND,Biogrid,PDB	2	GRIN2A	GRIN1	0.999808
Reactome,Biogrid,HPRD	2	GRIN2B	GRIN1	0.999605
Reactome	2	GRIN1	GRIN2C	0.99908
Reactome,HPRD	2	GRIN2D	GRIN1	0.999641
Biogrid,HPRD,Reactome	2	GRIN3A	GRIN1	0.999134
Reactome,Biogrid	2	GRIN1	GRIN3B	0.998129
Biogrid,Reactome	2	GRIA2	GRIA1	0.99501
Reactome	2	RASGRF1	RASGRF2	0.914549
MINT,Spike,Biogrid,IntAct,Manual upload,PID,Reactome,HPRD	2	GIT1	ARHGEF7	0.98148
PDB,DIP,HPRD,Reactome	2	TFB2M	POLRMT	0.999972
Reactome	2	MYO1C	ACTB	0.998566
Reactome,CORUM,HPRD,BIND,Biogrid	2	SMARCA5	BAZ2A	0.997066
PDB,IntAct,DIP,BIND,HPRD,CORUM,Reactome,Biogrid	2	DNMT3L	DNMT3A	0.997063
BIND,HPRD,CORUM,Reactome,Biogrid,PDB	2	DNMT3B	DNMT3L	0.994627
Biogrid,MINT,Spike,IntAct,BIND,InnateDB,DIP,Reactome,HPRD	2	CAND1	CUL1	0.968353
IntAct,Biogrid,PDB,HPRD,Reactome,DIP,InnateDB,BIND	2	TFRC	HFE	0.993493
CORUM,HPRD,Reactome,DIP,BIND,IntAct,Spike,Biogrid,PDB	2	TF	TFRC	0.997479
Reactome,PDB,Biogrid	2	CBR4	HSD17B8	0.995498
BIND,PhosphoPOINT,NetPath,Reactome,CORUM,HPRD,Spike,Biogrid	2	CDK1	CCNB2	0.956877
Manual upload,BIND,HPRD,PhosphoPOINT,NetPath,Reactome,Spike,MINT,Biogrid,IntAct	2	SHC1	ERBB2	0.97281
IntAct,Reactome,Biogrid	2	PIK3CB	PIK3R2	0.999467
Biogrid,HumanCyc,Reactome,PID	2	PIK3CG	PIK3R6	0.935589
InnateDB,Reactome,NetPath,HPRD,Biogrid,HumanCyc	2	PIK3R2	PIK3CD	0.997194
InnateDB,Reactome,NetPath,HPRD,PDB,Biogrid,IntAct	2	PIK3R1	PIK3CD	0.997757
Reactome,IntAct,Biogrid,HPRD	2	PIK3CA	PIK3R3	0.999816
InnateDB,DIP,Reactome,PID,HPRD,Biogrid,IntAct	2	PIK3R1	PIK3CB	0.996596
IntAct,Biogrid,Reactome,InnateDB	2	PIK3CD	PIK3R3	0.999581
IntAct,HumanCyc,Spike,Biogrid,Reactome,HPRD	2	PIK3CG	PIK3R5	0.990889
Reactome,IntAct,HumanCyc,Biogrid	2	PIK3CB	PIK3R3	0.997902
DIP,InnateDB,Reactome,Biogrid	2	PIK3CA	PIK3R2	0.999738
Reactome,Biogrid	2	MTMR2	SBF2	0.927726
DIP,InnateDB,HPRD,NetPath,PID,Reactome,MINT,Spike,Biogrid,PDB,IntAct	2	GAB2	GRB2	0.969525
HPRD,Reactome,Biogrid	2	ITPR1	IRAG1	0.998763
HPRD,Reactome,IntAct,Biogrid,MINT,BioCarta	2	PECAM1	PTPN11	0.916668
HPRD,PhosphoPOINT,PID,Reactome,DIP,BIND,MatrixDB,IntAct,Spike,MINT,Biogrid	2	KDR	VEGFA	0.973372
PDB,HumanCyc,IntAct,CORUM,Reactome,Biogrid	2	HEXA	HEXB	0.98816
Reactome,CORUM,HPRD,HumanCyc,Biogrid,Spike	2	EXT1	EXT2	0.995576
Spike,Biogrid,HPRD,NetPath,Reactome	2	CD19	VAV1	0.951375
IntAct,Biogrid,MINT,Reactome	2	HSP90AB1	SUGT1	0.902786
IntAct,Biogrid,PDB,HPRD,Reactome,NetPath,BIND	2	TXN	TXNIP	0.99621
Reactome,Biogrid,InnateDB	2	TXNIP	NLRP3	0.916995
Biogrid,IntAct,InnateDB,Reactome,HPRD	2	PSTPIP1	MEFV	0.964027
IntAct,Biogrid,Spike,MINT,Reactome,HPRD,InnateDB	2	MEFV	PYCARD	0.942571
HPRD,Reactome	2	CGA	LHB	0.998119
NetPath,Reactome,HPRD	2	CGA	TSHB	0.992654
Reactome,HPRD,IntAct	2	GPHB5	GPHA2	0.959651
Reactome,HPRD,CORUM,PDB	2	CALCRL	RAMP2	0.957636
Biogrid,CORUM,HPRD,Reactome	2	RAMP3	CALCRL	0.982695
IntAct,PDB,Biogrid,Spike,Reactome,NetPath,HPRD,BIND	2	CGA	FSHB	0.988133
BIND,HPRD,CORUM,Reactome,PID,Biogrid,IntAct	2	ITGB5	ITGAV	0.999834
Reactome,Biogrid,IntAct	2	STX4	SEC22B	0.922406
Reactome	2	GLI2	GLI3	0.982133
NetPath,PID,Reactome,HPRD,Spike,Biogrid,IntAct	2	SUFU	GLI3	0.902676
Biogrid,Spike,HPRD,PID,Reactome,NetPath	2	SUFU	GLI2	0.944748
Reactome	2	SPOPL	SPOP	0.968731
Reactome	2	EVC	EVC2	0.99356
Biogrid,Reactome,HPRD	2	ABHD5	PLIN1	0.999999
HPRD,Reactome,Biogrid	2	FABP4	LIPE	0.977273
Biogrid,BIND,HPRD,Reactome	2	C5AR1	C5	0.960941
DIP,HPRD,Reactome,Spike,Biogrid,IntAct	2	CX3CR1	CX3CL1	0.967085
HPRD,Reactome	2	PRKAR2A	NBEA	0.922603
Reactome,HPRD,IntAct,PDZBase,Spike,Biogrid	2	GOPC	CFTR	0.955344
InnateDB,BIND,HPRD,Reactome,PhosphoPOINT,IntAct	2	PAK1	NF2	0.987916
Reactome,HPRD,DIP,IntAct	2	PAK1	FLNA	0.990115
HumanCyc,Biogrid,Spike,HPRD,CORUM,Reactome,PhosphoPOINT,InnateDB	2	PIK3C3	PIK3R4	0.997043
Reactome	2	CREB1	CCND1	0.992107
Biogrid,IntAct,HPRD,Reactome,Spike	2	GABPA	GABPB1	0.94462
Reactome	2	INPP5E	ARL13B	0.95675
HumanCyc,Biogrid,CORUM,Reactome	2	GCLC	GCLM	0.998739
DIP,Reactome,PID,PhosphoPOINT,HPRD,PDB,BioCarta,Spike,IntAct	2	INS	INSR	0.954095
Biogrid,IntAct,BIND,Reactome,HPRD	2	ABCD1	ABCD2	0.994576
BIND,Reactome,HPRD	2	ABCD3	ABCD2	0.990258
BIND,HPRD,Reactome,Spike,Biogrid,IntAct	2	ABCD1	ABCD3	0.996307
HPRD,CORUM,Reactome,DIP,IntAct,Biogrid,Spike,MINT,PDB	2	ABCG8	ABCG5	0.989879
CORUM,Reactome	2	CHRNA9	CHRNA10	0.990876
Reactome,HPRD,Biogrid	2	KCNMA1	KCNMB1	0.99749
Reactome,Biogrid	2	PLK1	FOXM1	0.909664
Reactome	2	CHRNA2	CHRNB3	0.997851
DIP,BIND,CORUM,HPRD,Reactome,Spike,MINT,Biogrid,PDB,IntAct	2	GABBR2	GABBR1	0.976346
DIP,INOH,Reactome,HPRD,Spike,Biogrid,IntAct	2	CTNNB1	CBY1	0.982143
PID,Reactome,HPRD,PDB,Spike,MINT,Biogrid,IntAct,BIND	2	CTNNB1	CTNNBIP1	0.965088
Biogrid,Spike,Reactome,PID,HPRD	2	CTNNB1	CHD8	0.927862
HPRD,DIP,IntAct,PDB,Biogrid,Spike,MINT,Reactome	2	LMAN1	MCFD2	0.996528
IntAct,Spike,Biogrid,Reactome,HPRD	2	TMED10	TMED2	0.994886
HPRD,Reactome,BIND,IntAct,MINT,Spike,Biogrid,BioCarta,PDB	2	HLA-A	B2M	0.999906
PDB,Biogrid,MINT,Spike,IntAct,Reactome,PhosphoPOINT,HPRD	2	LCK	CD4	0.945067
BIND,HPRD,NetPath,PID,Reactome,Spike,Biogrid,PDB,IntAct,DIP	2	IL6R	IL6	0.99884
BioCarta,MINT,Spike,Biogrid,IntAct,InnateDB,INOH,NetPath,PID,Reactome,HPRD	2	STAT1	STAT3	0.994684
Reactome,Biogrid	2	MAP3K3	SQSTM1	0.999308
Biogrid,HPRD,Reactome	2	IL18BP	IL18	0.952013
Reactome,HPRD,IntAct,MINT,Biogrid	2	CLTA	CLTC	0.999515
Reactome	2	HSPA8	DNAJC6	0.992205
Biogrid,Reactome,HPRD	2	ACBD3	GOLGB1	0.991666
Spike,Biogrid,IntAct,HPRD,Reactome	2	GJB2	GJB1	0.99106
HPRD,IntAct,PDZBase,Biogrid,MINT,Spike,Reactome	2	TJP1	GJA1	0.995493
Spike,MINT,IntAct,BIND,HPRD,Reactome,PhosphoPOINT	2	GJA1	SRC	0.994713
Spike,Biogrid,IntAct,HPRD,Reactome	2	LRP2	DAB2	0.990385
Reactome,HPRD,IntAct,Spike	2	AGFG1	VAMP7	0.957014
HPRD,Reactome,IntAct,Biogrid	2	AMPH	BIN1	0.99806
CORUM,HPRD,Reactome,IntAct,Spike	2	HPS4	HPS1	0.9176
Reactome	2	COLEC11	MASP1	0.994559
Reactome,HPRD,DIP,IntAct,Biogrid,Spike,MINT	2	NECTIN1	NECTIN3	0.940986
IntAct,Biogrid,Spike,MINT,Reactome,HPRD,DIP	2	NECTIN1	NECTIN4	0.935225
Biogrid,IntAct,DIP,Reactome,HPRD	2	NECTIN2	NECTIN3	0.997163
Reactome	2	CADM3	NECTIN1	0.956457
Reactome	2	CADM3	NECTIN3	0.994842
Reactome	2	CADM3	CADM1	0.988631
Reactome	2	NECTIN3	CADM1	0.994763
Biogrid,Spike,IntAct,DIP,HPRD,Reactome	2	PVR	NECTIN3	0.979906
IntAct,Biogrid,Spike,PID,Reactome,HPRD,CORUM,BIND,INOH,DIP	2	IL12B	IL12A	0.996621
Reactome,CORUM,HPRD,InnateDB,IntAct,Biogrid,Spike	2	TLR1	TLR2	0.973049
MINT,Spike,IntAct,Reactome,PID,HPRD	2	TLR2	TLR6	0.963043
NetPath,Reactome,HPRD,IntAct,Spike,Biogrid	2	RBPJ	SNW1	0.996397
IntAct,Reactome,DIP	2	HIF1A	NOTCH1	0.972052
Reactome,MINT,Biogrid	2	NOTCH1	NBEA	0.926587
PID,Reactome	2	NOTCH1	DLK1	0.965901
NetPath,Reactome,PID,HPRD,BIND,DIP,IntAct,MINT,Spike,Biogrid	2	GRB2	CBL	0.99895
Reactome,HPRD,IntAct,PDB,Biogrid,MINT,Spike	2	HLA-C	B2M	0.999934
Reactome,IntAct	2	KIR2DS5	TYROBP	0.95906
Reactome,HPRD	2	TYROBP	CLEC5A	0.913132
IntAct,Biogrid,Reactome,HPRD	2	TYROBP	NCR2	0.961648
IntAct,Reactome	2	SIRPB1	TYROBP	0.988382
IntAct,InnateDB,NetPath,Reactome,HPRD	2	TYROBP	TREM2	0.962909
Reactome,PID,DIP,BIND,IntAct,Biogrid,Spike,MINT,HPRD	2	GRAP2	LCP2	0.959749
BIND,PID,Reactome,HPRD,PDB,Biogrid,Spike,MINT,IntAct	2	SPRY2	CBL	0.994172
Manual upload,BIND,INOH,DIP,PID,Reactome,NetPath,HPRD,PDB,BioCarta,Biogrid,Spike,MINT,IntAct	2	EIF4EBP1	EIF4E	0.978334
HPRD,Reactome,DIP,InnateDB,IntAct,Spike,PDB	2	IL15	IL15RA	0.953624
Biogrid,InnateDB,HPRD,Reactome	2	IRF3	IRF7	0.995403
Reactome	2	CREBBP	CCND1	0.995304
Reactome	2	MDK	NOTCH2	0.989957
Reactome,NetPath,HPRD,Biogrid,Spike	2	NOTCH3	DLL1	0.979658
Spike,Biogrid,HPRD,NetPath,Reactome	2	NOTCH3	JAG2	0.947221
BIND,DIP,INOH,NetPath,PhosphoPOINT,Reactome,PID,HPRD,BioCarta,PDB,Spike,MINT,Biogrid,IntAct	2	EGF	EGFR	0.985922
Biogrid,Reactome,HPRD,InnateDB	2	SMAD3	NOTCH4	0.941457
Reactome,HPRD	2	HRG	PLG	0.950767
HPRD,Reactome,Biogrid	2	SERPINF2	PLG	0.994042
HPRD,CORUM,PID,Reactome,DIP,IntAct,Spike,Biogrid,PDB	2	PLAUR	PLAU	0.944151
Reactome	2	GDF1	NODAL	0.991097
PID,Reactome,IntAct,Spike,Biogrid,PDB	2	IL12B	IL23A	0.997674
PID,Reactome,HPRD,InnateDB,INOH	2	STAT3	STAT4	0.965633
Manual upload,BIND,DIP,Reactome,HPRD,PDB,Spike,MINT,Biogrid,IntAct	2	NFKB1	NFKBIA	0.999083
Reactome,PID,DIP,IntAct,Biogrid	2	IL27	EBI3	0.963873
Reactome,IntAct	2	C1QBP	KNG1	0.961069
IntAct,Biogrid,Reactome,HPRD,DIP	2	VWF	F8	0.999658
HPRD,Reactome,IntAct	2	F9	F8	0.968078
Reactome	2	SERPING1	KLKB1	0.92328
Reactome	2	SERPING1	F12	0.918414
Reactome	2	KLKB1	A2M	0.967929
Reactome,HPRD,HumanCyc,Biogrid	2	F13A1	F13B	0.969727
HPRD,Reactome,Biogrid,Spike,PDB	2	PROCR	PROC	0.937795
IntAct,Biogrid,PDB,HPRD,Reactome,DIP,InnateDB	2	C3	CFB	0.978316
Reactome,HPRD	2	KCNJ16	KCNJ15	0.969676
MINT,IntAct,Reactome,HPRD	2	KCNJ10	KCNJ16	0.9762
HPRD,Reactome,PDB,IntAct	2	OSTM1	CLCN7	0.938231
Biogrid,PhosphoPOINT,Reactome,PID,HPRD,BIND,DIP,IntAct	2	TXN	MAP3K5	0.977909
Spike,MINT,Biogrid,IntAct,Reactome	2	CDKN1A	TP53	0.996099
Reactome	2	PPP1R15A	ATF4	0.920744
DIP,Reactome,Spike,Biogrid,IntAct,BIND	2	ATF4	ATF3	0.928186
Reactome,HPRD,IntAct,BIND	2	ATF4	CEBPB	0.947184
Reactome,CORUM,Biogrid	2	FCER1G	CLEC4E	0.920229
HPRD,NetPath,PhosphoPOINT,Reactome,DIP,BIND,Manual upload,InnateDB,IntAct,Spike,MINT,Biogrid	2	MAP3K14	CHUK	0.992528
IntAct,Spike,Biogrid,Reactome,PID,HPRD,InnateDB,DIP	2	RELB	NFKB2	0.991643
IntAct,Reactome	2	CASP8	MALT1	0.955211
Biogrid,IntAct,DIP,InnateDB,HPRD,NetPath,Reactome,Spike	2	RELB	RELA	0.994767
HPRD,Reactome,Biogrid	2	FERMT2	FBLIM1	0.952271
Reactome	2	FBLIM1	VASP	0.926139
Spike,Biogrid,Manual upload,BIND,PhosphoPOINT,Reactome,HPRD	2	ITGB1	ILK	0.997093
IntAct,Biogrid,PDB,HPRD,Reactome,DIP	2	PXN	PARVA	0.998991
PDB,Biogrid,IntAct,Reactome,HPRD	2	RSU1	LIMS1	0.956898
Reactome	2	TESK1	PARVA	0.953603
Reactome,CORUM	2	ACTN1	PARVB	0.992394
HPRD,Reactome,PID,NetPath,BIND,IntAct,Spike,CORUM	2	ITGB4	ITGA6	0.976946
HPRD,PID,Reactome,Biogrid	2	NPHS1	KIRREL1	0.95272
Reactome,HPRD,Biogrid	2	GCAT	TDH	0.948717
Reactome	2	SPINK6	KLK12	0.935984
Reactome	2	KLK13	SPINK6	0.936836
Reactome	2	KLK14	SPINK6	0.952447
Reactome	2	KLK5	SPINK6	0.951398
DIP,BIND,InnateDB,HPRD,CORUM,Reactome,Spike,Biogrid,BioCarta,PDB,IntAct	2	UBA2	SAE1	0.984608
Reactome	2	MAPKAPK5	MYC	0.940082
Reactome	2	MAPK6	JUN	0.992049
Spike,Biogrid,IntAct,InnateDB,BIND,Reactome,PID,CORUM,HPRD	2	ITGB1	ITGA3	0.996875
IntAct,Spike,Biogrid,HPRD,CORUM,Reactome,PID,BIND	2	ITGB1	ITGA6	0.977045
PID,Reactome,Biogrid	2	ITGA7	ITGB1	0.993503
Reactome,DIP,IntAct,PDB	2	NSUN4	MTERF4	0.999999
PDB,IntAct,DIP,BIND,InnateDB,HPRD,Reactome,PID,Biogrid	2	LY96	TLR4	0.972206
PID,Reactome,MIPS-MPPI,CORUM,HPRD,InnateDB,BIND,DIP,IntAct,PDB,Spike,Biogrid	2	S100A9	S100A8	0.995784
IntAct,Biogrid,Spike,PDB,HPRD,Reactome,DIP,BIND	2	NR1H2	RXRA	0.937651
HPRD,Reactome,BIND,IntAct,MINT,Biogrid	2	RXRA	NR1H3	0.988603
IntAct,Biogrid,PDB,HPRD,Reactome,BIND	2	RXRB	NR1H3	0.985011
IntAct,Biogrid,PDB,CORUM,Reactome,DIP,InnateDB	2	TBK1	STING1	0.982185
Spike,MINT,Biogrid,Reactome,CORUM,BIND,IntAct	2	ESPL1	PTTG1	0.916161
InnateDB,Reactome	2	PTK6	AKT1	0.968219
MINT,Spike,PDB,BioCarta,IntAct,DIP,BIND,HPRD,CORUM,Reactome,PID,NetPath,PhosphoPOINT,Biogrid	2	CDK2	CCNE1	0.999783
Reactome,HPRD,Biogrid,Spike	2	FBXO5	CDC20	0.976392
HPRD,CORUM,Reactome,DIP,BIND,IntAct,Spike,MINT,Biogrid	2	MAD2L1	CDC20	0.99758
Reactome,Biogrid	2	SOCS3	STAT3	0.954657
Reactome	2	CDK5R1	EGR1	0.937455
Reactome,HPRD,Biogrid	2	GAD2	GAD1	0.985789
IntAct,Reactome	2	HTR3E	HTR3A	0.982197
Reactome,IntAct	2	HTR3B	HTR3A	0.964556
IntAct,Reactome	2	HTR3C	HTR3A	0.98438
MINT,Spike,Biogrid,BioCarta,PDB,IntAct,InnateDB,BIND,HPRD,NetPath,PID,Reactome	2	SMAD2	SMAD4	0.999954
HPRD,Reactome,IntAct,Biogrid	2	FCER1G	GP6	0.984631
Reactome,HPRD,Spike	2	GBA	PSAP	0.99261
InnateDB,PID,Reactome,HPRD,IntAct	2	ITGAM	ITGB2	0.9992
Reactome,DIP,IntAct,Biogrid	2	ISG15	NEDD4	0.954326
Biogrid,InnateDB,Reactome	2	ISG15	UBE2L6	0.985837
Reactome,InnateDB	2	IRF3	ISG15	0.940345
Biogrid,DIP,Reactome,PID,HPRD	2	CSF2	CSF2RA	0.981975
PID,Reactome,NetPath,HPRD,BIND,DIP,IntAct,PDB,Biogrid,Spike	2	IL5	IL5RA	0.937433
Biogrid,Spike,HPRD,Reactome,NetPath,PhosphoPOINT	2	TEC	VAV1	0.962901
CORUM,Reactome,NetPath,BIND,InnateDB,Manual upload,IntAct,Biogrid,Spike,HPRD	2	PTPN11	GRB2	0.986891
IntAct,Biogrid,MINT,Spike,HPRD,PID,Reactome,DIP,InnateDB	2	CBL	VAV1	0.992838
IntAct,PDB,Biogrid,Reactome,HPRD,INOH,DIP	2	IL13	IL13RA2	0.989873
Reactome	2	IL7	HGF	0.984138
HPRD,Reactome,Biogrid	2	SMARCA4	BRWD1	0.928977
HPRD,Reactome,DIP,InnateDB,IntAct,Spike,MINT,Biogrid,BioCarta,PDB	2	IL22RA2	IL22	0.989198
InnateDB,DIP,Reactome,HPRD,Spike,Biogrid	2	IL16	CD4	0.928017
BIND,DIP,Reactome,HPRD,IntAct	2	CSF3	CSF3R	0.938967
Biogrid,PhosphoPOINT,Reactome,HPRD	2	PRLR	JAK2	0.927112
Reactome,PID,HPRD,BIND,DIP,IntAct,PDB,MINT,Spike,Biogrid,NetPath	2	TNFRSF1B	TNF	0.998386
PDB,BioCarta,Biogrid,Reactome,PID,HPRD,DIP	2	CD40	CD40LG	0.987689
Reactome,PhosphoPOINT,HPRD,PDB	2	FLT3LG	FLT3	0.968405
BIND,Reactome,NetPath,HPRD,Biogrid,MINT,Spike,IntAct	2	LAT	PLCG1	0.959202
Spike,MINT,IntAct,DIP,BIND,InnateDB,HPRD,Reactome,NetPath,Biogrid	2	LCP2	FYB1	0.951464
Spike,MINT,Biogrid,IntAct,DIP,InnateDB,HPRD,NetPath,PhosphoPOINT,Reactome	2	TAB2	MAP3K7	0.99818
Spike,Biogrid,BioCarta,PDB,IntAct,HPRD,Reactome	2	ICOS	ICOSLG	0.971977
NetPath,Reactome,HPRD,BIND,DIP,IntAct,BioCarta,Biogrid	2	CD28	CD80	0.936291
IntAct,BioCarta,Reactome,HPRD,BIND,DIP	2	CD86	CD28	0.952868
Reactome,DIP,IntAct,MINT,PDB	2	HLA-DMA	HLA-DMB	0.999033
CORUM,HPRD,PID,Reactome,BIND,IntAct,Spike	2	ITGB1	ITGA4	0.995459
IntAct,BIND,HPRD,Reactome,PID,Spike	2	ITGA4	ITGB7	0.99279
Biogrid,Reactome,PID	2	ITGB2	ITGAL	0.996072
Spike,Biogrid,PDB,DIP,BIND,HPRD,Reactome	2	B2M	HLA-E	0.999352
IntAct,Biogrid,HPRD,Reactome	2	CD226	NECTIN2	0.985713
HPRD,Reactome,Biogrid,Spike,MINT,PDB,IntAct	2	HLA-B	B2M	0.999724
BIND,HPRD,Reactome,Spike,PDB	2	HLA-G	B2M	0.99945
Reactome	2	KIR2DS1	TYROBP	0.913081
Biogrid,Reactome,HPRD	2	KIR2DS2	TYROBP	0.909942
Biogrid,Spike,HPRD,Reactome,PhosphoPOINT	2	RAF1	SRC	0.997097
HPRD,PhosphoPOINT,Reactome,PID,DIP,BIND,IntAct,MINT,Spike,Biogrid,PDB	2	RAF1	YWHAZ	0.985161
PDB,IntAct,DIP,Reactome	2	CLEC1B	PDPN	0.933743
IntAct,Reactome,PID	2	PDGFB	PDGFA	0.993979
Reactome,PID,CORUM,HPRD,BIND,DIP,IntAct,PDB	2	ITGAV	ITGB6	0.988734
BIND,HPRD,CORUM,PID,Reactome,Biogrid	2	ITGB1	ITGA8	0.99705
IntAct,BIND,HPRD,Reactome,PID	2	ITGAV	ITGB8	0.994492
IntAct,MINT,Spike,Biogrid,HPRD,Reactome,BIND	2	COP1	TP53	0.997297
Reactome	2	TP53	GTSE1	0.991001
PID,Reactome,MIPS-MPPI,HPRD,CORUM,BIND,DIP,IntAct,BioCarta,PDB,Spike,MINT,Biogrid	2	MYC	MAX	0.999132
Biogrid,MINT,Spike,PDB,IntAct,DIP,BIND,CORUM,HPRD,Reactome	2	GMNN	CDT1	0.980662
Reactome,PhosphoPOINT,HPRD,CORUM,BIND,DIP,IntAct,PDB,Biogrid	2	DBF4	CDC7	0.942184
Reactome,PhosphoPOINT,HPRD,BIND,BioCarta,Biogrid,Spike	2	CCNA1	CDK1	0.993119
Biogrid,DIP,BIND,HPRD,CORUM,PhosphoPOINT,Reactome,Spike	2	CDK1	CCNA2	0.991867
Biogrid,Reactome,IntAct	2	CTDNEP1	CNEP1R1	0.92056
Reactome	2	LBR	KPNB1	0.998248
IntAct,Biogrid,MINT,Spike,Reactome,HPRD,InnateDB,BIND,DIP	2	RANGAP1	SUMO1	0.997413
DIP,IntAct,Biogrid,Reactome	2	NIPBL	MAU2	0.997493
IntAct,HPRD,Reactome	2	SUMO1	AR	0.998229
Biogrid,Reactome	2	ESR1	SUMO1	0.996718
Reactome,InnateDB	2	PPARG	SUMO1	0.926329
Reactome	2	SUMO1	RXRA	0.977321
Reactome	2	THRB	SUMO1	0.913405
Biogrid,Reactome	2	TUFM	TSFM	0.933075
Spike,Biogrid,IntAct,HPRD,PhosphoPOINT,Reactome	2	PDGFRA	PDGFRB	0.981908
DIP,BIND,HPRD,PhosphoPOINT,Reactome,Spike,MINT,Biogrid,IntAct	2	RAF1	YWHAB	0.985996
Biogrid,PID,Reactome	2	MAP2K2	MAP2K1	0.992288
Reactome,PhosphoPOINT,NetPath,CORUM,HPRD,InnateDB,BIND,PINdb,DIP,IntAct,PDB,Biogrid,MINT,Spike	2	CCNT1	CDK9	0.998758
Reactome	2	CD3G	CD247	0.998547
Reactome	2	CD3G	FCGR1A	0.911897
Reactome	2	KIDINS220	CRK	0.97726
IntAct,BioCarta,PDB,Spike,MINT,Biogrid,NetPath,PhosphoPOINT,Reactome,HPRD,BIND,InnateDB,DIP	2	TAB1	MAP3K7	0.999237
Biogrid,Reactome	2	SKP2	UFD1	0.950655
Biogrid,Reactome,PhosphoPOINT,NetPath,HPRD,InnateDB,BIND	2	TNFAIP3	RIPK1	0.968086
Biogrid,IntAct,HPRD,Reactome,Spike,MINT	2	ATXN3	VCP	0.986945
Biogrid,IntAct,Reactome	2	ATXN3	PRKN	0.978203
Biogrid,Spike,MINT,IntAct,Reactome,HPRD	2	STAMBP	STAM	0.988488
PDB,MINT,Biogrid,Reactome,HPRD,InnateDB,DIP,IntAct	2	C3	CFH	0.993716
PDB,Biogrid,Spike,Reactome,HPRD	2	CD81	CD19	0.995244
Reactome	2	C4BPB	C4BPA	0.987941
InnateDB,HPRD,Reactome,Biogrid	2	C1S	SERPING1	0.975565
Biogrid,Reactome,HPRD	2	SERPING1	C1R	0.975183
HPRD,CORUM,Reactome,HumanCyc	2	CPN2	CPN1	0.961655
PDB,Biogrid,Reactome,HPRD	2	C6	C5	0.999697
IntAct,PDB,Biogrid,Reactome,DIP	2	FARSA	FARSB	0.997877
HPRD,CORUM,Reactome,NetPath,INOH,DIP,BIND,IntAct,Biogrid,Spike,MINT,PDB	2	SMURF2	SMAD7	0.921825
IntAct,Spike,Biogrid,PDB,CORUM,HPRD,NetPath,Reactome,PID,DIP,InnateDB,BIND	2	SMURF1	SMAD7	0.908437
Reactome,PID,HPRD,BIND,InnateDB,DIP,IntAct,MINT,Spike,Biogrid	2	SMURF2	SMAD2	0.993937
Biogrid,Reactome,HPRD	2	SMAD3	STUB1	0.995038
Biogrid,Reactome	2	TGFBR2	CBL	0.998302
Reactome,IntAct,Biogrid,Spike	2	RNF20	RNF40	0.942545
Biogrid,IntAct,Reactome,HPRD	2	JAM2	JAM3	0.986063
IntAct,PDB,HPRD,PID,Reactome,DIP	2	ITGB2	ITGAX	0.997501
HPRD,Reactome,Spike,IntAct	2	CD244	CD48	0.979492
Spike,PDB,IntAct,BIND,HPRD,Reactome,Biogrid	2	CD58	CD2	0.998361
Biogrid,PDB,IntAct,BIND,HPRD,PhosphoPOINT,Reactome,PID	2	TEK	ANGPT1	0.969497
IntAct,Biogrid,HPRD,PID,Reactome,PhosphoPOINT,DIP,BIND	2	TEK	ANGPT2	0.96616
Reactome,Biogrid,HPRD	2	PLCG1	PECAM1	0.957015
HPRD,Reactome	2	CAV1	BSG	0.998227
Biogrid,HPRD,Reactome	2	SLC7A7	SLC3A2	0.942361
Reactome	2	SLC3A2	SLC7A9	0.94809
Reactome,HPRD,Biogrid,Spike,IntAct,HumanCyc	2	SLC3A2	SLC7A11	0.971463
Reactome,HPRD,IntAct,HumanCyc,Biogrid	2	SLC3A2	SLC7A5	0.99334
Reactome,InnateDB,HumanCyc	2	SLC3A2	SLC7A6	0.948353
Reactome,Biogrid	2	PTEN	TRIM27	0.961656
CORUM,HPRD,PID,Reactome,BIND	2	ITGB1	ITGA11	0.976134
Reactome,PID,Biogrid,HPRD	2	ITGAD	ITGB2	0.995522
Reactome,PID,HPRD	2	ITGB7	ITGAE	0.997431
MatrixDB,Reactome,MINT,IntAct	2	HSPG2	KDR	0.979018
Reactome,IntAct,Biogrid	2	LDHA	LDHB	0.946092
CORUM,HPRD,Reactome,Spike,Biogrid,PDB,HumanCyc,IntAct	2	SUCLG2	SUCLG1	0.988467
HumanCyc,PDB,Biogrid,Reactome,CORUM	2	SUCLG1	SUCLA2	0.981206
IntAct,MatrixDB,Reactome,Biogrid	2	MMP9	TIMP1	0.978847
MINT,Spike,Biogrid,IntAct,BIND,MatrixDB,HPRD,Reactome	2	MMP14	TIMP2	0.976146
Biogrid,Reactome	2	PTPRS	NTRK3	0.932543
BIND,INOH,DIP,Reactome,CORUM,HPRD,PDB,Biogrid,MINT,IntAct	2	MALT1	BCL10	0.988203
NetPath,Reactome,PID,HPRD,BIND,INOH,IntAct,Spike,MINT,Biogrid	2	RAPGEF1	CRKL	0.999064
InnateDB,Manual upload,BIND,HPRD,Reactome,NetPath,Biogrid,MINT,Spike,IntAct	2	VAV1	GRB2	0.984325
HPRD,Reactome	2	INHBB	INHBA	0.915654
IntAct,Biogrid,Reactome,DIP	2	BRCA1	SUMO1	0.995749
Reactome	2	SUMO1	MDC1	0.946915
IntAct,Reactome,MINT	2	PARP1	SUMO1	0.984416
Biogrid,Spike,IntAct,Reactome,HPRD	2	SUMO1	SP100	0.977586
Reactome	2	SUMO1	XPC	0.929857
Reactome,DIP,Manual upload,IntAct,Biogrid	2	TP53BP1	SUMO1	0.92484
DIP,PID,Reactome,MINT,IntAct	2	MDM2	CDKN2A	0.974343
Spike,Reactome	2	FOXL2	SUMO1	0.931584
Reactome,IntAct,MINT,Biogrid,PDB	2	SUMO1	CREBBP	0.983333
BioCarta,Reactome	2	CTBP1	SUMO1	0.965253
Biogrid,Spike,MINT,IntAct,BIND,Reactome,HPRD,PDB	2	DAXX	SUMO1	0.997821
Reactome	2	SUMO1	DDX5	0.925258
Reactome	2	SUMO1	EP300	0.995612
Biogrid,MINT,Spike,IntAct,BIND,HPRD,Reactome,PhosphoPOINT	2	HIPK2	SUMO1	0.993106
Biogrid,Reactome	2	NCOR2	SUMO1	0.989607
HPRD,Reactome	2	NCOA1	SUMO1	0.994547
Reactome,HPRD	2	SUMO1	NCOA2	0.998334
Biogrid,HPRD,Reactome	2	SUMO1	PARK7	0.989118
Reactome	2	PPARGC1A	SUMO1	0.946497
Reactome	2	SUMO1	SAFB	0.912588
Reactome,IntAct,Spike,MINT	2	SIN3A	SUMO1	0.997457
Biogrid,MINT,IntAct,Reactome	2	ZNF350	TRIM28	0.919845
Reactome,IntAct,Biogrid	2	SUMO1	SATB1	0.904731
Biogrid,BioCarta,HPRD,Reactome,PID	2	SUMO1	HDAC4	0.97147
PID,Reactome,BioCarta	2	HDAC1	SUMO1	0.967997
Reactome	2	SUMO1	HDAC2	0.971524
Reactome	2	SUMO1	CBX5	0.993243
Reactome,Biogrid,IntAct	2	SUMO1	HNRNPC	0.971706
Biogrid,Reactome	2	PCNA	SUMO1	0.952417
Reactome,HPRD	2	TOP1	SUMO1	0.95714
BioCarta,HPRD,Reactome,PID,Biogrid	2	SUMO1	MDM2	0.995693
Biogrid,Reactome	2	SUMO1	PIAS4	0.99417
Reactome,BIND,PDB,Biogrid	2	RANBP2	SUMO1	0.988467
HPRD,Reactome,Biogrid	2	SUMO1	TOPORS	0.976068
PDB,MINT,Biogrid,Reactome,PID,HPRD,DIP,IntAct	2	WDR77	PRMT5	0.934527
IntAct,Biogrid,Spike,PDB,HPRD,PID,Reactome	2	VTN	SERPINE1	0.997483
Reactome,Biogrid	2	DAG1	AGRN	0.975967
Reactome	2	ITGAX	ITGB1	0.980982
Reactome	2	DAG1	HSPG2	0.995863
DIP,InnateDB,Reactome,Spike,MINT,Biogrid,IntAct	2	PRKN	PINK1	0.988484
Reactome,HPRD,PDB,Biogrid,Spike,IntAct	2	ATG5	ATG12	0.993907
Reactome,Biogrid,MINT,IntAct	2	CDC25C	YWHAE	0.986354
DIP,HPRD,Reactome,PhosphoPOINT,Biogrid,IntAct	2	PEX5	ATM	0.934539
Reactome	2	GFAP	EEF1A1	0.934556
Reactome	2	ALG14	ALG13	0.982799
Biogrid,Reactome	2	EGR1	PTEN	0.967665
Reactome	2	JUN	PTEN	0.995424
Reactome	2	PTEN	ATF2	0.963084
Reactome,PhosphoPOINT	2	PTK6	PXN	0.938846
Reactome	2	ARHGAP35	PTK6	0.907385
Reactome	2	BCAR1	PTK6	0.993808
BIND,HPRD,Reactome,Biogrid,Spike,IntAct	2	RARG	RXRG	0.951045
Biogrid,MINT,Spike,PDB,BioCarta,IntAct,DIP,BIND,HPRD,Reactome	2	RARA	RXRA	0.99919
Spike,Biogrid,IntAct,BIND,Reactome,HPRD	2	RXRB	RARB	0.989637
Biogrid,BIND,Reactome,HPRD,BioCarta	2	RXRA	PPARD	0.945142
HPRD,Reactome,PhosphoPOINT,Biogrid,Spike,MINT,IntAct	2	NRP1	KDR	0.968082
IntAct,BioCarta,Biogrid,Spike,Reactome,PID,PhosphoPOINT,NetPath,HPRD	2	KITLG	KIT	0.942973
Reactome,PhosphoPOINT,HPRD	2	PRKCA	KIT	0.973811
InnateDB,Reactome,Biogrid	2	ERBB4	NEDD4	0.911319
Reactome	2	ITGB1	TNS4	0.920936
Biogrid,IntAct,Reactome	2	LRIG1	MET	0.928755
HPRD,Reactome,DIP,IntAct,Biogrid	2	PAN2	PAN3	0.977619
Reactome,HPRD	2	POMT1	POMT2	0.928027
IntAct,Biogrid,Reactome,DIP	2	LARGE2	B4GAT1	0.998176
Reactome,DIP,IntAct	2	LARGE1	B4GAT1	0.998299
Reactome,IntAct,Biogrid,MINT	2	C1GALT1C1	C1GALT1	0.979323
IntAct,Reactome	2	HSPA5	ATF6	0.99593
PhosphoPOINT,Reactome,HPRD,IntAct,Spike,Biogrid	2	EIF2AK3	HSPA5	0.940324
HPRD,PhosphoPOINT,Reactome,DIP,IntAct,Spike,Biogrid	2	HSPA5	ERN1	0.997218
InnateDB,Reactome	2	NOD2	AAMP	0.952544
InnateDB,DIP,Reactome,IntAct	2	IFIH1	TKFC	0.999068
Biogrid,Reactome,InnateDB	2	TOMM70	MAVS	0.979666
Biogrid,InnateDB,Reactome	2	IRF3	PIN1	0.981532
DIP,InnateDB,Reactome,Biogrid,IntAct	2	MAVS	NLRX1	0.994351
Reactome	2	STARD3NL	STARD3	0.972475
Reactome	2	TSPO	TSPOAP1	0.955756
IntAct,MINT,Spike,Biogrid,Reactome,HPRD	2	WWTR1	YWHAE	0.97295
Reactome,HPRD,BIND,DIP,IntAct,BioCarta,PDB,Spike,MINT,Biogrid	2	RXRA	PPARG	0.955187
PDB,Spike,MINT,Biogrid,NetPath,PhosphoPOINT,Reactome,HPRD,DIP,IntAct	2	GSK3B	AXIN1	0.999643
Reactome,Biogrid	2	PFKP	PFKL	0.999867
IntAct,Biogrid,Spike,Reactome,HPRD	2	PFKM	PFKL	0.998937
HPRD,Reactome,Biogrid	2	ADD1	ADD2	0.979293
CORUM,Reactome	2	AZGP1	PIP	0.975427
Reactome	2	CEBPA	LEF1	0.993109
Biogrid,PhosphoPOINT,PID,Reactome,HPRD	2	CEBPA	CDK2	0.995801
HPRD,Reactome,PhosphoPOINT,Biogrid	2	CDK4	CEBPA	0.997564
Reactome,HPRD,Biogrid	2	CDKN1A	CEBPA	0.98271
Reactome,BIND,IntAct,Biogrid	2	CEBPA	CEBPE	0.906743
Reactome	2	GFI1	CEBPA	0.968596
Biogrid,Reactome,HPRD	2	CREB1	CEBPB	0.997087
Reactome,Biogrid	2	CEBPA	KLF5	0.976697
Reactome	2	SOX9	PTGDS	0.957128
Reactome	2	SOX9	DMRT1	0.905847
Reactome	2	DMRT1	FOXL2	0.934
HPRD,Reactome,Biogrid,Spike,HumanCyc,IntAct	2	CKB	CKM	0.977001
PDB,Reactome	2	SLC7A9	SLC3A1	0.942998
Reactome	2	GJC1	GJD2	0.999414
Reactome	2	PANX1	PANX2	0.983364
Reactome,HPRD,InnateDB,MINT,Biogrid	2	CUL4B	NEDD8	0.963678
Reactome,Biogrid	2	RBX1	CUL9	0.997719
Reactome	2	ZDHHC9	GOLGA7	0.903223
Reactome,Biogrid	2	KRAS	BCL2L1	0.98189
HPRD,Reactome	2	ASGR1	ASGR2	0.909204
Reactome	2	PLEC	DST	0.988812
IntAct,Spike,MINT,Biogrid,PDB,HPRD,Reactome,BIND	2	PSEN1	NCSTN	0.980662
HPRD,Reactome,Biogrid	2	RNMT	RNGTT	0.987434
Reactome,CORUM,HPRD,Biogrid	2	SRRM1	SRRM2	0.988964
HPRD,Reactome	2	PIGX	PIGM	0.952758
HPRD,Reactome	2	PIGF	PIGO	0.96675
Reactome,HPRD	2	PIGG	PIGF	0.971654
Reactome,Biogrid	2	EIF4A2	EIF4A1	0.999931
Biogrid,Reactome	2	SRPRB	SRPRA	0.962097
Reactome,HPRD	2	CSF2RA	CSF2RB	0.984371
Reactome,Biogrid	2	PPP1CC	PPP1R15A	0.969515
Biogrid,Reactome	2	MMACHC	MMADHC	0.964318
PDB,Spike,Biogrid,IntAct,Reactome,HPRD	2	ANXA2	S100A10	0.999998
Biogrid,MINT,IntAct,BIND,Reactome,MIPS-MPPI	2	GP1BA	GP1BB	0.960965
IntAct,PDB,Reactome,DIP	2	HLA-DOB	HLA-DOA	0.997108
IntAct,Biogrid,MINT,Spike,PID,Reactome,NetPath,HPRD,DIP	2	REL	NFKB1	0.992468
PID,Reactome,Biogrid	2	TLE1	HDAC1	0.998253
Biogrid,Reactome,HPRD	2	STXBP3	STX4	0.983918
Reactome,HPRD,InnateDB,IntAct,BioCarta,Biogrid	2	C1R	C1S	0.975031
Reactome,Biogrid	2	ATP6V0D2	ATP6V0D1	0.998974
Reactome	2	ATP6V0E2	ATP6V0E1	0.995868
BioCarta,Biogrid,Reactome,PID,HPRD	2	SRF	ELK1	0.966432
Biogrid,HPRD,Reactome,PID	2	CD8A	CD8B	0.998597
IntAct,PDB,Biogrid,Spike,Reactome,NetPath,HPRD,INOH	2	CD3G	CD3E	0.999229
BIND,INOH,Reactome,NetPath,HPRD,PDB,IntAct	2	CD3E	CD3D	0.999182
Biogrid,Spike,IntAct,DIP,Reactome,HPRD	2	SEC13	SEC31A	0.999133
Reactome	2	CDH23	PCDH15	0.969447
HPRD,Reactome,Biogrid,MINT,Spike,IntAct	2	STX1A	SNAP25	0.996282
Reactome,HPRD,Biogrid	2	KLRD1	KLRC2	0.952253
Reactome,IntAct,Biogrid,PDB	2	PRIM1	PRIM2	0.999891
Spike,Biogrid,HPRD,Reactome	2	SOX9	NR5A1	0.901567
Reactome	2	SUMO1	BMI1	0.974482
Reactome,BIND,IntAct	2	SUMO1	CBX4	0.912521
IntAct,Biogrid,Reactome	2	WDR35	TTC21B	0.999653
HPRD,NetPath,PhosphoPOINT,Reactome,BIND,Manual upload,IntAct,MINT,Spike,Biogrid	2	PTK2	SRC	0.998743
Reactome,HPRD	2	JUN	MAFB	0.995491
Biogrid,MINT,HPRD,Reactome,PhosphoPOINT,Manual upload	2	CSK	SRC	0.95807
HPRD,Reactome,Biogrid,IntAct	2	STX1A	VAMP2	0.998245
IntAct,Biogrid,Spike,MINT,Reactome,NetPath,PhosphoPOINT,HPRD,BIND,InnateDB	2	PTK2	GRB2	0.982986
IntAct,PDB,Biogrid,Spike,Reactome,MIPS-MPPI,CORUM,HPRD,BIND,DIP	2	DDB2	DDB1	0.996822
Reactome,PDB	2	IL17A	IL17F	0.989951
Reactome,HPRD,InnateDB,BIND,IntAct,Spike,Biogrid	2	PBX1	PKNOX1	0.990913
Biogrid,Reactome,HPRD	2	DLG4	DLG3	0.994912
Reactome,HPRD,BIND,IntAct,PDB,Spike	2	CD1A	B2M	0.982597
IntAct,Biogrid,MINT,Spike,Reactome,NetPath,HPRD,DIP	2	HDAC1	HDAC2	0.999977
Reactome	2	COLEC10	COLEC11	0.995461
Reactome	2	RCL1	BMS1	0.99964
IntAct,Reactome	2	CRLF1	IL27	0.954237
IntAct,Reactome,HPRD,DIP	2	IL12A	EBI3	0.965966
InnateDB,Reactome,PDB,MINT,Biogrid	2	CUL5	NEDD8	0.972055
Spike,MINT,PDB,IntAct,DIP,InnateDB,HPRD,Reactome,Biogrid	2	CUL1	NEDD8	0.975274
Reactome,HPRD,InnateDB,Biogrid,MINT	2	CUL3	NEDD8	0.964897
Biogrid,IntAct,Reactome	2	PHB	PHB2	0.977602
PDB,IntAct,Reactome	2	FAM20A	FAM20C	0.941312
Biogrid,IntAct,Reactome	2	DCTN3	DCTN2	0.980163
HPRD,Reactome	2	IL7R	CRLF2	0.99801
IntAct,Spike,Biogrid,CORUM,HPRD,Reactome,PINdb	2	RSF1	SMARCA5	0.928118
PDB,Biogrid,Reactome,DIP	2	GPS2	NCOR2	0.999371
Biogrid,Reactome,HPRD,BIND	2	GPS2	NCOR1	0.999281
Reactome,DIP,IntAct	2	SUMO1	TRIM28	0.934564
Reactome,BIND,IntAct,MINT,Spike,Biogrid	2	PEX13	PEX14	0.996936
Reactome	2	RAD21	SUMO1	0.95431
Reactome	2	STAG2	SUMO1	0.945185
IntAct,PDB,Biogrid,Reactome,BIND,DIP	2	UBA2	SUMO1	0.921896
IntAct,Biogrid,MINT,Spike,Reactome,HPRD,BIND	2	MSH4	MSH5	0.999998
IntAct,Biogrid,HPRD,Reactome,BIND	2	MLH1	MLH3	0.999994
HPRD,PDB,Biogrid,Reactome	2	POLR3D	POLR3E	0.964043
Spike,PID,Reactome,HPRD	2	CYBA	CYBB	0.982958
HumanCyc,IntAct,Biogrid,Spike,PDB,HPRD,DIP,BIND	2	BCKDHB	BCKDHA	0.999958
HPRD,CORUM,INOH,HumanCyc,IntAct,Biogrid,PDB	2	MAT2A	MAT2B	0.987698
HumanCyc	2	POR	CYP1B1	0.997966
HumanCyc,Biogrid,HPRD	2	CYP1A2	POR	0.992013
Biogrid,HumanCyc,HPRD	2	POR	CYP2C19	0.995243
HumanCyc	2	POR	CYP2R1	0.994987
HumanCyc	2	CYP7A1	POR	0.993072
HPRD,Biogrid,HumanCyc	2	PDHA2	PDHB	0.994419
BIND,DIP,HPRD,PDB,Biogrid,Spike,IntAct,HumanCyc	2	PDHB	PDHA1	0.998886
HumanCyc	2	PDSS2	PDSS1	0.988939
HumanCyc	2	UBE2D1	UBE2D3	0.968672
HumanCyc	2	SDHC	SDHD	0.999157
Biogrid,HumanCyc,IntAct	2	SDHA	SDHB	0.998944
HumanCyc,Biogrid	2	PDP1	PDPR	0.957621
PID,CORUM,HPRD,InnateDB,BIND,DIP,IntAct,HumanCyc,PDB,Biogrid	2	PPP2CA	PPP2R1A	0.997308
HPRD,CORUM,HumanCyc	2	MEP1B	MEP1A	0.930677
HumanCyc,Biogrid,CORUM	2	ATP4A	ATP4B	0.944232
DIP,MIPS-MPPI,PID,HPRD,PDB,Spike,MINT,Biogrid,IntAct,BIND	2	ARNT	EPAS1	0.997194
PID,HPRD,BIND,DIP,IntAct,PDB,Biogrid	2	GNB1	GNG2	0.996771
IntAct,DIP,PID	2	F2RL2	F2R	0.949534
PhosphoPOINT,PID,HPRD,Biogrid	2	EPHA8	EFNA5	0.960464
MIPS-MPPI,PID,BIND,InnateDB,IntAct,Biogrid,HPRD	2	PIAS1	STAT1	0.990611
MIPS-MPPI,PID,HPRD,BIND,PhosphoPOINT	2	VCL	PTK2	0.989555
IntAct,Spike,Biogrid,HPRD,CORUM,PID,DIP,BIND	2	SIRT1	TP53	0.999607
Biogrid,PID	2	UBE2D1	MDM2	0.950217
DIP,HPRD,PID,Biogrid,IntAct	2	MYB	CREBBP	0.993912
Biogrid,BIND,PID,HPRD,PDB	2	NR3C1	NCOA2	0.998046
HPRD,PID,Spike,MINT,Biogrid,IntAct	2	YWHAZ	BAD	0.925896
PID,NetPath,HPRD	2	IHH	HHIP	0.948567
PID	2	CDKN2A	HIF1A	0.952074
DIP,PID,MIPS-MPPI,CORUM,HPRD,BioCarta,PDB,Spike,Biogrid,IntAct,BIND	2	HIF1A	ARNT	0.996673
Spike,HPRD,PID,NetPath,PhosphoPOINT	2	PRKCQ	STK39	0.943219
Biogrid,PID,HPRD	2	GRB10	NEDD4	0.976099
PID	2	PDE6B	PDE6A	0.901048
PID,HPRD,PDB,Biogrid	2	NFATC2	FOXP3	0.944494
PID	2	ESR1	STK11	0.973119
HPRD,PID	2	GNA12	GNA13	0.999871
HPRD,PID,MINT,Spike,Biogrid,PDZBase,IntAct	2	NECTIN1	AFDN	0.964233
Spike,Biogrid,HPRD,PhosphoPOINT,PID,InnateDB	2	PLCG2	LYN	0.975188
HPRD,PID	2	F2RL2	F2	0.910718
BIND,PID,HPRD,Biogrid	2	NFKBIA	HDAC3	0.985896
Biogrid,PID,CORUM,HPRD	2	NOS3	HSP90AA1	0.989682
Manual upload,BIND,PID,Biogrid,MINT	2	JUN	JUND	0.996272
PID,HPRD,Biogrid	2	SDC4	CCL5	0.942758
IntAct,PDB,Biogrid,MINT,Spike,PID,HPRD,CORUM,BIND,InnateDB,DIP	2	CTNNB1	TCF7L2	0.995676
Biogrid,IntAct,DIP,PID,HPRD	2	CDC25C	YWHAB	0.984735
IntAct,Biogrid,HPRD,PID,DIP,BIND,Manual upload	2	FOSL1	JUN	0.948076
Biogrid,PID	2	ESR1	HDAC4	0.955588
Biogrid,PID	2	WNT5A	FZD2	0.903791
Biogrid,IntAct,HPRD,PID	2	SNX2	SNX1	0.986605
Biogrid,InnateDB,PID	2	SMARCA2	CEBPA	0.996871
BIND,PID,PhosphoPOINT,HPRD,Biogrid	2	ABL1	RB1	0.90213
IntAct,PDB,Biogrid,Spike,PID,PhosphoPOINT,HPRD,CORUM,BIND,DIP	2	CCNA2	CDK2	0.996562
Biogrid,IntAct,BIND,Manual upload,PID,HPRD	2	FOSL2	JUND	0.928647
BIND,PID,Biogrid,MINT,IntAct	2	AURKA	RASA1	0.964178
HPRD,PID,BIND,Spike,Biogrid	2	ESR1	NCOR1	0.996202
PhosphoPOINT,PID,HPRD,BIND	2	EPHB1	EFNB1	0.973917
Spike,Biogrid,BIND,PID,HPRD	2	YY1	HDAC2	0.99692
BIND,InnateDB,NetPath,PID,HPRD,Spike,Biogrid,IntAct	2	IL1R1	IL1RN	0.969021
BIND,DIP,PID,CORUM,HPRD,BioCarta,PDB,Spike,Biogrid,IntAct	2	EPO	EPOR	0.905906
Manual upload,BIND,HPRD,PID,Biogrid,PDB	2	TLN1	VCL	0.999146
CORUM,HPRD,PhosphoPOINT,PID,DIP,INOH,Manual upload,BIND,Spike,Biogrid,BioCarta,PDB	2	NGF	NTRK1	0.92957
PID	2	SSRP1	TP63	0.970413
PhosphoPOINT,PID,HPRD,Manual upload,InnateDB,IntAct,Spike,MINT,Biogrid,NetPath	2	AKT1	RAF1	0.996959
HPRD,NetPath,PID,DIP,INOH,BIND,InnateDB,Manual upload,IntAct,MINT,Spike,Biogrid,BioCarta	2	FADD	CASP8	0.999447
BIND,DIP,PID,PhosphoPOINT,HPRD,PDB,MINT,Spike,IntAct	2	EPHA2	EFNA1	0.941297
HPRD,PID	2	BIN1	ASAP2	0.913291
Spike,MINT,IntAct,Manual upload,PID,Biogrid	2	TCF7	CTNNB1	0.930791
PID	2	PTPN11	AFDN	0.96608
IntAct,MINT,NetPath,PID,INOH,BIND	2	ARRB2	SMO	0.945126
HPRD,CORUM,PID,PhosphoPOINT,Biogrid,Spike,MINT	2	TRRAP	KAT2A	0.999978
DIP,CORUM,HPRD,PID,NetPath,Biogrid,MINT,Spike,PDB,IntAct	2	NOTCH1	RBPJ	0.991031
PID,PhosphoPOINT,HPRD,PDB,Biogrid,IntAct	2	EPHB4	EFNB2	0.950926
Biogrid,InnateDB,PID,HPRD	2	PTPN2	STAT1	0.989456
Spike,InnateDB,PID,PhosphoPOINT,HPRD	2	AKT1	PTPN1	0.995726
PID	2	LAMA3	SDC4	0.954622
Spike,Biogrid,PDB,IntAct,DIP,PhosphoPOINT,PID	2	FGFR2	FGF2	0.905597
MatrixDB,DIP,PhosphoPOINT,PID,HPRD,PDB,Spike,Biogrid,IntAct,BIND	2	VEGFA	FLT1	0.90369
DIP,PID,CORUM,HPRD,PDB,BioCarta,Biogrid,Spike,MINT,IntAct	2	KPNA2	KPNB1	0.972554
PID,HPRD,PDZBase,MINT,Spike,Biogrid,IntAct	2	AFDN	NECTIN2	0.997308
Biogrid,PID	2	EP300	JUNB	0.984272
PID	2	AURKA	OAZ1	0.985975
PID,HPRD,BioCarta,Biogrid	2	PITX2	HDAC1	0.977448
InnateDB,HPRD,PID,MINT,Biogrid,IntAct	2	CTNNB1	PITX2	0.940181
PID	2	ESR1	ATF2	0.95154
Biogrid,BIND,PID,PhosphoPOINT	2	PRKCQ	PDPK1	0.979062
Biogrid,PID	2	GLI2	SPOP	0.911319
Biogrid,IntAct,HPRD,PID,PhosphoPOINT	2	TRAF6	MAP3K3	0.999109
IntAct,Spike,MINT,Biogrid,HPRD,PID	2	PIN1	TP53	0.973246
Biogrid,PID	2	HDAC1	GATA1	0.948303
Biogrid,PID,CORUM,DIP,IntAct	2	SNCA	PARK7	0.980464
PID,NetPath,HPRD,InnateDB,Manual upload,BIND,DIP,IntAct,BioCarta,Biogrid,Spike	2	LEF1	CTNNB1	0.976769
PID	2	TNC	SDC4	0.96895
IntAct,Biogrid,PID,HPRD,DIP	2	TCF3	MYOD1	0.935887
PID,HPRD,Biogrid	2	MYC	TP73	0.993427
BIND,HPRD,PID,Biogrid	2	PFDN5	TP73	0.950554
IntAct,Biogrid,HPRD,PID,PhosphoPOINT,NetPath,DIP	2	FGF1	FGFR4	0.924494
HPRD,PhosphoPOINT,PID,DIP,IntAct,Biogrid	2	FGF19	FGFR4	0.974375
IntAct,PDB,MINT,Spike,Biogrid,PhosphoPOINT,NetPath,PID,HPRD,BIND,DIP	2	FGF1	FGFR2	0.982243
MatrixDB,BIND,DIP,PID,NetPath,PhosphoPOINT,HPRD,PDB,Biogrid,Spike,IntAct	2	FGF1	FGFR1	0.959335
PID,HPRD	2	TUBA1B	PTP4A1	0.930414
Biogrid,InnateDB,BIND,DIP,PID,PhosphoPOINT,NetPath,CORUM,HPRD	2	RAF1	BRAF	0.980079
IntAct,Biogrid,PID	2	TACC3	NDEL1	0.9461
PID,Biogrid	2	PTPA	PPP2CA	0.971232
Biogrid,PhosphoPOINT,PID,DIP	2	ACVR2A	ACVR1	0.923001
Spike,Biogrid,PDB,IntAct,CORUM,HPRD,PID	2	CLOCK	ARNTL	0.925152
MINT,Biogrid,PDB,HPRD,NetPath,PID	2	APC	AXIN1	0.999752
PID	2	CDKN2A	TP63	0.996059
Spike,MINT,Biogrid,IntAct,INOH,CORUM,HPRD,NetPath,PID	2	SPEN	RBPJ	0.964652
MINT,PID,HPRD	2	TP53	NEDD8	0.954005
IntAct,Spike,Biogrid,HPRD,PID,BIND	2	TLE1	LEF1	0.984326
PID,Biogrid	2	PPP2R3B	PPP2CA	0.932804
DIP,NetPath,MIPS-MPPI,PID,HPRD,CORUM,Spike,MINT,Biogrid,IntAct,BIND	2	CDH1	CTNNB1	0.999914
HPRD,CORUM,PhosphoPOINT,PID,DIP,IntAct,Spike,Biogrid	2	PDGFRB	PDGFB	0.985104
PID	2	GATA1	MYB	0.96874
Biogrid,HPRD,PID,PhosphoPOINT,InnateDB	2	TRAF6	MAP3K5	0.901197
BIND,PID,CORUM,HPRD,Biogrid,Spike,MINT,IntAct	2	DOCK1	ELMO1	0.904872
Biogrid,DIP,CORUM,HPRD,PID	2	TBP	SPI1	0.988586
PID	2	TERF2	PARP2	0.978945
IntAct,Spike,Biogrid,PDB,HPRD,PhosphoPOINT,PID,DIP,BIND	2	EGFR	TGFA	0.930966
PID,HPRD,BIND,Spike,Biogrid	2	DOK2	RASA1	0.998825
BIND,HPRD,PID,Biogrid,PDB,IntAct	2	CTNND1	CDH1	0.97074
IntAct,MINT,Spike,Biogrid,HPRD,NetPath,PID,INOH,Manual upload	2	BCAR1	CRK	0.989565
IntAct,Biogrid,MINT,Spike,PDB,HPRD,PID,NetPath,DIP,BIND,InnateDB	2	APC	CTNNB1	0.9999
PID,HPRD,Biogrid	2	YWHAB	HDAC5	0.921657
Spike,HPRD,PID,NetPath	2	SMAD4	ESR1	0.979908
Biogrid,PDZBase,IntAct,HPRD,PID,MINT,Spike	2	NECTIN3	AFDN	0.996759
PID	2	HEY1	RBPJ	0.962158
Biogrid,Spike,IntAct,PID,HPRD	2	HDAC11	HDAC6	0.993366
IntAct,HPRD,PID,PhosphoPOINT	2	HBEGF	ERBB4	0.917226
IntAct,Biogrid,Spike,HPRD,PID,DIP,BIND,Manual upload	2	JUNB	FOSL2	0.95764
PID,Biogrid,IntAct,InnateDB	2	ILK	RICTOR	0.934881
Spike,Biogrid,PhosphoPOINT,PID,HPRD,CORUM,BIND,DIP,IntAct	2	CDK6	CCND1	0.996398
IntAct,Biogrid,MINT,Spike,PDB,BioCarta,HPRD,PID,DIP,InnateDB,Manual upload,BIND	2	APAF1	CASP9	0.991034
PID	2	NCAM1	FGFR2	0.94294
BIND,DIP,PID,CORUM,PDB,Biogrid	2	DOCK2	ELMO1	0.975901
IntAct,Biogrid,Spike,MINT,PDB,HPRD,PID,PhosphoPOINT	2	PARVA	ILK	0.994621
InnateDB,BIND,DIP,PID,HPRD,PDB,BioCarta,Biogrid,Spike,MINT,IntAct	2	CTNNB1	BTRC	0.989805
Biogrid,Spike,MINT,IntAct,BIND,INOH,PID,HPRD	2	SMAD4	SMAD5	0.977605
PID	2	SDC4	ADAM12	0.921434
PID	2	HES1	MYB	0.926192
Spike,Biogrid,PID,InnateDB	2	RB1	PPARG	0.906664
DIP,BIND,HPRD,PID,PhosphoPOINT,Biogrid,Spike,MINT,PDB,IntAct	2	ILK	LIMS1	0.981102
PID,HPRD,Biogrid	2	STAT4	JUN	0.976754
PID,Biogrid	2	TUBG1	NINL	0.982487
Biogrid,IntAct,BIND,DIP,PhosphoPOINT,PID,HPRD	2	HSP90AA1	ERBB2	0.987092
IntAct,Biogrid,Spike,MINT,PID,HPRD,INOH	2	SMAD9	SMAD4	0.997765
Biogrid,MINT,Spike,IntAct,DIP,PID,HPRD,PDB	2	NCF2	NCF1	0.995198
Biogrid,PID	2	TUBA1B	TUBB2A	0.990229
PID,InnateDB,Biogrid	2	SMAD7	HDAC1	0.988897
MINT,Biogrid,IntAct,InnateDB,PID,HPRD	2	TERF1	TNKS	0.987709
BIND,HPRD,PID,Biogrid	2	HDAC3	STAT3	0.994595
PID,CORUM,BIND,Biogrid	2	WASL	ABI1	0.938064
Biogrid,MINT,Spike,IntAct,InnateDB,PID,HPRD	2	BCAR1	PTPN1	0.992337
PID,HPRD,Biogrid,MINT,IntAct	2	YWHAE	HDAC5	0.988761
PID,InnateDB	2	MAPK8	RARA	0.939968
IntAct,PDB,Biogrid,PID	2	COL1A1	COL1A2	0.99945
HPRD,PID,IntAct,Biogrid,MINT,CORUM	2	RACGAP1	KIF23	0.993002
Biogrid,Spike,INOH,InnateDB,HPRD,PID,PhosphoPOINT	2	IRAK1	TOLLIP	0.998655
Biogrid,Spike,PID,NetPath,HPRD,CORUM	2	NOTCH1	YY1	0.917825
MINT,Spike,Biogrid,IntAct,BIND,DIP,PID,HPRD	2	RPA2	RPA1	0.999403
Biogrid,Spike,IntAct,PID	2	ERCC6L	PLK1	0.936334
IntAct,Biogrid,PID,HPRD,BIND	2	SLC6A3	SNCA	0.969311
PID,HPRD,Biogrid,MINT,IntAct	2	PIK3R1	NFKBIA	0.990828
PID,HPRD,Spike	2	NR3C1	AR	0.996892
PDB,Biogrid,IntAct,BIND,DIP,PID,HPRD	2	APC	ARHGEF4	0.965018
MINT,Spike,IntAct,BIND,InnateDB,HPRD,PID,PhosphoPOINT,Biogrid	2	RIPK2	NOD2	0.940435
MINT,Biogrid,IntAct,PID,HPRD	2	SIRT1	EP300	0.999151
HPRD,PhosphoPOINT,PID,DIP,IntAct,Biogrid	2	EPHA3	EFNA5	0.965269
IntAct,Biogrid,Spike,MINT,HPRD,PID,PhosphoPOINT,InnateDB	2	PRKCZ	PARD6A	0.992528
PID	2	FZD7	SDC4	0.954966
Spike,MINT,Biogrid,PDB,IntAct,DIP,InnateDB,BIND,HPRD,PhosphoPOINT,NetPath,PID	2	CDK2	CDKN1B	0.986408
PID	2	GPC1	NRG1	0.968978
PDB,MINT,Spike,Biogrid,IntAct,DIP,PID,HPRD	2	RAB11A	RAB11FIP3	0.989822
HPRD,PID	2	PML	TP73	0.903156
PID	2	PIAS4	STAT1	0.991251
IntAct,PDB,MINT,Biogrid,NetPath,PID,HPRD,BIND,DIP	2	E2F4	TFDP1	0.995554
HPRD,PID,Spike,Biogrid	2	STAT4	PIAS2	0.939151
BioCarta,Biogrid,PID,HPRD	2	CLIP1	PAFAH1B1	0.985101
HPRD,PID,MIPS-MPPI,PhosphoPOINT,NetPath,Manual upload,InnateDB,BIND,IntAct,Biogrid,Spike,PDB	2	PXN	PTK2	0.998393
PID,HPRD,PDB,Biogrid,MINT,IntAct	2	SERPINE1	PLAU	0.979702
NetPath,PID,HPRD,Spike,Biogrid	2	MYC	SMAD3	0.992689
Biogrid,Spike,IntAct,BIND,HPRD,CORUM,PID	2	FOXO3	SIRT1	0.989719
PID	2	PARD6A	F2RL2	0.9487
PID	2	CDKN2A	FOXM1	0.967514
PID	2	THBS1	SDC4	0.99503
PID	2	STAT3	FOXO1	0.992117
MINT,Spike,Biogrid,IntAct,BIND,CORUM,HPRD,NetPath,PID	2	SH3KBP1	SH3GL2	0.972492
Biogrid,PID,PhosphoPOINT,HPRD	2	CSK	RASA1	0.987188
Spike,IntAct,BIND,PID	2	XRCC6	SIRT1	0.918782
PID	2	NOS3	HSP90AB1	0.98754
IntAct,PID	2	SDC2	RASA1	0.920818
PID	2	SDC2	RACK1	0.948069
DIP,PID,HPRD,PDB,Biogrid,MINT,IntAct	2	HDAC3	NCOR2	0.98615
Biogrid,MINT,IntAct,Manual upload,BIND,HPRD,PID	2	JUN	FOSL2	0.990305
PID,HPRD,Biogrid	2	BMP7	SOSTDC1	0.963352
MINT,Biogrid,PID,IntAct	2	YWHAB	HDAC4	0.99875
HPRD,PID	2	WT1	TP73	0.936127
PID,InnateDB	2	RELA	BCL3	0.981609
IntAct,Biogrid,HPRD,PID,PhosphoPOINT,DIP,BIND	2	FLT4	VEGFC	0.956128
Biogrid,IntAct,InnateDB,PID	2	EXOC4	EXOC3	0.917842
PID,DIP,IntAct,Biogrid	2	PLK1	CENPU	0.996236
PID	2	FYN	CTTN	0.986242
HPRD,PID,Spike	2	GRAP2	SHC1	0.973327
PID,HPRD,InnateDB,IntAct,MINT,Spike,Biogrid	2	FKBP8	BCL2	0.996554
PID,Spike,Biogrid	2	FOXM1	SP1	0.924129
IntAct,MINT,Spike,Biogrid,PID,BIND	2	ATF2	JUNB	0.969297
PID	2	ACTN1	SDC4	0.903353
InnateDB,PID,PhosphoPOINT,Biogrid,Spike,MINT,IntAct	2	ATM	IKBKG	0.980935
PID,HPRD	2	CRK	IRS1	0.935128
PID,HPRD,Biogrid	2	TBL1X	TBL1XR1	0.999784
PID,BIND,IntAct,Biogrid,Spike	2	PPP1CB	PPP1R12A	0.997986
IntAct,Biogrid,Spike,MINT,HPRD,PID,NetPath,BIND	2	SHC1	INPP5D	0.934954
DIP,PID,Biogrid,IntAct	2	TERF2	ATM	0.997905
IntAct,Spike,MINT,Biogrid,PID,HPRD,DIP	2	SMARCA4	SMARCB1	0.999987
PID	2	NFATC1	MAPK3	0.975175
PID,Biogrid,IntAct	2	ERBB4	WWOX	0.962
DIP,HPRD,PID,PhosphoPOINT,Biogrid	2	BRCA1	AURKA	0.970722
Spike,Biogrid,IntAct,PhosphoPOINT,PID,HPRD	2	AURKB	TACC1	0.949479
InnateDB,HPRD,PhosphoPOINT,PID,Biogrid	2	MET	CTNNB1	0.98042
MINT,Biogrid,PID,InnateDB	2	SMARCA2	SMARCE1	0.999871
HPRD,PID,Biogrid,PDB	2	EP300	TP63	0.983134
IntAct,MINT,Spike,Biogrid,PhosphoPOINT,PID,HPRD,BIND	2	RAF1	YWHAE	0.995753
HPRD,PID,PhosphoPOINT	2	MUC20	MET	0.905
PID,Biogrid	2	SPOP	GLI3	0.921052
Biogrid,PID	2	ATF2	EP300	0.991732
Biogrid,HPRD,PID,Manual upload	2	SDC1	SDCBP	0.958355
Spike,MINT,IntAct,BIND,HPRD,PID,MIPS-MPPI,Biogrid	2	HSP90AA1	HIF1A	0.97851
Biogrid,PID	2	GNGT2	GNB3	0.926676
Spike,Biogrid,HPRD,PID	2	HDAC3	YY1	0.984232
Spike,Biogrid,IntAct,BIND,Manual upload,HPRD,NetPath,PID	2	FOSB	JUNB	0.922111
BIND,HPRD,PID,PhosphoPOINT,Biogrid,Spike,IntAct	2	PARVB	ILK	0.984836
PID,Biogrid	2	ESR1	SET	0.926143
IntAct,Biogrid,Spike,PID,HPRD,BIND	2	DSP	JUP	0.996297
PID,HPRD,INOH,IntAct,Biogrid	2	SMAD6	SMAD1	0.961294
Spike,Biogrid,PID,HPRD	2	RUVBL2	ATF2	0.936236
Biogrid,PID	2	YY1	HDAC1	0.982766
Biogrid,HPRD,PID,InnateDB	2	PTPN11	STAT1	0.966712
PID,DIP,BIND,IntAct,Biogrid,HPRD	2	FOXO1	SIRT1	0.997116
HPRD,PID,PhosphoPOINT,DIP,IntAct,Biogrid,PDB,BioCarta	2	CSF1R	CSF1	0.986837
InnateDB,PID,HPRD,Biogrid	2	IRF4	BCL6	0.908361
PID	2	YWHAE	EIF2A	0.948268
Biogrid,HPRD,PhosphoPOINT,PID	2	MAPK9	NFATC3	0.97502
PID	2	PI4KB	PI4KA	0.994475
HPRD,NetPath,PID,IntAct,DIP	2	HHIP	DHH	0.95674
DIP,NetPath,PID,HPRD,MINT,Spike,Biogrid,IntAct	2	NFKB1	RELB	0.991286
NetPath,BioCarta,Spike,PID	2	LRP6	FZD1	0.952781
Biogrid,InnateDB,BIND,PID,HPRD	2	HDAC1	NFKBIA	0.991831
Biogrid,BioCarta,IntAct,DIP,BIND,HPRD,CORUM,PID,MINT,Spike	2	SP1	TP53	0.992717
InnateDB,DIP,PID,Biogrid,IntAct	2	UBE2D3	BIRC2	0.991025
PID	2	IQGAP1	PAFAH1B1	0.994382
PID	2	LAMA5	SDC1	0.924471
IntAct,Spike,MINT,Biogrid,HPRD,PID	2	DOK2	NCK1	0.991534
PhosphoPOINT,PID,HPRD	2	MAPK3	PRKCD	0.991184
InnateDB,PID,Biogrid	2	ATF2	CREB1	0.991543
Biogrid,IntAct,BIND,HPRD,PID,Spike	2	SKP2	CDKN1B	0.973127
Biogrid,BIND,HPRD,PID	2	SKP2	RB1	0.907984
PID,BIND,Manual upload,MINT,Biogrid	2	JUNB	JUN	0.99623
BIND,HPRD,PID,Biogrid	2	TP73	RACK1	0.967818
PID,HPRD,BIND,Biogrid,Spike	2	RB1	RACK1	0.908202
NetPath,PID,HPRD,Spike,Biogrid	2	SPTBN1	SMAD3	0.96945
MINT,Spike,IntAct,BIND,HPRD,CORUM,PID,Biogrid	2	BLM	TOP3A	0.999366
PID	2	HEY2	RUNX2	0.995723
IntAct,Biogrid,Spike,MINT,PID,CORUM,HPRD,BIND,DIP	2	JUN	ATF3	0.99838
PID	2	AURKA	PAK1	0.987843
PID	2	MED12	CTNNB1	0.97541
PID,InnateDB,Spike,Biogrid,BioCarta	2	TRRAP	KAT5	0.999747
IntAct,Spike,Biogrid,PDB,HPRD,PID,DIP,InnateDB	2	RUVBL2	RUVBL1	0.981247
Biogrid,BioCarta,PID	2	HDAC1	LEF1	0.968425
Biogrid,PID	2	HDAC3	GATA1	0.995463
Spike,Biogrid,PID,HPRD	2	NDEL1	YWHAE	0.988416
PID,HPRD,PDB,Spike,Biogrid	2	BCOR	BCL6	0.984593
Biogrid,HPRD,PID	2	PPARGC1A	SIRT1	0.996731
HPRD,PID,BIND,IntAct,Spike,Biogrid	2	HIF1A	TP53	0.996047
PhosphoPOINT,HPRD,InnateDB,Biogrid,Spike,PID	2	MAP3K3	RIPK1	0.998804
PhosphoPOINT,PID,CORUM,HPRD,InnateDB,BIND,IntAct,Spike,Biogrid	2	BUB1	BUB3	0.999365
PID	2	BUB3	TP73	0.958284
InnateDB,HPRD,PID,Biogrid	2	TLR3	TICAM1	0.956809
PID	2	LAMA1	SDC4	0.994423
PID,Biogrid,IntAct	2	DOK2	CRK	0.990058
Biogrid,IntAct,InnateDB,HPRD,PID,PhosphoPOINT	2	MAP3K5	AKT1	0.947485
INOH,InnateDB,HPRD,PhosphoPOINT,PID,Biogrid	2	MAP3K7	SMAD6	0.936969
HPRD,PhosphoPOINT,NetPath,MIPS-MPPI,PID,DIP,BIND,IntAct,MINT,Spike,Biogrid	2	CDKN1A	CDK2	0.999554
Biogrid,PID,HPRD,BIND	2	NCOR2	ESR1	0.961318
IntAct,Biogrid,Spike,HPRD,CORUM,PID,BIND	2	BLM	TERF2	0.991987
HPRD,PID,MIPS-MPPI,Manual upload,InnateDB,BIND,IntAct,Spike,MINT,Biogrid,BioCarta,PDB	2	BCL2L1	BAD	0.989073
PID,HPRD,Biogrid	2	GNB5	GNG2	0.998382
PID	2	COL5A2	COL5A1	0.999871
PID,Biogrid	2	KPNA1	CDKN1B	0.949415
PID,PhosphoPOINT,HPRD	2	PDGFD	PDGFRB	0.92198
HPRD,PID,NetPath,Spike	2	ETS1	STAT6	0.922262
PID,NetPath,Manual upload	2	NGFR	BDNF	0.92786
PDB,Spike,MINT,Biogrid,PID	2	SPC24	NDC80	0.998158
PID	2	TEC	VAV2	0.912079
HPRD,PhosphoPOINT,PID	2	ERBB4	NRG3	0.951951
PID,IntAct	2	SPATA13	APC	0.964485
NetPath,PhosphoPOINT,PID,HPRD,Manual upload	2	MAPK14	NFATC1	0.993212
Biogrid,IntAct,PID	2	UBE2I	HDAC4	0.997987
PID,HPRD,IntAct,Spike,Biogrid	2	HDAC4	MEF2C	0.937615
PID,Biogrid	2	CNGA3	CNGB3	0.989243
PID,Biogrid	2	CDKN1A	AKT2	0.978914
MIPS-MPPI,PID,BIND,Biogrid,HPRD	2	ARNT	HEY2	0.99488
PhosphoPOINT,PID,HPRD	2	EFNA5	EPHB2	0.969622
PID,Biogrid	2	SMAD5	SKI	0.994596
DIP,PID,PDB,Spike,Biogrid,IntAct	2	EIF4A1	PDCD4	0.937397
PID	2	CLDN1	F11R	0.999189
PID	2	TRAF6	SORT1	0.997112
PID,Biogrid	2	PRKACB	TP73	0.952358
PID,BioCarta,Biogrid	2	AP2A1	AP2M1	0.999954
Biogrid,MINT,PID,InnateDB,Manual upload	2	CREB1	JUN	0.999809
PID	2	DNM2	SDC4	0.934358
BIND,DIP,NetPath,PID,HPRD,PDB,MINT,Spike,Biogrid,IntAct	2	TFDP2	E2F4	0.999478
PID,HPRD,InnateDB,IntAct,MINT,Spike,Biogrid	2	YWHAE	HDAC4	0.995643
DIP,PID,CORUM,HPRD,BioCarta,Biogrid,IntAct	2	CAV1	NOS3	0.996896
PID,Biogrid	2	KATNA1	NDEL1	0.952109
Biogrid,HPRD,PhosphoPOINT,PID	2	NTRK1	ABL1	0.983992
HPRD,PID,PhosphoPOINT,IntAct	2	SDC4	PRKCA	0.990756
IntAct,Biogrid,Spike,MINT,HPRD,PID	2	USP7	DAXX	0.959686
PID,HPRD,Biogrid,Spike	2	HDAC3	HDAC7	0.999175
Biogrid,PID	2	MDM2	TRIM28	0.922656
PID,Biogrid	2	SMAD7	WWP1	0.972961
PID	2	TCF7L2	TLE4	0.951743
HPRD,PID	2	SHC1	RASA1	0.931748
IntAct,MINT,Spike,Biogrid,NetPath,PID,HPRD,BIND	2	CBL	CRKL	0.998731
PID	2	WASL	GAB1	0.994201
Biogrid,HPRD,PID	2	GATA2	HDAC5	0.940311
PID	2	SDC4	NUDT16L1	0.974751
HPRD,PhosphoPOINT,PID	2	TERT	ABL1	0.986341
HPRD,CORUM,BIND,Manual upload,InnateDB,DIP,IntAct,Biogrid,Spike,MINT,PID	2	CTNNB1	CTNNA1	0.999634
PID,IntAct,Biogrid,Spike	2	SIRT1	FOXO4	0.987924
PID	2	CPEB1	AURKA	0.942366
Biogrid,PID	2	YAP1	PML	0.994038
PID	2	HEY2	GATA4	0.963294
Biogrid,HPRD,PID,PhosphoPOINT	2	CSNK1A1	NFATC3	0.9803
Biogrid,PhosphoPOINT,PID,HPRD	2	AURKB	PSMA3	0.952489
BIND,HPRD,PID,Biogrid,MINT,Spike,IntAct	2	ESR1	STAT5A	0.909464
Biogrid,HPRD,PID	2	SDC2	EZR	0.988723
Biogrid,Spike,HPRD,PID,Manual upload,InnateDB	2	CREBBP	JUN	0.999821
MINT,Spike,Biogrid,IntAct,InnateDB,BIND,HPRD,PhosphoPOINT,NetPath,PID	2	TAB1	MAPK14	0.985072
PID,NetPath,Spike	2	CSNK1A1	NFATC2	0.996328
IntAct,PID,PhosphoPOINT,HPRD,DIP	2	EGFR	BTC	0.922923
IntAct,PID,HPRD	2	SDCBP	SDC4	0.976519
PID	2	SMAD1	ZFYVE16	0.900841
PID	2	ILK	ELMO2	0.905638
PID,IntAct	2	DLG1	APC	0.989485
BIND,DIP,PID,PhosphoPOINT,HPRD,PDB,Biogrid,IntAct	2	VEGFC	KDR	0.928165
PID,HPRD,Biogrid,Spike,IntAct	2	EP300	ZBTB17	0.968575
InnateDB,Manual upload,HPRD,PhosphoPOINT,PID,Biogrid	2	SRC	CTTN	0.994144
HPRD,PID,Biogrid	2	ESR1	NR0B2	0.934641
PID	2	KIF20A	PLK1	0.99071
Biogrid,DIP,HPRD,PhosphoPOINT,PID	2	KDR	VEGFD	0.962465
Biogrid,PID	2	SMAD1	SKI	0.99186
IntAct,Biogrid,MINT,Spike,HPRD,PID	2	ZBTB17	MYC	0.939363
PID	2	TP63	NOC2L	0.941605
Biogrid,Spike,PID,HPRD	2	LRPAP1	LRP2	0.983967
PID,MINT,Spike,Biogrid,IntAct	2	SMAD2	NEDD4L	0.952734
HPRD,PID,MIPS-MPPI,DIP,BIND,Manual upload,InnateDB,IntAct,Spike,MINT,Biogrid	2	BAX	BCL2	0.991917
HPRD,PID,Spike	2	SDC4	MDK	0.933105
Biogrid,HPRD,PID	2	NCOA2	MEF2C	0.958696
PID,HPRD,Biogrid	2	SP3	HDAC2	0.981767
Biogrid,Spike,PID,HPRD	2	SP1	HDAC2	0.991984
DIP,CORUM,HPRD,PID,Spike,MINT,Biogrid,IntAct	2	BAK1	MCL1	0.991009
BIND,PID,HPRD,Spike,Biogrid	2	BAK1	TP53	0.99329
PID,HPRD,Biogrid	2	JUP	CDH1	0.999873
Biogrid,Manual upload,PID,HPRD	2	UNC13B	RIMS1	0.981718
PID	2	GATA6	HEY2	0.971077
PID	2	DVL1	NOTCH1	0.95023
Spike,HPRD,PID	2	ESR2	NR0B2	0.962565
PID,InnateDB,IntAct,Biogrid	2	CTNND1	CDH2	0.954318
IntAct,Spike,Biogrid,HPRD,CORUM,PID,BIND	2	TERF2	WRN	0.991042
PID	2	MDK	GPC2	0.910456
PID	2	SDC2	TNFRSF13B	0.968058
PDB,Spike,Biogrid,IntAct,BIND,InnateDB,DIP,PID,HPRD	2	TRAF1	TRAF2	0.972449
HPRD,PID,PhosphoPOINT,IntAct,Biogrid	2	PARVG	ILK	0.988729
PID	2	WNT3A	WIF1	0.991918
Biogrid,Spike,BIND,HPRD,PID,NetPath	2	BCL3	NFKB1	0.997916
PID	2	H1-4	SIRT1	0.992778
DIP,HPRD,PID,Biogrid,IntAct	2	PLK1	PRC1	0.993784
Manual upload,PID	2	NFATC1	MAPK8	0.976738
NetPath,PhosphoPOINT,HPRD,Biogrid,PID	2	PTK2B	BCAR1	0.998762
BIND,PID,HPRD,Biogrid	2	RB1	JUN	0.908541
Spike,Biogrid,HPRD,PID	2	GATA2	HDAC3	0.953318
PID,Biogrid,HPRD	2	NDN	E2F1	0.978555
DIP,BIND,HPRD,PID,Spike,MINT,Biogrid,IntAct	2	SMAD1	SMURF2	0.993226
IntAct,Biogrid,Spike,MINT,HPRD,PID,NetPath,PhosphoPOINT,DIP,BIND,InnateDB	2	PEBP1	RAF1	0.996583
PID,Biogrid	2	AURKB	PPP1CC	0.995136
PID,HPRD,Biogrid,Spike	2	YY1	RYBP	0.960643
PID,Biogrid	2	FOXO1	SKP2	0.986534
CORUM,HPRD,PID,NetPath,DIP,InnateDB,Manual upload,BIND,IntAct,Biogrid,MINT,Spike,PDB	2	SHC1	GRB2	0.999801
Biogrid,PID	2	HDAC4	GATA1	0.978341
HPRD,PID,PhosphoPOINT,Biogrid	2	SRC	ITGB3	0.993556
PID	2	ITGB3	CASP8	0.933886
PID,NetPath,Biogrid	2	JUND	JUNB	0.994889
Biogrid,InnateDB,HPRD,PID,PhosphoPOINT	2	TNFAIP3	CHUK	0.959956
Biogrid,MINT,Spike,IntAct,HPRD,PID,NetPath	2	IKBKG	TNFAIP3	0.991771
CORUM,HPRD,InnateDB,BIND,DIP,IntAct,PDB,BioCarta,Biogrid,Spike,MINT	2	E2F1	RB1	0.984355
Biogrid,Spike,BioCarta,IntAct,DIP,BIND,HPRD,CORUM,PhosphoPOINT	2	CCND2	CDK4	0.998231
HPRD,BioCarta	2	CCR5	GNAQ	0.920059
IntAct,MINT,Biogrid,BioCarta,PDB,HPRD,CORUM,DIP,BIND	2	E2F1	TFDP1	0.98815
Manual upload,HPRD,Biogrid,BioCarta	2	NOS1	DLG4	0.987151
IntAct,BioCarta,Biogrid,MINT,Spike,HPRD,BIND	2	CREBBP	HTT	0.989609
CORUM,HPRD,Biogrid,Spike,BioCarta	2	ETS2	ETS1	0.943857
HPRD,Spike,Biogrid,BioCarta	2	HSPB1	CYCS	0.988116
HPRD,BIND,DIP,IntAct,BioCarta,PDB,MINT,Spike,Biogrid	2	HLA-DRA	HLA-DRB1	0.997987
BioCarta	2	DIAPH1	PFN1	0.917624
Biogrid,Spike,BioCarta,HPRD	2	PROS1	PROC	0.999104
BioCarta,Biogrid,HPRD	2	AIP	HSP90AA1	0.989549
BioCarta	2	SUMO1	HDAC6	0.904869
Biogrid,BioCarta	2	GNB1	GNGT2	0.990448
BioCarta,Biogrid	2	TP53	RB1	0.92046
InnateDB,Manual upload,PhosphoPOINT,NetPath,HPRD,BioCarta,Biogrid,MINT,Spike,IntAct	2	SRC	PTK2B	0.995475
BioCarta,Biogrid,Spike,MINT,IntAct,BIND,DIP,PhosphoPOINT,CORUM,HPRD	2	CDK6	CCND3	0.994832
BioCarta	2	TP53	NFKBIB	0.98609
Spike,Biogrid,BioCarta,IntAct	2	HDAC9	MEF2C	0.967974
HPRD,Spike,BioCarta	2	CD2	CD247	0.95278
BioCarta	2	PIP5K1B	PIP5K1A	0.943946
HPRD,BIND,InnateDB,Manual upload,DIP,IntAct,PDB,BioCarta,Biogrid,MINT,Spike	2	BAX	BCL2L1	0.995063
DIP,BIND,HPRD,MIPS-MPPI,PhosphoPOINT,Biogrid,BioCarta	2	BMPR2	BMPR1A	0.99322
HPRD,DIP,IntAct,BioCarta,MINT,Biogrid	2	DAXX	FAS	0.983654
IntAct,Biogrid,BioCarta,HPRD,PhosphoPOINT,Manual upload,BIND	2	IGF1R	IRS1	0.997051
Biogrid,Spike,PDB,BioCarta,DIP,BIND,HPRD,PhosphoPOINT,NetPath	2	TGFBR1	TGFBR2	0.997687
NetPath,HPRD,InnateDB,BIND,IntAct,BioCarta,PDB,Spike,MINT,Biogrid	2	SKIL	SMAD4	0.99311
BioCarta	2	ETV5	JUN	0.941352
IntAct,Biogrid,Spike,BioCarta,HPRD,PhosphoPOINT,BIND	2	CDK2	CCNA1	0.995474
InnateDB,NetPath,HPRD,BioCarta,Spike,Biogrid	2	EP300	CREBBP	0.99987
BioCarta	2	CDKN2D	MDM2	0.9758
InnateDB,BIND,HPRD,Biogrid,MINT,BioCarta,IntAct,INOH	2	STAT1	STAT2	0.925572
HPRD,BIND,IntAct,BioCarta,Biogrid	2	GATA4	NKX2-5	0.970489
HPRD,IntAct,BioCarta,Biogrid	2	HDAC5	MEF2C	0.974442
Biogrid,BioCarta,IntAct,DIP,BIND,Manual upload,HPRD,NetPath,Spike,MINT	2	CREBBP	CREB1	0.998416
BioCarta	2	TP53	HIC1	0.9229
HPRD,Biogrid,BioCarta	2	EP300	PELP1	0.931709
Spike,BioCarta,IntAct,BIND,InnateDB,HPRD,NetPath,Biogrid	2	CTLA4	CD80	0.926371
BioCarta,Spike,Biogrid,PhosphoPOINT,HPRD,DIP,IntAct	2	ERBB2	ERBB3	0.993351
DIP,HPRD,BioCarta,Spike,Biogrid	2	PPARA	RXRA	0.953538
Biogrid,BioCarta	2	SP100	PML	0.976793
HPRD,PDB,BioCarta,Biogrid,IntAct	2	PPARGC1A	PPARA	0.932441
BioCarta	2	ACTA1	HSPB1	0.998541
InnateDB,NetPath,PhosphoPOINT,HPRD,BioCarta,Spike,Biogrid	2	AKT1	HSP90AA1	0.990561
BioCarta,Spike,INOH,NetPath,HPRD,PDB	2	CSF2RB	IL3RA	0.942725
HPRD,BIND,DIP,IntAct,BioCarta,PDB,Spike,Biogrid	2	SUMO1	PML	0.998503
BioCarta	2	NUMA1	TPX2	0.989679
BioCarta	2	HDAC9	YWHAH	0.953263
BioCarta,Biogrid,Spike,IntAct,BIND,PhosphoPOINT,HPRD	2	SRC	KHDRBS1	0.985964
BioCarta,INOH,CORUM,HPRD	2	IL12RB1	IL12RB2	0.990426
BIND,HPRD,BioCarta,Biogrid,Spike,IntAct	2	BRCA1	RBBP8	0.995345
BioCarta	2	PDE3B	PDE3A	0.976291
HPRD,DIP,IntAct,BioCarta,Spike,MINT,Biogrid	2	SP1	HDAC1	0.942835
Biogrid,Spike,BioCarta,HPRD,NetPath	2	MITF	EP300	0.975382
Biogrid,BioCarta	2	HDAC5	YWHAH	0.966303
BioCarta,Biogrid,Spike,MINT,IntAct,PhosphoPOINT,NetPath,HPRD	2	SRC	EGFR	0.999119
Biogrid,BioCarta	2	RBL1	E2F1	0.984965
BioCarta,Spike,Biogrid,HPRD,DIP,INOH	2	IFNAR1	IFNAR2	0.914178
Biogrid,Spike,MINT,PDB,BioCarta,IntAct,DIP,HPRD	2	KEAP1	NFE2L2	0.989667
IntAct,Biogrid,Spike,PDB,BioCarta,HPRD,NetPath,BIND	2	CD86	CTLA4	0.957529
HPRD,BioCarta,Biogrid	2	PELP1	CREBBP	0.916067
BioCarta	2	UBE2D1	RNF41	0.99166
IntAct,BioCarta,MINT,Spike	2	AGTR1	GNAQ	0.900597
HPRD,InnateDB,BioCarta,Biogrid	2	CXCR4	CD4	0.954244
IntAct,Biogrid,MINT,Spike,PDB,BioCarta,HPRD,PhosphoPOINT,NetPath,DIP,BIND	2	EGFR	ERBB2	0.999422
Manual upload,HPRD,Biogrid,BioCarta	2	BAD	YWHAH	0.938616
PhosphoPOINT,CORUM,HPRD,PDB,BioCarta,Biogrid	2	CDK7	CCNH	0.968905
IntAct,Biogrid,Spike,MINT,BioCarta,HPRD,DIP	2	AGO2	DICER1	0.999563
BioCarta	2	CARM1	PRMT1	0.982398
NetPath,HPRD,Spike,Biogrid	2	DST	ITGB4	0.937386
NetPath,PhosphoPOINT,HPRD,Spike	2	ITGB4	MET	0.998366
MINT,Spike,IntAct,HPRD,NetPath,PhosphoPOINT,Biogrid	2	ABL1	TP73	0.98299
HPRD,NetPath,Biogrid,Spike,MINT,IntAct	2	IRS2	PIK3R1	0.937299
NetPath,HPRD,InnateDB,DIP,IntAct,MINT,Spike,Biogrid	2	PIK3R1	IRS1	0.971132
HPRD,NetPath,Biogrid,MINT,Spike,PDB,IntAct	2	ITGB4	PLEC	0.985643
Biogrid,Spike,MINT,IntAct,DIP,Manual upload,InnateDB,BIND,HPRD,PhosphoPOINT,NetPath	2	PAK1	RAC1	0.906917
HPRD,NetPath,Spike,Biogrid	2	ITGB4	ERBIN	0.966263
MINT,IntAct,HPRD,PhosphoPOINT,NetPath	2	ITGB4	PTK2	0.997397
IntAct,MINT,Spike,Biogrid,HPRD,NetPath,DIP,InnateDB,BIND	2	RHOA	RTKN	0.900221
PhosphoPOINT,NetPath,HPRD,Spike	2	FYN	ITGB4	0.971887
HPRD,NetPath,Spike	2	VIM	ITGB4	0.974334
NetPath,HPRD,Biogrid,Spike	2	COL17A1	ITGB4	0.95145
Spike,Biogrid,NetPath,HPRD	2	SHC1	ITGB4	0.97179
PhosphoPOINT,NetPath,HPRD,Spike	2	ERBB2	ITGB4	0.996821
Biogrid,HPRD,NetPath,PhosphoPOINT	2	EGFR	AR	0.961827
NetPath	2	KIF7	GLI2	0.999963
NetPath,HPRD,Biogrid,Spike,IntAct	2	SMO	PTCH1	0.990488
IntAct,Biogrid,NetPath,DIP	2	GRK2	PTCH1	0.989722
NetPath	2	KIF7	KIF27	0.99949
NetPath	2	GLI1	CTNNB1	0.934676
IntAct,Biogrid,Spike,HPRD,NetPath,PhosphoPOINT	2	GLI3	STK36	0.923278
BIND,InnateDB,HPRD,NetPath,PhosphoPOINT,Spike,MINT,Biogrid,PDB,IntAct,DIP	2	CD247	ZAP70	0.998175
HPRD,PhosphoPOINT,NetPath,Biogrid,Spike	2	CD5	ZAP70	0.93177
NetPath,PhosphoPOINT,HPRD,Spike,Biogrid	2	PLCG1	ZAP70	0.918147
HPRD,NetPath,IntAct,Spike,MINT,Biogrid	2	PLCG1	GRB2	0.977324
NetPath,Biogrid,Spike	2	PIK3R2	PIK3R1	0.996254
IntAct,Biogrid,Spike,MINT,HPRD,CORUM,NetPath,PhosphoPOINT,DIP,BIND,InnateDB	2	LCP2	ITK	0.943754
PhosphoPOINT,NetPath,CORUM,HPRD,PDB,Spike	2	LCK	CD8A	0.904109
NetPath,PhosphoPOINT,HPRD	2	FYN	GRAP	0.945083
InnateDB,BIND,HPRD,NetPath,Biogrid,MINT,Spike,PDB,IntAct	2	VAV1	LCP2	0.982026
DIP,HPRD,NetPath,PhosphoPOINT,Biogrid,Spike,IntAct	2	CBL	ZAP70	0.981302
BIND,HPRD,NetPath	2	DNM2	VAV1	0.959767
NetPath,HPRD,Biogrid,PhosphoPOINT	2	GRB2	ITK	0.973811
IntAct,Spike,MINT,Biogrid,NetPath,HPRD,BIND,DIP	2	BCL10	CARD11	0.994338
NetPath,PhosphoPOINT,HPRD	2	CARD11	ZAP70	0.997439
IntAct,Biogrid,Spike,MINT,HPRD,PhosphoPOINT,NetPath,BIND	2	MAPK1	MAP2K1	0.999923
NetPath,PhosphoPOINT,HPRD,Biogrid,Spike,MINT,IntAct	2	GIT2	PAK1	0.998727
NetPath,HPRD,Spike,Biogrid	2	FYB1	VASP	0.946322
NetPath,HPRD,Spike	2	FYB1	ENAH	0.992214
NetPath,HPRD,Spike	2	FYB1	EVL	0.959955
InnateDB,NetPath,HPRD,MINT,Spike,Biogrid,IntAct	2	PTPN11	GAB2	0.991022
HPRD,PhosphoPOINT,NetPath,Spike,Biogrid	2	ZAP70	GAB2	0.954869
Biogrid,Spike,NetPath,HPRD	2	LAT	GAB2	0.907812
Spike,Biogrid,NetPath,PhosphoPOINT,HPRD	2	ZAP70	RASA1	0.995911
Spike,MINT,Biogrid,IntAct,PhosphoPOINT,NetPath,HPRD	2	ZAP70	CD3E	0.996755
HPRD,NetPath,PhosphoPOINT,Biogrid,Spike	2	ZAP70	FYN	0.996391
Spike,HPRD,NetPath	2	CD247	PTPN3	0.950666
HPRD,NetPath,Biogrid,Spike	2	CD247	TRAT1	0.987909
Spike,NetPath,HPRD	2	CD3E	TRAT1	0.993473
PhosphoPOINT,NetPath,HPRD,Spike,Biogrid	2	LCK	PTK2B	0.938686
InnateDB,Manual upload,HPRD,NetPath,PhosphoPOINT,MINT,Spike,Biogrid,PDB,IntAct	2	PAK1	ARHGEF7	0.995115
NetPath,PhosphoPOINT,HPRD,Spike	2	TXK	FYN	0.967552
HPRD,PhosphoPOINT,NetPath,Biogrid,Spike,PDB	2	PXN	PTK2B	0.996059
NetPath,PhosphoPOINT,InnateDB,Manual upload,IntAct,Biogrid,MINT,Spike,HPRD	2	PTK2B	GRB2	0.972649
BIND,PhosphoPOINT,NetPath,HPRD,Spike,MINT,Biogrid,IntAct	2	SHC1	ZAP70	0.962922
Spike,BIND,NetPath,HPRD	2	CRKL	WIPF1	0.962336
NetPath,HPRD,InnateDB,BIND,Spike,Biogrid	2	MUC1	CTNNB1	0.951244
HPRD,NetPath,PhosphoPOINT,Spike,MINT,Biogrid,IntAct	2	WAS	FYN	0.990793
BIND,NetPath,HPRD,MINT,Spike,Biogrid,IntAct	2	PSTPIP1	WAS	0.992318
Spike,MINT,Biogrid,IntAct,InnateDB,PhosphoPOINT,NetPath,HPRD	2	ZAP70	LCK	0.947328
IntAct,Spike,MINT,Biogrid,PhosphoPOINT,NetPath,HPRD,BIND	2	SKAP1	FYN	0.986938
BIND,NetPath,PhosphoPOINT,HPRD,Biogrid,MINT,Spike,IntAct	2	ZAP70	CRK	0.92831
NetPath,HPRD,Biogrid,PhosphoPOINT	2	SRC	SKAP1	0.987616
Spike,MINT,Biogrid,NetPath,HPRD,IntAct	2	SKAP1	GRB2	0.974181
Spike,Biogrid,HPRD,NetPath	2	FYB1	SKAP2	0.942403
HPRD,NetPath,InnateDB,Spike,Biogrid	2	GRAP	SOS1	0.933262
IntAct,Biogrid,Spike,MINT,NetPath,HPRD,Manual upload,BIND	2	CBLB	GRB2	0.971457
PDB,MINT,Spike,Biogrid,IntAct,NetPath,HPRD	2	CD247	SHC1	0.922448
IntAct,Biogrid,MINT,Spike,NetPath,PhosphoPOINT,HPRD	2	PTK2B	FYN	0.984668
IntAct,MINT,Spike,Biogrid,NetPath,HPRD,BIND	2	CRKL	CBLB	0.947495
Spike,MINT,Biogrid,IntAct,InnateDB,HPRD,NetPath	2	CD28	PIK3R1	0.949247
IntAct,Biogrid,Spike,MINT,HPRD,NetPath,PhosphoPOINT,BIND	2	FYN	CBL	0.998598
PhosphoPOINT,NetPath,HPRD,Biogrid,Spike	2	LCK	PTK2	0.950264
PhosphoPOINT,NetPath,HPRD,Biogrid,Spike	2	SKAP1	LCK	0.978534
Biogrid,InnateDB,HPRD,NetPath,PhosphoPOINT,Spike	2	FYN	SYK	0.993944
HPRD,NetPath,PhosphoPOINT,BIND,InnateDB,IntAct,Biogrid,Spike,MINT	2	CBL	SYK	0.984458
Spike,HPRD,NetPath,Biogrid	2	LAT	VAV1	0.969962
IntAct,Biogrid,Spike,MINT,CORUM,HPRD,NetPath,INOH,DIP,BIND	2	GRB2	LAT	0.947026
Spike,PhosphoPOINT,NetPath,HPRD	2	RIPK2	BCL10	0.921181
MINT,Spike,IntAct,DIP,BIND,HPRD,NetPath,Biogrid	2	CRK	CBL	0.963671
Spike,NetPath,HPRD	2	CD2AP	PSTPIP1	0.968617
HPRD,NetPath,PhosphoPOINT,Biogrid	2	AKT1	PRKCQ	0.958301
BIND,HPRD,NetPath,Biogrid,Spike,MINT,IntAct	2	CBL	YWHAQ	0.961876
HPRD,PhosphoPOINT,NetPath,Spike	2	FYN	ITPR1	0.977791
Spike,HPRD,PhosphoPOINT,NetPath,Biogrid	2	GRB2	ZAP70	0.989787
HPRD,NetPath	2	CD247	GRB2	0.982325
HPRD,CORUM,NetPath,Biogrid,Spike,IntAct	2	RELA	STAT3	0.995703
Biogrid,NetPath,HPRD	2	LIFR	IL6ST	0.988138
NetPath,HPRD,InnateDB,Spike,Biogrid,PhosphoPOINT	2	JAK1	IRS1	0.972991
InnateDB,DIP,NetPath,PhosphoPOINT,HPRD,Spike,MINT,Biogrid,IntAct,BIND	2	RICTOR	MTOR	0.997971
NetPath,InnateDB,MINT,Spike	2	STAT3	FOS	0.987968
Biogrid,IntAct,NetPath	2	JAK2	JAK1	0.929908
NetPath,HPRD,DIP,IntAct,MINT,Spike,Biogrid	2	OSM	IL6ST	0.999846
NetPath,HPRD,Biogrid,PhosphoPOINT	2	RAF1	JAK1	0.988869
InnateDB,DIP,NetPath,PhosphoPOINT,HPRD,CORUM,PDB,MINT,Spike,Biogrid,IntAct,BIND	2	RAF1	HRAS	0.998773
Biogrid,NetPath,HPRD	2	OSMR	OSM	0.998629
Spike,MINT,Biogrid,NetPath,PhosphoPOINT,HPRD	2	SRC	STAT3	0.995609
Spike,Biogrid,HPRD,PhosphoPOINT,NetPath	2	IL6ST	ERBB2	0.96973
HPRD,NetPath,PhosphoPOINT,Biogrid	2	ERBB3	IL6ST	0.972855
Biogrid,IntAct,NetPath	2	OSMR	ERBB2	0.958297
Biogrid,IntAct,HPRD,NetPath	2	IL6ST	OSMR	0.997507
BIND,HPRD,NetPath,Biogrid	2	CEBPB	EGR1	0.986556
Biogrid,Spike,HPRD,NetPath,PhosphoPOINT,InnateDB	2	SOCS3	JAK1	0.943
PhosphoPOINT,HPRD,IntAct,Biogrid,NetPath	2	GRB2	JAK2	0.993209
Biogrid,MINT,IntAct,InnateDB,HPRD,NetPath	2	STAT1	FOS	0.987145
NetPath	2	GHSR	MC3R	0.913289
NetPath,IntAct,Biogrid	2	DRD1	GHSR	0.960388
NetPath	2	PPARG	AKT1	0.987907
NetPath,HPRD,Manual upload,DIP,Spike,Biogrid	2	GRB2	IRS1	0.987187
HPRD,NetPath,PhosphoPOINT	2	DOK1	FYN	0.99165
NetPath	2	GHSR	GNAI2	0.91592
HPRD,NetPath,PhosphoPOINT,InnateDB,IntAct,Biogrid	2	AKT1	SRC	0.997054
IntAct,Biogrid,NetPath,PhosphoPOINT,Manual upload,DIP	2	ARRB1	SRC	0.99419
NetPath,DIP,IntAct,Biogrid	2	SRC	ARRB2	0.990556
NetPath,BIND,Biogrid	2	AKT1	ARRB1	0.994762
IntAct,DIP,BIND,NetPath,Biogrid	2	AKT1	ARRB2	0.988239
DIP,INOH,NetPath,CORUM,HPRD,MINT,Spike,Biogrid,IntAct,Manual upload	2	RAPGEF1	CRK	0.945867
NetPath	2	ZAP70	AKT1	0.978533
Spike,Biogrid,HPRD,PhosphoPOINT,NetPath	2	HCK	BCAR1	0.997352
IntAct,Biogrid,Spike,MINT,HPRD,PhosphoPOINT,NetPath	2	BCAR1	FYN	0.990528
NetPath,HPRD,Biogrid,Spike,MINT	2	BCAR1	CRKL	0.999375
HPRD,NetPath,Spike,MINT,Biogrid	2	CBL	VAV2	0.926261
HPRD,PhosphoPOINT,NetPath,Biogrid,MINT,Spike	2	VAV2	SYK	0.927751
IntAct,Spike,MINT,Biogrid,HPRD,NetPath	2	BLNK	GRB2	0.945939
Spike,PhosphoPOINT,NetPath,HPRD	2	LCK	CD79A	0.996209
InnateDB,PhosphoPOINT,NetPath,HPRD,Biogrid,Spike	2	SYK	VAV1	0.968021
HPRD,NetPath,Spike,Biogrid	2	CD19	PLCG2	0.923897
Spike,Biogrid,INOH,HPRD,NetPath	2	CD79A	CD79B	0.994307
Spike,PhosphoPOINT,NetPath,HPRD	2	CD79A	FYN	0.996308
PhosphoPOINT,NetPath,HPRD,Spike	2	LYN	CD79A	0.960277
HPRD,PhosphoPOINT,NetPath,Spike	2	PIP5K1A	BTK	0.92047
NetPath,HPRD,Spike,Biogrid,IntAct	2	SOS1	CRKL	0.994036
Spike,HPRD,NetPath	2	SOS2	CRKL	0.997555
Biogrid,Spike,InnateDB,HPRD,PhosphoPOINT,NetPath	2	LYN	BCAR1	0.993709
Biogrid,Spike,IntAct,HPRD,NetPath	2	SHC1	GAB1	0.992256
PDB,MINT,Spike,Biogrid,NetPath,HPRD,BIND,InnateDB,Manual upload,INOH,IntAct	2	PTPN11	GAB1	0.999015
PhosphoPOINT,HPRD,IntAct,Spike,MINT,Biogrid,NetPath	2	LCK	CBL	0.98764
HPRD,PhosphoPOINT,NetPath,DIP,InnateDB,BIND,IntAct,Biogrid,MINT,Spike	2	LYN	CBL	0.997601
NetPath,HPRD,Spike,Biogrid	2	SH2B2	SHC1	0.900797
HPRD,NetPath,Manual upload,Biogrid,Spike	2	GRB2	SH2B2	0.975546
NetPath,HPRD,IntAct,MINT,Spike,Biogrid	2	SH2B2	CBL	0.93628
NetPath,MINT,Spike,Biogrid,IntAct	2	MALT1	CARD11	0.952788
NetPath,PhosphoPOINT,HPRD,Biogrid	2	BCL10	MAP3K7	0.944228
HPRD,NetPath,Spike	2	LAT2	CBL	0.94897
Spike,Biogrid,NetPath,PhosphoPOINT,HPRD	2	PLCG1	PRKD1	0.984327
HPRD,NetPath,PhosphoPOINT,Biogrid,Spike	2	PRKD1	SYK	0.9217
PhosphoPOINT,NetPath,HPRD,Spike,Biogrid	2	PRKD1	PLCG2	0.950629
IntAct,Spike,MINT,HPRD,NetPath	2	VAV1	CRK	0.985449
Biogrid,HPRD,PhosphoPOINT,NetPath	2	NEDD9	PTK2B	0.969862
Spike,HPRD,NetPath,Biogrid	2	BLNK	VAV1	0.919615
NetPath,PhosphoPOINT,HPRD,Biogrid	2	NEDD9	LYN	0.9663
HPRD,NetPath,MINT,Spike,Biogrid,IntAct	2	CBL	SHC1	0.964721
IntAct,Biogrid,MINT,Spike,NetPath,PhosphoPOINT,HPRD	2	BLK	CBL	0.995076
NetPath,PhosphoPOINT,HPRD,Biogrid,Spike	2	PRKCB	CARD11	0.911917
Biogrid,Spike,PhosphoPOINT,NetPath,HPRD,BIND	2	CBL	BTK	0.996677
NetPath	2	CRHR1	GNAS	0.959491
Biogrid,IntAct,DIP,InnateDB,HPRD,NetPath,MINT,Spike	2	TRAF6	SQSTM1	0.995448
NetPath,InnateDB,Biogrid,Spike	2	MAP3K7	FBXW5	0.917601
Biogrid,Spike,NetPath	2	TRAF6	CHUK	0.997247
Spike,HPRD,NetPath,InnateDB	2	IL1R1	IL1A	0.929087
PhosphoPOINT,NetPath,HPRD,Biogrid,Spike	2	IL1R1	IRAK2	0.921114
NetPath,IntAct,Biogrid,MINT,Spike	2	PPP6C	MAP3K7	0.932129
Spike,Biogrid,InnateDB,PhosphoPOINT,NetPath,HPRD	2	TRAF6	IRAK4	0.983792
HPRD,PhosphoPOINT,NetPath,DIP,BIND,IntAct,MINT,Spike,Biogrid	2	IRAK2	MYD88	0.95584
Spike,Biogrid,InnateDB,BIND,NetPath,HPRD	2	TAB3	TRAF6	0.957411
MINT,Spike,Biogrid,NetPath,PhosphoPOINT,HPRD,CORUM,InnateDB,IntAct	2	TRAF6	MAP3K7	0.993514
HPRD,NetPath,DIP,InnateDB,IntAct,Spike,Biogrid	2	TAB2	TRAF6	0.991687
IntAct,MINT,Spike,Biogrid,NetPath,HPRD,InnateDB,DIP	2	TAB2	TAB1	0.949363
IntAct,PDB,Biogrid,Spike,NetPath,HPRD,InnateDB,BIND	2	IL1B	IL1R1	0.94487
InnateDB,HPRD,PhosphoPOINT,NetPath,Spike,Biogrid	2	IL1RAP	IRAK1	0.97589
NetPath,HPRD,InnateDB,INOH,Spike,Biogrid	2	IL1RAP	IL1R1	0.946495
IntAct,Biogrid,Spike,NetPath,PhosphoPOINT,HPRD,InnateDB	2	IRAK1	IRAK4	0.995228
Biogrid,Spike,MINT,IntAct,InnateDB,BIND,DIP,MIPS-MPPI,NetPath,HPRD,PDB	2	RELA	NFKBIA	0.998611
Biogrid,Spike,IntAct,DIP,InnateDB,HPRD,PhosphoPOINT,NetPath	2	PELI1	IRAK4	0.995725
Spike,MINT,Biogrid,IntAct,NetPath,PhosphoPOINT,HPRD	2	CHUK	MAP3K7	0.992025
HPRD,PhosphoPOINT,NetPath,DIP,InnateDB,IntAct,Biogrid,Spike,MINT	2	IRAK1	PELI1	0.992721
Biogrid,Spike,HPRD,NetPath	2	FGF1	CSNK2B	0.918755
Biogrid,HPRD,NetPath,PhosphoPOINT	2	FGF1	CSNK2A1	0.913479
BIND,NetPath,HPRD,IntAct	2	SOS1	GAB1	0.991145
Biogrid,PDB,HPRD,NetPath	2	XPO1	RAN	0.998297
NetPath	2	FGFR3	MUC1	0.931685
NetPath	2	SPHK1	FGF1	0.961966
Spike,MINT,IntAct,NetPath	2	RHOA	AGER	0.900457
Biogrid,InnateDB,HPRD,PhosphoPOINT,NetPath	2	PRKCD	SHC1	0.994491
PhosphoPOINT,NetPath,DIP,IntAct,Biogrid,Spike	2	CCND1	CDK2	0.996788
NetPath,PhosphoPOINT,HPRD	2	MSN	ROCK1	0.98742
InnateDB,HPRD,PhosphoPOINT,NetPath,Biogrid,MINT,Spike,IntAct	2	LCK	MAPK1	0.994963
NetPath,HPRD,InnateDB,IntAct,Spike,Biogrid	2	STAT3	STAT5B	0.993573
NetPath,HPRD,IntAct,Biogrid,Spike	2	CRKL	PTPN11	0.993079
Spike,Biogrid,PDB,HPRD,NetPath,DIP,InnateDB	2	IL2RB	IL2RG	0.999602
Biogrid,HPRD,NetPath	2	HSP90AA1	TERT	0.969228
NetPath,PhosphoPOINT,HPRD,Biogrid	2	MTOR	TERT	0.993836
Spike,MINT,Biogrid,IntAct,NetPath,PhosphoPOINT,HPRD	2	AKT1	TERT	0.995127
HPRD,PhosphoPOINT,NetPath,Biogrid,Spike	2	MAPK3	LYN	0.979305
NetPath	2	MAPK1	CDK2	0.949729
Biogrid,Spike,NetPath,HPRD	2	IL2RB	STAT3	0.97134
HPRD,NetPath	2	CRK	STAT5B	0.979196
InnateDB,BIND,HPRD,MIPS-MPPI,NetPath,Biogrid,MINT,Spike,IntAct	2	CRKL	STAT5A	0.999224
NetPath,IntAct,Biogrid,Spike,HPRD	2	CRK	STAT5A	0.950442
NetPath,HPRD,InnateDB	2	STAT5B	CRKL	0.999185
PhosphoPOINT,NetPath,HPRD,Spike	2	SYK	IL2RB	0.943514
PhosphoPOINT,NetPath,HPRD,IntAct,Biogrid,Spike,MINT	2	LCK	PIK3R1	0.924569
Spike,InnateDB,PhosphoPOINT,NetPath,HPRD	2	IL2RB	RAF1	0.929179
Spike,InnateDB,NetPath,HPRD	2	STAT5A	STAT3	0.994014
InnateDB,HPRD,NetPath,Biogrid,Spike	2	STAT5B	STAT5A	0.905695
HPRD,NetPath,Biogrid	2	STAT5B	NR3C1	0.978276
BIND,NetPath,HPRD,Biogrid,Spike,IntAct	2	STAT5A	NMI	0.987487
HPRD,Spike,NetPath	2	ETS1	STAT5B	0.980543
Spike,Biogrid,IntAct,BIND,HPRD,NetPath	2	NMI	STAT5B	0.987069
NetPath,HPRD,Spike	2	STAT5B	ETS2	0.986098
NetPath,HPRD,InnateDB,DIP	2	IL2RA	IL2RB	0.998332
Spike,Biogrid,NetPath,HPRD	2	CRKL	GAB2	0.998956
NetPath,Biogrid,Spike,HPRD	2	CRKL	SHC1	0.995492
Spike,Biogrid,NetPath,INOH	2	IL6ST	JAK2	0.941095
NetPath	2	IL11RA	IL6ST	0.973815
Biogrid,HPRD,NetPath,PhosphoPOINT	2	CREB1	AKT1	0.992598
InnateDB,HPRD,NetPath,Biogrid,Spike	2	SOCS2	SOCS3	0.988266
HPRD,NetPath	2	STAT5B	PPP2CA	0.974215
NetPath,HPRD,Spike	2	STAT5A	PPP2CA	0.970766
IntAct,MINT,Spike,Biogrid,NetPath,HPRD	2	GAB2	SHC1	0.942475
Spike,Biogrid,HPRD,NetPath	2	PIK3R1	PTPN11	0.992
NetPath,PhosphoPOINT,HPRD,Biogrid,Spike	2	JAK2	TEC	0.907448
IntAct,Biogrid,NetPath,HPRD,InnateDB	2	PIK3CD	HRAS	0.962859
NetPath,HPRD,Biogrid,Spike,IntAct	2	YWHAB	BCL2L11	0.962364
HPRD,PhosphoPOINT,NetPath	2	TEC	PIK3R1	0.928506
HPRD,PhosphoPOINT,NetPath	2	SYK	CSF2RB	0.984603
InnateDB,Manual upload,DIP,PhosphoPOINT,NetPath,HPRD,Biogrid	2	SYK	LYN	0.994497
PhosphoPOINT,NetPath,HPRD,Spike,Biogrid	2	CSF2RB	LYN	0.991377
Biogrid,IntAct,HPRD,NetPath	2	PXN	ITGB1	0.998336
Biogrid,IntAct,DIP,InnateDB,HPRD,CORUM,NetPath,MINT,Spike	2	CTNNB1	TCF4	0.987779
NetPath	2	GAST	ANXA2	0.998445
PDB,NetPath,HPRD,INOH	2	IL4R	IL13RA1	0.911968
DIP,NetPath,HPRD,PDB,Biogrid	2	IL4R	IL13	0.952427
Biogrid,IntAct,HPRD,NetPath	2	EP300	NCOA3	0.994503
NetPath,HPRD,Biogrid	2	SND1	CREBBP	0.954381
HPRD,CORUM,BIND,InnateDB,DIP,IntAct,PDB,Spike,MINT,Biogrid,NetPath	2	IL4	IL4R	0.987255
InnateDB,NetPath,HPRD,Biogrid	2	CD40	IL4R	0.973866
Biogrid,Spike,NetPath,HPRD,INOH	2	IL2RG	IL4R	0.929157
NetPath,Spike	2	SYK	AKT1	0.984252
HPRD,NetPath,PhosphoPOINT,Biogrid,Spike	2	PTK2	CXCR4	0.990051
HPRD,NetPath	2	STAT6	CEBPB	0.993198
NetPath	2	STAT6	CEBPA	0.97045
NetPath	2	PIK3CD	PIK3CA	0.998133
NetPath,Spike	2	MAPK1	STAT6	0.974674
Biogrid,Spike,HPRD,PhosphoPOINT,NetPath	2	PRKCZ	JAK1	0.974286
NetPath	2	STAT6	H3-4	0.943501
NetPath,Spike	2	IL5RA	LYN	0.928895
Spike,HPRD,PhosphoPOINT,NetPath	2	HCK	CSF2RB	0.932954
NetPath,Spike,IntAct	2	DNM2	LYN	0.998086
NetPath,PhosphoPOINT,Biogrid,Spike,HPRD	2	LYN	UNC119	0.948723
PhosphoPOINT,NetPath,HPRD,Biogrid,Spike	2	JAK1	TEC	0.961694
Spike,Biogrid,NetPath,PhosphoPOINT,HPRD	2	JAK2	SHC1	0.976253
NetPath,Spike	2	LYN	IL6ST	0.980316
BIND,HPRD,NetPath,PhosphoPOINT,Biogrid,Spike	2	PRKCD	STAT3	0.995513
Manual upload,NetPath,HPRD,PDB,Biogrid,MINT,Spike,IntAct	2	RAC1	VAV1	0.991321
Spike,NetPath	2	PRKCD	MAP2K4	0.956335
Spike,Biogrid,NetPath,HPRD	2	AR	STAT3	0.986243
Biogrid,Spike,HPRD,NetPath	2	STAT3	JUN	0.997349
HPRD,NetPath,Spike,Biogrid	2	PTPN11	CBL	0.979428
Spike,Biogrid,HPRD,PhosphoPOINT,NetPath,InnateDB,BIND	2	VAV1	MAPK1	0.971935
HPRD,NetPath,Spike,Biogrid,IntAct	2	DAXX	STAT3	0.994799
Biogrid,Spike,NetPath,HPRD	2	HSP90AA1	STAT3	0.991197
Spike,HPRD,NetPath,PhosphoPOINT	2	STAT3	MAPK3	0.991417
NetPath,HPRD,Spike,Biogrid	2	NCOA1	STAT3	0.991055
IntAct,Biogrid,MINT,Spike,HPRD,NetPath	2	CREBBP	NCOA1	0.999684
Biogrid,Spike,HPRD,NetPath	2	PTPN11	SOCS3	0.927253
NetPath,PhosphoPOINT,IntAct,Biogrid,Spike,HPRD	2	MAP3K7	STAT3	0.997932
BIND,MIPS-MPPI,NetPath,HPRD,Biogrid,Spike,IntAct	2	AR	NCOA1	0.998238
HPRD,NetPath,BIND,Spike,Biogrid	2	IL6ST	STAT3	0.935676
PhosphoPOINT,NetPath,HPRD,Biogrid	2	PTPN11	JAK2	0.967056
InnateDB,NetPath,PhosphoPOINT,HPRD,Biogrid	2	PTPN11	JAK1	0.968586
Spike,MINT,Biogrid,IntAct,BIND,NetPath,HPRD	2	STAT3	HDAC1	0.997322
BIND,HPRD,PhosphoPOINT,NetPath,Spike,MINT,Biogrid,IntAct	2	SHC1	ERBB3	0.942667
Spike,Biogrid,HPRD,NetPath	2	STAT3	PTPN11	0.98195
NetPath,HPRD	2	STAT3	IL7R	0.907662
Spike,Biogrid,HPRD,PhosphoPOINT,NetPath,BIND	2	FYN	IL7R	0.957435
HPRD,NetPath,INOH,IntAct,Spike	2	IL7R	IL2RG	0.99684
NetPath,HPRD,BIND,DIP,IntAct,PDB,Spike	2	IL7R	IL7	0.926155
NetPath,Biogrid	2	PPP1CA	AR	0.997788
HPRD,NetPath,Spike	2	AR	RUNX2	0.996732
InnateDB,HPRD,NetPath,Biogrid,IntAct	2	SRC	AR	0.971391
IntAct,Biogrid,NetPath,InnateDB	2	PIK3R1	AR	0.933627
NetPath,Biogrid	2	CEBPA	AR	0.991682
HPRD,NetPath,Biogrid,Spike	2	AR	NCOR2	0.972326
Biogrid,Spike,NetPath,HPRD,BIND	2	RB1	AR	0.927538
Spike,Biogrid,NetPath,HPRD	2	SMAD3	AR	0.983409
Biogrid,Spike,NetPath,HPRD	2	TLE5	AR	0.990175
Spike,Biogrid,HPRD,NetPath	2	AR	KAT2B	0.997915
IntAct,Spike,MINT,Biogrid,PhosphoPOINT,NetPath,HPRD	2	SRC	PIK3R1	0.994764
IntAct,Biogrid,NetPath	2	PARK7	AR	0.960635
IntAct,Biogrid,MINT,HPRD,PhosphoPOINT,NetPath,DIP	2	ESR1	SRC	0.994993
IntAct,Biogrid,Spike,HPRD,NetPath	2	AR	DAXX	0.999056
Biogrid,Spike,NetPath,HPRD	2	RNF4	AR	0.994398
Spike,Biogrid,HPRD,NetPath,DIP	2	UBE2I	AR	0.999448
HPRD,NetPath,Biogrid	2	AR	XRCC6	0.972969
Biogrid,HPRD,NetPath	2	AR	ZMIZ1	0.97013
HPRD,NetPath,Spike,MINT,Biogrid,IntAct	2	FHL2	AR	0.989859
NetPath,HPRD,Biogrid,Spike	2	AR	CDC25B	0.919694
NetPath,Biogrid	2	AR	NELFCD	0.917585
NetPath,Spike,MINT,Biogrid,IntAct	2	NSD2	AR	0.963111
NetPath	2	AR	KDM4C	0.909036
Biogrid,NetPath	2	AR	SIRT1	0.998764
NetPath,Biogrid	2	AR	HDAC7	0.926545
Biogrid,NetPath	2	SMARCE1	AR	0.996778
NetPath,Biogrid	2	AR	PATZ1	0.961057
NetPath,BIND,InnateDB,Biogrid	2	BAG1	HSPA4	0.950147
Spike,Biogrid,NetPath,HPRD	2	NCOR1	AR	0.998857
NetPath,Biogrid	2	AR	MAGEA11	0.921202
HPRD,NetPath,Spike,Biogrid	2	AR	PTEN	0.987871
Spike,HPRD,NetPath	2	TCF4	AR	0.933496
NetPath	2	CCND3	AR	0.936045
HPRD,NetPath,Spike,Biogrid	2	RACK1	AR	0.988793
NetPath,Biogrid	2	ZMIZ2	AR	0.961799
HPRD,NetPath,Biogrid,Spike,IntAct	2	KAT7	AR	0.992745
Biogrid,NetPath,HPRD	2	CCNH	GTF2H1	0.997057
BIND,DIP,NetPath,MIPS-MPPI,HPRD,PDB,Spike,Biogrid,IntAct	2	NCOA4	AR	0.971888
Spike,Biogrid,DIP,BIND,HPRD,NetPath	2	AR	TGFB1I1	0.972507
HPRD,NetPath,Spike,Biogrid	2	AR	RCHY1	0.940163
Spike,Biogrid,NetPath,HPRD	2	AR	GTF2F2	0.922577
NetPath,HPRD,DIP,IntAct,Spike,Biogrid	2	GTF2F1	AR	0.928165
Spike,NetPath,HPRD	2	AR	ESR1	0.992817
InnateDB,BIND,PhosphoPOINT,NetPath,HPRD,Biogrid,IntAct	2	AKT1	APPL1	0.995121
Biogrid,Spike,DIP,HPRD,NetPath	2	FLNA	AR	0.98658
Biogrid,Spike,HPRD,NetPath	2	NONO	AR	0.951929
NetPath,HPRD,DIP,Biogrid,Spike	2	AR	BAG1	0.981436
DIP,HPRD,NetPath,Spike,Biogrid	2	RAN	AR	0.995316
HPRD,NetPath,Biogrid	2	TGIF1	SIN3A	0.951737
BIND,DIP,NetPath,HPRD,PDB,Biogrid,Spike,MINT,IntAct	2	AR	NCOA2	0.97714
IntAct,Spike,NetPath,HPRD	2	DDC	AR	0.972173
Spike,IntAct,HPRD,NetPath,Biogrid	2	AR	SP1	0.96901
Biogrid,HPRD,NetPath,MIPS-MPPI,BIND	2	PATZ1	RNF4	0.902788
HPRD,NetPath,Biogrid,Spike	2	AR	NR2C1	0.991196
HPRD,NetPath,Biogrid,Spike	2	PIAS4	AR	0.99437
Biogrid,Spike,HPRD,NetPath	2	PIAS3	AR	0.997515
HPRD,PhosphoPOINT,NetPath,Biogrid,Spike	2	AR	CDK9	0.994286
Spike,NetPath,HPRD	2	AR	PXN	0.918922
NetPath,Spike	2	SF1	AR	0.947084
Biogrid,Spike,HPRD,NetPath	2	CCNE1	AR	0.97789
Spike,Biogrid,BIND,DIP,NetPath,HPRD	2	CAV1	AR	0.955809
HPRD,NetPath,Biogrid	2	XRCC5	AR	0.997603
HPRD,NetPath,Biogrid	2	AHR	AR	0.9281
NetPath	2	ARNT	AR	0.989989
Biogrid,NetPath	2	AR	DAPK3	0.988035
Biogrid,NetPath	2	KAT5	TRIM68	0.97197
Spike,HPRD,NetPath	2	RAC3	AR	0.993845
Spike,Biogrid,DIP,PhosphoPOINT,NetPath,HPRD	2	AR	CDK7	0.920007
HPRD,NetPath,DIP,Biogrid,Spike	2	AR	CCNH	0.953328
NetPath	2	AR	DBT	0.950739
NetPath,DIP,Biogrid,Spike,HPRD	2	AR	BRCA1	0.995216
NetPath,HPRD,DIP,IntAct,Biogrid,Spike	2	CCND1	AR	0.9758
DIP,NetPath,HPRD,Biogrid,Spike	2	AR	NR2C2	0.991465
Spike,Biogrid,HPRD,NetPath,DIP	2	AR	JUN	0.998627
Spike,Biogrid,IntAct,BIND,DIP,NetPath,HPRD	2	AR	GSN	0.908566
HPRD,NetPath,Spike,Biogrid	2	KAT5	STAT3	0.994074
HPRD,NetPath,InnateDB,Biogrid	2	CYLD	TRAF6	0.997568
HPRD,NetPath	2	ATP6V1E1	TRAF6	0.956376
NetPath,HPRD	2	SPI1	NFATC1	0.998155
Spike,Biogrid,IntAct,InnateDB,BIND,NetPath,MIPS-MPPI,HPRD	2	TNFRSF11A	TRAF5	0.917348
NetPath	2	JAK2	ESR1	0.975323
HPRD,NetPath,Biogrid	2	IRS4	PIK3R1	0.978796
NetPath	2	SRC	ITGB5	0.990915
NetPath,IntAct,Biogrid,MINT	2	STAT3	SP1	0.973295
Biogrid,NetPath	2	PLCG1	IRS4	0.976195
NetPath,Biogrid	2	ESR1	STAT3	0.981767
NetPath,HPRD,Spike,Biogrid,IntAct	2	KHDRBS1	STAT3	0.978408
NetPath,Biogrid	2	STAT3	RUNX2	0.906973
NetPath	2	PDE3A	IRS1	0.970739
NetPath	2	LEPR	ERBB2	0.949296
HPRD,NetPath	2	LEP	CRP	0.954461
NetPath	2	ATP1A1	TSHR	0.979495
HPRD,NetPath	2	GNAO1	TSHR	0.926906
NetPath	2	TSHR	IGF1R	0.938994
NetPath,Spike,HPRD	2	TSHR	GNA12	0.973484
HPRD,NetPath,Spike	2	TSHR	GNA13	0.993172
NetPath,HPRD	2	GNAQ	TSHR	0.914054
Biogrid,BIND,HPRD,NetPath,Spike	2	CANX	TSHR	0.962601
NetPath,InnateDB,Biogrid,HPRD	2	APPL1	FSHR	0.937351
IntAct,Spike,MINT,Biogrid,CORUM,HPRD,NetPath,InnateDB,BIND	2	BIRC2	TRAF2	0.99972
Spike,MINT,Biogrid,IntAct,DIP,InnateDB,HPRD,NetPath,PhosphoPOINT	2	RIPK1	CASP8	0.996387
HPRD,NetPath	2	TNFRSF25	TNFSF12	0.971269
NetPath	2	CD163	TNFSF12	0.948987
IntAct,Spike,Biogrid,NetPath,HPRD	2	RELA	HDAC1	0.999203
HPRD,PhosphoPOINT,NetPath,Biogrid,Spike	2	GSK3B	NOTCH2	0.983165
HPRD,NetPath,Spike	2	RBPJ	NCOR1	0.998112
HPRD,NetPath,IntAct,Biogrid,MINT,Spike	2	RBPJ	NCOR2	0.997864
IntAct,Biogrid,HPRD,NetPath	2	MAGEA1	HDAC1	0.984528
HPRD,NetPath	2	HDAC1	RBPJ	0.997879
HPRD,NetPath,Spike,Biogrid	2	DTX1	EP300	0.973478
HPRD,NetPath,Spike,Biogrid,IntAct	2	CIR1	RBPJ	0.992008
NetPath,HPRD,Spike	2	MAML2	NOTCH2	0.942936
NetPath,HPRD,Spike	2	NOTCH2	MAML3	0.912754
HPRD,NetPath,Biogrid,Spike	2	NOTCH1	MAML2	0.944774
HPRD,NetPath,IntAct,Spike,Biogrid	2	CIR1	SAP30	0.997293
NetPath,HPRD,IntAct,Spike	2	HDAC2	CIR1	0.99882
HPRD,NetPath,Spike	2	KAT2B	NOTCH3	0.99116
HPRD,NetPath,Spike	2	NOTCH4	MAML3	0.953458
Spike,HPRD,NetPath	2	MAML2	NOTCH4	0.913811
HPRD,NetPath,IntAct,MINT,Spike,Biogrid	2	SNW1	NCOR2	0.989953
HPRD,NetPath,Biogrid,Spike	2	LEF1	NOTCH1	0.97008
HPRD,IntAct,MINT,Spike,Biogrid,NetPath	2	NOTCH1	NFKB1	0.991453
HPRD,NetPath,Biogrid,Spike	2	NOTCH3	SNW1	0.986445
Spike,Biogrid,IntAct,BIND,HPRD,NetPath	2	NOTCH1	SNW1	0.99004
NetPath,HPRD,Biogrid,PhosphoPOINT	2	PIK3R1	AKT1	0.987281
IntAct,Biogrid,Spike,NetPath,PhosphoPOINT,HPRD,InnateDB	2	STAT3	JAK2	0.994576
Spike,Biogrid,NetPath,HPRD	2	TCF3	SKP2	0.971062
Spike,Biogrid,HPRD,NetPath	2	HES1	STAT3	0.925921
HPRD,NetPath,MINT,Spike,Biogrid,PDB,IntAct,DIP	2	NOTCH1	MAML1	0.976934
IntAct,PDB,Biogrid,MINT,Spike,NetPath,HPRD,BIND,DIP	2	FBXW7	SKP1	0.993425
Biogrid,Spike,HPRD,NetPath,BIND	2	FHL1	RING1	0.938523
PhosphoPOINT,NetPath,HPRD,InnateDB,Biogrid	2	MAPK3	RPS6KA1	0.977421
IntAct,Biogrid,PDB,HPRD,NetPath,PhosphoPOINT,InnateDB,Manual upload	2	RPS6KA1	MAPK1	0.983331
HPRD,NetPath,BIND,InnateDB,IntAct,MINT,Spike,Biogrid	2	GRB2	PIK3R1	0.99395
PhosphoPOINT,NetPath,HPRD,InnateDB,BIND,IntAct,Biogrid,Spike	2	MAPK3	RPS6KA2	0.987615
IntAct,Biogrid,Spike,HPRD,NetPath,BIND	2	CBL	PIK3R2	0.961866
PhosphoPOINT,NetPath,HPRD,Biogrid,Spike	2	INPPL1	EGFR	0.962759
NetPath,HPRD,Spike	2	SPRY2	CBLC	0.933522
PhosphoPOINT,NetPath,HPRD	2	PLEC	EGFR	0.926858
PhosphoPOINT,HPRD,Spike,Biogrid,NetPath	2	ARF4	EGFR	0.961478
Biogrid,NetPath,PhosphoPOINT,HPRD	2	KRT18	EGFR	0.983747
IntAct,Biogrid,PhosphoPOINT,NetPath,HPRD	2	GAB1	EGFR	0.959559
NetPath,Biogrid,Spike	2	PRKCD	SP1	0.972047
PhosphoPOINT,NetPath,HPRD,Manual upload,Biogrid,Spike	2	PLCG1	SRC	0.991027
HPRD,NetPath,Biogrid	2	APPL1	MTA2	0.990718
IntAct,Biogrid,PhosphoPOINT,NetPath,HPRD,InnateDB	2	JAK1	STAT1	0.989497
NetPath,HPRD,Biogrid	2	APPL1	RBBP7	0.95509
Biogrid,NetPath,HPRD	2	MTA2	APPL2	0.986217
NetPath,PhosphoPOINT,Biogrid,HPRD	2	PRKCA	PLD1	0.996142
Biogrid,IntAct,InnateDB,NetPath,PhosphoPOINT,HPRD	2	STAT3	JAK1	0.993976
BIND,NetPath,HPRD,Biogrid,Spike	2	HTT	GRB2	0.975569
Spike,PhosphoPOINT,NetPath,HPRD	2	MAP2K1	MAPK14	0.978767
InnateDB,HPRD,NetPath,PhosphoPOINT,Biogrid,MINT,Spike,IntAct	2	MAPK3	MAPK14	0.981596
IntAct,Biogrid,MINT,Spike,HPRD,NetPath,PhosphoPOINT,InnateDB	2	MAPK1	MAPK14	0.982448
InnateDB,HPRD,NetPath,PhosphoPOINT,Biogrid	2	MAP2K3	MAPK3	0.973317
PhosphoPOINT,NetPath,HPRD,InnateDB,BIND,Biogrid	2	MAP2K2	MAPK3	0.998882
NetPath,PhosphoPOINT,HPRD,Biogrid	2	JUN	MAPK3	0.992072
BIND,HPRD,NetPath,Biogrid,Spike,MINT,IntAct	2	HIP1	HTT	0.965773
MINT,Spike,Biogrid,NetPath,PhosphoPOINT,HPRD,BIND,InnateDB,Manual upload,DIP,IntAct	2	EGFR	GRB2	0.99944
NetPath,HPRD,IntAct,Biogrid,MINT	2	REPS2	GRB2	0.950063
Biogrid,MINT,Spike,IntAct,BIND,Manual upload,DIP,NetPath,PhosphoPOINT,HPRD	2	SHC1	EGFR	0.999568
NetPath,HPRD,CORUM,BIND,IntAct,Spike,MINT,Biogrid	2	SH3KBP1	CBL	0.924838
Spike,MINT,Biogrid,IntAct,BIND,PhosphoPOINT,NetPath,HPRD	2	RASA1	EGFR	0.959895
Spike,Biogrid,NetPath	2	FRS2	EGFR	0.930915
PDB,HPRD,NetPath,InnateDB	2	HRAS	PLCE1	0.985411
HPRD,PhosphoPOINT,NetPath	2	PLD1	EGFR	0.992553
PhosphoPOINT,HPRD,InnateDB,BIND,IntAct,Spike,Biogrid,NetPath	2	ELK1	MAPK3	0.992459
Biogrid,Spike,NetPath,HPRD	2	CAV2	NCK1	0.989163
PhosphoPOINT,NetPath,HPRD	2	STAT3	PTK2B	0.988824
Biogrid,MINT,IntAct,Manual upload,InnateDB,NetPath,PhosphoPOINT,HPRD	2	JAK2	STAT1	0.985439
Biogrid,Spike,HPRD,NetPath	2	STAT3	RAC1	0.990987
HPRD,NetPath,Biogrid,Spike	2	CRK	GRB2	0.995905
HPRD,NetPath,Biogrid	2	CAV2	RASA1	0.992516
BIND,NetPath,HPRD,Spike	2	SH3GL3	DNM1	0.948916
Spike,HPRD,PhosphoPOINT,NetPath	2	MAP3K14	GRB10	0.971937
Spike,Biogrid,HPRD,NetPath	2	ZPR1	EEF1A1	0.916671
IntAct,Biogrid,Spike,NetPath,HPRD	2	GAB1	PLCG1	0.99237
Biogrid,DIP,Manual upload,PhosphoPOINT,NetPath,MINT	2	JUN	MAPK1	0.991811
HPRD,PhosphoPOINT,NetPath,Biogrid	2	MAPK7	PTPRR	0.979675
Biogrid,Spike,IntAct,Manual upload,PhosphoPOINT,NetPath,HPRD	2	PRKCA	EGFR	0.996582
HPRD,PhosphoPOINT,NetPath,InnateDB,BIND,IntAct,MINT,Spike,Biogrid	2	STAT3	EGFR	0.994183
IntAct,Biogrid,Spike,NetPath,PhosphoPOINT,HPRD	2	EGFR	NCK2	0.993002
IntAct,Biogrid,MINT,Spike,HPRD,NetPath,PhosphoPOINT	2	EGFR	NCK1	0.994423
Spike,Biogrid,HPRD,PhosphoPOINT,NetPath	2	EGFR	RIPK1	0.986694
NetPath,HPRD,BIND,IntAct,PDB,Spike,Biogrid	2	RALB	RALBP1	0.911553
HPRD,NetPath,Spike	2	WASL	SH3GL3	0.989189
NetPath,HPRD,Spike,Biogrid	2	GRB2	PRKAR1A	0.968264
Biogrid,HPRD,NetPath	2	SHC1	PIK3R2	0.939828
NetPath,PhosphoPOINT,Spike,HPRD	2	EGFR	MAP2K1	0.996708
HPRD,NetPath,BIND,IntAct,Biogrid,Spike,MINT	2	PIK3R1	SHC1	0.932473
PDB,Spike,Biogrid,NetPath,PhosphoPOINT,HPRD,IntAct	2	CDC42	TNK2	0.976505
HPRD,PhosphoPOINT,NetPath,IntAct,Biogrid,MINT,Spike	2	TNK2	GRB2	0.991447
Spike,Biogrid,IntAct,NetPath,PhosphoPOINT,HPRD	2	PIK3C2B	EGFR	0.9809
Biogrid,PhosphoPOINT,NetPath,HPRD	2	SRC	CAV2	0.982325
MINT,Spike,Biogrid,IntAct,BIND,PhosphoPOINT,NetPath	2	EGFR	CSK	0.992798
HPRD,NetPath,PhosphoPOINT,BIND,Manual upload,IntAct,Biogrid,Spike,MINT	2	PLCG1	EGFR	0.98636
IntAct,Biogrid,Spike,MINT,HPRD,NetPath,PhosphoPOINT,Manual upload	2	SRC	DNM1	0.990747
Biogrid,Spike,HPRD,NetPath,PhosphoPOINT	2	PRKAR1A	EGFR	0.950669
HPRD,PhosphoPOINT,NetPath,Spike,MINT,Biogrid,IntAct	2	EGFR	PTK6	0.954159
PhosphoPOINT,HPRD,DIP,IntAct,PDB,Biogrid,NetPath	2	ERRFI1	EGFR	0.956547
Biogrid,HPRD,PhosphoPOINT,NetPath,InnateDB	2	MAPK1	CASP9	0.987571
InnateDB,HPRD,PhosphoPOINT,NetPath	2	CASP9	MAPK3	0.991288
NetPath	2	STAMBP	EGFR	0.983697
NetPath,HPRD,Biogrid	2	APPL2	RBBP7	0.971081
NetPath,HPRD,Biogrid	2	CEBPA	MYC	0.993991
Biogrid,Spike,NetPath,HPRD	2	AP2A1	SHC1	0.968036
PhosphoPOINT,NetPath,HPRD,MINT,Spike,Biogrid,IntAct,InnateDB	2	PTPN1	EGFR	0.99797
HPRD,PhosphoPOINT,NetPath,Biogrid,Spike	2	EGFR	HTT	0.953855
Biogrid,NetPath,PhosphoPOINT,HPRD	2	PRKCA	PLD2	0.984506
Biogrid,NetPath	2	NEDD4	TNK2	0.952489
Biogrid,Spike,NetPath,PhosphoPOINT,HPRD,InnateDB	2	SRC	STAT1	0.988841
DIP,BIND,HPRD,NetPath,PhosphoPOINT,Spike,MINT,Biogrid,PDB,IntAct	2	EGFR	CBL	0.999368
Biogrid,Spike,IntAct,NetPath,PhosphoPOINT,HPRD	2	STAT5A	EGFR	0.964225
Spike,NetPath,PhosphoPOINT,HPRD	2	SRC	STAT5A	0.983755
IntAct,MINT,Spike,Biogrid,NetPath,HPRD,DIP	2	PIK3R1	CBL	0.980526
Manual upload,HPRD,NetPath,MINT,Spike,IntAct	2	PTPN11	PXN	0.925371
MINT,NetPath	2	RICTOR	PRKCZ	0.942103
NetPath,HPRD,BIND,Spike,Biogrid	2	GRB2	FRS2	0.940597
IntAct,Biogrid,MINT,Spike,PhosphoPOINT,NetPath,HPRD,BIND	2	EGFR	GRB10	0.978721
NetPath,Biogrid	2	KRAS	BRAF	0.993124
NetPath	2	CDC42	MAP3K1	0.980075
NetPath,PhosphoPOINT,HPRD,Biogrid,Spike	2	SOCS1	EGFR	0.972918
NetPath	2	MAP3K1	RAC1	0.968443
NetPath,PhosphoPOINT,HPRD,InnateDB,IntAct,Spike,MINT,Biogrid	2	EGFR	STAT1	0.979378
InnateDB,BIND,HPRD,PhosphoPOINT,NetPath,Biogrid,MINT,Spike,IntAct	2	PTPN11	EGFR	0.963407
HPRD,NetPath,PhosphoPOINT,Biogrid	2	MAPK1	PEBP1	0.997505
Biogrid,HPRD,PhosphoPOINT,NetPath	2	MAP2K1	PEBP1	0.996929
Biogrid,PhosphoPOINT,NetPath,HPRD,InnateDB	2	MAP3K14	RIPK1	0.950961
Spike,Biogrid,HPRD,PhosphoPOINT,NetPath	2	MAPK3	CAV1	0.999101
HPRD,NetPath,Biogrid	2	CEBPB	MYC	0.985414
Biogrid,Spike,HPRD,PhosphoPOINT,NetPath	2	EGFR	MAP3K14	0.983256
IntAct,Biogrid,Spike,NetPath,HPRD	2	RAB5A	RIN1	0.969698
NetPath,PhosphoPOINT,BIND,IntAct,Biogrid,HPRD	2	EGFR	PAK1	0.996832
Biogrid,BIND,PhosphoPOINT,NetPath,HPRD	2	GRB2	PAK1	0.988833
Biogrid,MINT,Spike,IntAct,BIND,DIP,PhosphoPOINT,NetPath,HPRD	2	MAP2K1	RAF1	0.998591
HPRD,NetPath,PhosphoPOINT	2	FRS3	MAPK1	0.996091
NetPath,Biogrid,HPRD	2	TGIF1	HDAC1	0.982338
IntAct,MINT,Spike,Biogrid,HPRD,NetPath,PhosphoPOINT	2	PTPN6	EGFR	0.974686
NetPath,BIND	2	CAV1	CDH1	0.998092
HPRD,NetPath,PhosphoPOINT,BIND,IntAct,Spike,MINT,Biogrid	2	STAT5B	EGFR	0.921337
NetPath,HPRD,Biogrid,PhosphoPOINT	2	EGFR	DOK2	0.98283
HPRD,PhosphoPOINT,NetPath,BIND,IntAct,Spike,MINT,Biogrid	2	EGFR	VAV2	0.917891
NetPath,HPRD,IntAct,Biogrid,Spike	2	PIK3C2B	GRB2	0.995704
HPRD,PhosphoPOINT,NetPath,Spike,Biogrid,IntAct	2	VAV1	EGFR	0.983403
Spike,NetPath,HPRD	2	CAV1	DNM1	0.93049
NetPath,PhosphoPOINT,HPRD,Biogrid,Spike	2	MAPK1	CAV1	0.998986
NetPath	2	ACTN4	NFKB1	0.958262
DIP,Manual upload,HPRD,PhosphoPOINT,NetPath,Biogrid,Spike,PDB	2	CBLB	EGFR	0.971963
IntAct,Spike,Biogrid,HPRD,PhosphoPOINT,NetPath,DIP,InnateDB	2	EGFR	CAV1	0.999152
Biogrid,Spike,IntAct,HPRD,NetPath	2	CBLC	CRK	0.937107
Spike,Biogrid,HPRD,PhosphoPOINT,NetPath	2	EGFR	CBLC	0.983257
NetPath,PhosphoPOINT,HPRD,Biogrid,Spike	2	EGFR	PLSCR1	0.997179
Biogrid,Spike,HPRD,NetPath	2	PLSCR1	SHC1	0.994248
NetPath,PhosphoPOINT,BIND,InnateDB,IntAct,Biogrid,Spike,HPRD	2	MAPK1	RPS6KA2	0.98597
NetPath,Biogrid	2	PRKCZ	MAPK7	0.961115
Spike,NetPath,HPRD	2	CBLC	GRB2	0.987169
Spike,HPRD,PhosphoPOINT,NetPath	2	EGFR	KRT17	0.920889
NetPath,PhosphoPOINT,HPRD	2	EGFR	KRT8	0.923395
Spike,Biogrid,HPRD,NetPath,PhosphoPOINT,InnateDB	2	PRKCI	MAP2K5	0.959442
NetPath,PhosphoPOINT,HPRD,BIND,Manual upload,DIP,IntAct,Spike,MINT,Biogrid	2	AKT1	PDPK1	0.994906
Spike,Biogrid,NetPath	2	ATXN2	EGFR	0.975446
IntAct,Biogrid,Spike,NetPath,PhosphoPOINT,HPRD	2	SOCS3	EGFR	0.909248
NetPath,HPRD,InnateDB,BIND,IntAct,Spike,Biogrid	2	MAPK1	TNIP1	0.962056
Spike,NetPath,PhosphoPOINT,HPRD	2	MAPK1	EGFR	0.997017
Biogrid,Spike,PDB,IntAct,Manual upload,InnateDB,BIND,HPRD,PhosphoPOINT,NetPath	2	MAPK8	MAP2K7	0.984715
IntAct,MINT,NetPath,HPRD	2	VAV3	PIK3R1	0.929552
Spike,Biogrid,NetPath,HPRD	2	SP1	JUN	0.991263
NetPath,PhosphoPOINT,HPRD,Biogrid,IntAct	2	CDC42	MAP3K4	0.928956
NetPath,HPRD,Biogrid,Spike	2	ATF3	SMAD3	0.962664
Spike,NetPath,HPRD	2	ELK4	ID3	0.944254
HPRD,Spike,NetPath	2	ID1	ELK4	0.918091
NetPath,Biogrid	2	SMURF2	ID3	0.940717
NetPath,Biogrid	2	SMURF2	ID1	0.912986
Spike,HPRD,NetPath	2	ID1	ELK1	0.935761
NetPath,HPRD,Spike	2	ELK1	ID3	0.989638
Spike,NetPath,HPRD	2	ELK1	ID2	0.991522
NetPath	2	TCF7L2	ID2	0.977495
NetPath	2	TCF7L2	ID1	0.946589
NetPath,HPRD,Spike,Biogrid	2	ID2	RBL2	0.990817
HPRD,NetPath,Spike,Biogrid	2	RBL1	ID2	0.974591
NetPath,HPRD,Spike	2	PAX5	ID2	0.989166
HPRD,NetPath,Spike	2	ELK4	ID2	0.930603
HPRD,NetPath,PhosphoPOINT,Biogrid	2	TEC	PRLR	0.904581
NetPath,PhosphoPOINT,HPRD,Spike,IntAct,BIND	2	NEK3	PRLR	0.908359
Biogrid,NetPath	2	PRLR	CREBBP	0.972481
NetPath	2	PRLR	SRC	0.933721
NetPath	2	PXN	NEK3	0.968388
BIND,HPRD,NetPath,Spike,IntAct	2	PRLR	VAV2	0.951838
Biogrid,NetPath,PhosphoPOINT,HPRD	2	JAK2	PPIA	0.962978
NetPath	2	THRB	STAT5A	0.923468
NetPath	2	ITGB1	PRLR	0.977254
HPRD,NetPath,Spike	2	STAT5A	CENPJ	0.948135
HPRD,InnateDB,IntAct,Spike,MINT,Biogrid,NetPath	2	GRB2	PTPN6	0.986959
Biogrid,NetPath,HPRD,BIND	2	SOCS1	GRB2	0.99089
NetPath,PhosphoPOINT,HPRD,Biogrid,Spike	2	MATK	KIT	0.920181
NetPath,HPRD,BIND,DIP,IntAct,Spike,Biogrid	2	WIPF1	WAS	0.993258
PhosphoPOINT,NetPath,HPRD,Spike	2	EPOR	KIT	0.981566
InnateDB,NetPath,PhosphoPOINT,HPRD,Spike	2	KIT	STAT5A	0.93642
IntAct,Spike,Biogrid,PhosphoPOINT,NetPath,HPRD,InnateDB,BIND	2	LYN	KIT	0.982047
HPRD,PhosphoPOINT,NetPath	2	KIT	SPRED1	0.920982
Biogrid,Spike,IntAct,HPRD,NetPath	2	PIK3R1	CRK	0.928279
IntAct,Biogrid,Spike,NetPath,PhosphoPOINT,HPRD,BIND,InnateDB	2	KIT	STAT1	0.959021
NetPath,PhosphoPOINT,HPRD,Biogrid,Spike	2	KIT	CRKL	0.966135
NetPath,Biogrid	2	IL7R	KIT	0.992437
HPRD,NetPath,PhosphoPOINT,Biogrid,Spike	2	KIT	CBL	0.945694
NetPath,Biogrid	2	CBLB	CBL	0.974213
Spike,Biogrid,NetPath,PhosphoPOINT,HPRD	2	KIT	FYN	0.984146
HPRD,PhosphoPOINT,NetPath,Spike,Biogrid,IntAct	2	SRC	KIT	0.992778
PhosphoPOINT,HPRD,Biogrid,NetPath	2	DOK1	LYN	0.989496
HPRD,NetPath,PhosphoPOINT	2	SPRED2	KIT	0.913742
IntAct,Biogrid,Spike,NetPath,HPRD,InnateDB	2	STAT5A	STAT1	0.991428
NetPath,HPRD,InnateDB,Spike	2	STAT1	STAT5B	0.991586
HPRD,PhosphoPOINT,NetPath,Spike	2	CSF2RB	KIT	0.966575
NetPath,HPRD,Biogrid,Spike,IntAct	2	CRKL	DOK1	0.993547
Biogrid,HPRD,PhosphoPOINT,NetPath,Manual upload	2	DOK1	ABL1	0.980739
Biogrid,MINT,Spike,IntAct,DIP,InnateDB,BIND,HPRD,PhosphoPOINT,NetPath	2	GRB2	KIT	0.974357
NetPath,PhosphoPOINT,HPRD,MINT,Spike,Biogrid,IntAct	2	GRB7	KIT	0.959868
Spike,Biogrid,PhosphoPOINT,NetPath,HPRD	2	SRC	DOK1	0.986603
NetPath,CORUM,HPRD,BIND,DIP,IntAct,MINT,Biogrid	2	RBL2	E2F4	0.990381
Biogrid,Spike,NetPath,HPRD,InnateDB,BIND	2	SMAD3	SMAD2	0.999642
DIP,BIND,HPRD,NetPath,Biogrid	2	E2F4	RBL1	0.996599
NetPath,HPRD,InnateDB,BIND,IntAct,Biogrid,MINT,Spike	2	UBE2I	SMAD4	0.99592
Biogrid,NetPath,HPRD	2	SNX6	SNX4	0.994405
IntAct,HPRD,NetPath,Biogrid	2	SNX2	SNX6	0.99608
IntAct,Biogrid,Spike,NetPath,CORUM,HPRD,DIP	2	SNX6	SNX1	0.993286
IntAct,Spike,Biogrid,NetPath,HPRD,InnateDB	2	SMAD4	BTRC	0.993363
Biogrid,IntAct,BIND,HPRD,NetPath	2	VDR	SMAD3	0.95522
HPRD,NetPath,PhosphoPOINT,Biogrid,Spike	2	ROCK1	CDC25A	0.976084
Biogrid,Spike,HPRD,NetPath	2	SNIP1	EP300	0.982696
Biogrid,Spike,HPRD,NetPath	2	EP300	SMAD7	0.996612
HPRD,NetPath,BIND,Biogrid	2	SMAD4	EP300	0.998918
HPRD,NetPath,Spike,MINT,IntAct	2	SMAD2	PPM1A	0.992929
HPRD,NetPath,Spike,Biogrid	2	TGIF1	SMAD2	0.979352
HPRD,NetPath,Spike,Biogrid	2	LEF1	SMAD2	0.964611
NetPath,HPRD,BIND,Biogrid,Spike	2	LEF1	SMAD3	0.983329
HPRD,NetPath	2	SMAD4	CTCF	0.943197
HPRD,NetPath,Biogrid	2	TGIF1	JUN	0.984501
NetPath,HPRD,Biogrid,Spike	2	SMAD4	LEF1	0.984877
Spike,Biogrid,BIND,HPRD,NetPath	2	SMAD3	NUP214	0.997737
Spike,Biogrid,NetPath	2	SMURF1	PARD6A	0.928886
MINT,Spike,Biogrid,PDB,IntAct,BIND,HPRD,NetPath	2	SMAD3	ZFYVE9	0.916428
NetPath,PhosphoPOINT,HPRD,BIND,Biogrid,Spike	2	TGFBR1	SMAD7	0.964919
Spike,Biogrid,NetPath,PhosphoPOINT,HPRD	2	SMAD7	MAP2K3	0.978865
NetPath,HPRD,BIND,IntAct,Biogrid,Spike,MINT	2	DCP1A	SMAD4	0.99697
IntAct,PDB,Biogrid,MINT,Spike,NetPath,HPRD,CORUM,BIND,InnateDB	2	SMAD4	SKI	0.995825
NetPath,HPRD,Biogrid	2	SKI	SKIL	0.992626
BIND,HPRD,NetPath,Spike,Biogrid	2	EP300	SMAD3	0.997666
NetPath,BIND,IntAct,Biogrid,Spike,HPRD	2	SMAD3	FOXO3	0.993108
HPRD,NetPath,BIND,IntAct,Spike,Biogrid,PDB	2	NFYB	NFYC	0.999525
Biogrid,Spike,NetPath,HPRD	2	ETS1	SP1	0.975335
Spike,Biogrid,IntAct,NetPath,HPRD	2	SMAD3	ETS1	0.970794
BIND,HPRD,NetPath,Biogrid,Spike,IntAct	2	FOXO3	SMAD4	0.997037
NetPath,HPRD,Spike,Biogrid	2	TGIF1	PML	0.962318
BIND,InnateDB,HPRD,CORUM,NetPath,Biogrid,Spike,PDB,IntAct	2	SKI	SMAD2	0.9878
HPRD,NetPath,InnateDB,BIND,IntAct,Biogrid,MINT,Spike,CORUM	2	SKI	SMAD3	0.99715
Spike,MINT,Biogrid,HPRD,NetPath	2	SMAD4	JUN	0.99877
HPRD,NetPath,Spike	2	SMAD4	JUND	0.982661
NetPath,Biogrid,Spike,HPRD	2	JUND	SMAD3	0.932413
HPRD,BIND,IntAct,MINT,Spike,Biogrid,NetPath	2	JUNB	SMAD4	0.979623
NetPath	2	PDPK1	SMAD4	0.986032
PhosphoPOINT,NetPath,HPRD,BIND,Biogrid,Spike	2	TGFBR1	SMAD3	0.990318
Biogrid,Spike,HPRD,NetPath	2	SMAD4	CITED1	0.964232
InnateDB,NetPath,HPRD,Biogrid,Spike	2	ATF2	SMAD4	0.986489
NetPath,HPRD,Biogrid	2	SMAD2	SNIP1	0.984399
InnateDB,HPRD,NetPath,Spike,Biogrid	2	ATF2	SMAD3	0.977445
Spike,Biogrid,BIND,PhosphoPOINT,NetPath,HPRD	2	PARD6A	TGFBR1	0.993006
NetPath	2	SMAD3	PDPK1	0.988422
HPRD,NetPath,PhosphoPOINT,Biogrid	2	AP2B1	TGFBR1	0.943294
HPRD,PhosphoPOINT,NetPath,Biogrid	2	TGFBR2	AP2B1	0.955875
NetPath	2	PDPK1	SMAD2	0.989348
NetPath,PhosphoPOINT,HPRD,Biogrid,Spike,MINT,IntAct	2	TGFBR2	DAXX	0.950163
NetPath	2	PDPK1	SMAD7	0.97948
NetPath	2	BCAR1	SMAD3	0.966542
NetPath	2	RUNX2	SMAD4	0.938566
IntAct,Biogrid,MINT,Spike,HPRD,NetPath,PhosphoPOINT,BIND,InnateDB	2	SMAD2	TGFBR1	0.95543
Spike,Biogrid,NetPath,PhosphoPOINT,HPRD	2	TGFBR2	CTNNB1	0.98187
InnateDB,DIP,NetPath,PhosphoPOINT,HPRD,Biogrid,Spike	2	ENG	TGFBR1	0.96279
NetPath,HPRD,Biogrid	2	RUNX3	SMAD3	0.911135
HPRD,Spike,Biogrid,NetPath	2	CDC16	SMAD2	0.997233
NetPath,HPRD,Spike,Biogrid	2	CDC16	SMAD3	0.991
HPRD,NetPath,Spike,Biogrid	2	EID2	SMAD4	0.935397
IntAct,Biogrid,Spike,HPRD,NetPath,BIND	2	SMAD2	SNW1	0.953772
BIND,HPRD,NetPath,Biogrid,Spike,IntAct	2	SNW1	SMAD3	0.994562
Biogrid,Spike,HPRD,NetPath	2	SMAD2	CDC27	0.997637
NetPath,HPRD,Biogrid,Spike	2	CDC27	SMAD3	0.992666
NetPath,HPRD,Biogrid,Spike	2	HOXA9	SMAD4	0.95775
Biogrid,Spike,NetPath,HPRD	2	SMAD3	SP1	0.987337
Spike,Biogrid,HPRD,NetPath,PhosphoPOINT	2	TGFBR1	PIK3R1	0.990879
Spike,Biogrid,NetPath,PhosphoPOINT,HPRD	2	PPP2R2A	TGFBR1	0.923128
Biogrid,Spike,NetPath,HPRD	2	SMAD3	KPNB1	0.987852
NetPath,PhosphoPOINT,HPRD,Biogrid,Spike	2	MAP2K6	SMAD7	0.922607
PhosphoPOINT,HPRD,DIP,Spike,Biogrid,NetPath	2	TGFBR3	TGFBR2	0.981019
Biogrid,Spike,HPRD,NetPath	2	SMAD3	RBL1	0.995944
Spike,Biogrid,HPRD,NetPath	2	ESR1	SMAD2	0.984481
Biogrid,Spike,NetPath,HPRD	2	SMAD3	ESR1	0.989849
HPRD,NetPath,Biogrid,Spike	2	CUL1	SMAD3	0.996522
Spike,IntAct,BIND,HPRD,NetPath,Biogrid	2	FOXO1	SMAD4	0.997945
NetPath,HPRD,BIND,Spike,Biogrid	2	FOXO1	SMAD3	0.99526
NetPath,HPRD,BIND,IntAct,Biogrid,Spike	2	FOXO4	SMAD4	0.993001
NetPath,HPRD,BIND,IntAct,Spike,Biogrid	2	FOXO4	SMAD3	0.972924
Biogrid,NetPath,HPRD	2	SMAD7	STRAP	0.98071
Biogrid,HPRD,NetPath	2	STRAP	SMAD2	0.988729
HPRD,NetPath,Biogrid,Spike	2	SMAD3	STRAP	0.955256
BIND,HPRD,NetPath,Biogrid	2	E2F5	RBL2	0.982977
HPRD,NetPath,DIP,BIND,MINT,Biogrid,PDB	2	E2F5	TFDP1	0.997078
Biogrid,Spike,DIP,NetPath,HPRD	2	HDAC1	RBL2	0.991838
NetPath	2	DAB2	MAP3K7	0.983007
HPRD,NetPath,IntAct,MINT,Spike	2	TGFBR3	TGFB3	0.966432
HPRD,NetPath,Spike,Biogrid	2	RBX1	SMAD3	0.996412
HPRD,NetPath,Biogrid,Spike	2	BTRC	SMAD3	0.990859
Spike,Biogrid,NetPath,HPRD	2	SMAD3	CTNNB1	0.985561
Spike,Biogrid,HPRD,NetPath	2	SMAD4	CTNNB1	0.980353
Spike,HPRD,NetPath	2	PRKAR2A	SMAD3	0.921182
NetPath,HPRD,Spike	2	SMAD4	PRKAR2A	0.992184
HPRD,NetPath,Spike	2	PRKAR1B	SMAD4	0.941346
BIND,InnateDB,NetPath,HPRD,Biogrid,MINT,Spike,IntAct	2	SMAD3	SKIL	0.982479
BIND,NetPath,HPRD,MINT,Spike,Biogrid,IntAct,InnateDB	2	SMAD2	SKIL	0.991886
NetPath,Biogrid,Spike,HPRD	2	SMAD3	HNF4A	0.99296
HPRD,NetPath,Biogrid,Spike	2	HNF4A	SMAD4	0.99731
Spike,Biogrid,HPRD,NetPath	2	E2F4	SMAD3	0.993012
Spike,Biogrid,IntAct,NetPath,HPRD	2	SP1	SMAD4	0.988447
HPRD,NetPath,Spike	2	E2F5	SMAD3	0.981634
Spike,Biogrid,HPRD,NetPath	2	JUN	SMAD3	0.99803
NetPath,Biogrid,Spike,IntAct	2	COPS5	SMAD7	0.945609
NetPath,HPRD,Biogrid	2	SMURF1	XPO1	0.974294
BIND,HPRD,NetPath,Spike,Biogrid	2	NCOA1	EP300	0.998665
Biogrid,HPRD,NetPath,PhosphoPOINT	2	CD44	TGFBR1	0.985366
PhosphoPOINT,HPRD,InnateDB,Spike,Biogrid,NetPath	2	ENG	TGFBR2	0.990875
Biogrid,Spike,HPRD,PhosphoPOINT,NetPath	2	TGFBR2	PIK3R1	0.992552
Biogrid,NetPath,BIND	2	SUMO1	SMAD4	0.994002
NetPath	2	SMAD4	RUNX3	0.981751
HPRD,PhosphoPOINT,NetPath,Biogrid,Spike	2	CAV1	TGFBR1	0.992861
Biogrid,Spike,IntAct,NetPath,HPRD,PDB	2	NFYA	NFYC	0.999391
NetPath,HPRD,Biogrid,Spike	2	SNIP1	CREBBP	0.988623
Spike,Biogrid,NetPath,HPRD	2	ZEB1	SMAD2	0.989654
NetPath,HPRD,Spike,Biogrid	2	SMAD3	ZEB1	0.945126
NetPath,HPRD,Spike,Biogrid,IntAct	2	SMAD2	DAB2	0.942631
IntAct,Spike,Biogrid,NetPath,HPRD	2	DAB2	SMAD3	0.951546
Spike,Biogrid,HPRD,NetPath	2	NUP214	SMAD4	0.987398
InnateDB,NetPath,PhosphoPOINT,HPRD,Spike,Biogrid	2	MAP3K7	SMAD7	0.980901
Spike,NetPath,HPRD	2	NUP153	SMAD2	0.967032
NetPath,HPRD,Biogrid,Spike	2	SMAD3	NUP153	0.997914
Spike,Biogrid,NetPath,HPRD	2	NUP214	SMAD2	0.980963
InnateDB,HPRD,NetPath,PhosphoPOINT,Biogrid,Spike	2	SMAD7	MAPK14	0.988511
Spike,Biogrid,NetPath	2	SPTBN1	PJA1	0.913728
Biogrid,Spike,HPRD,NetPath	2	SMAD4	SPTBN1	0.984914
Biogrid,Spike,MINT,IntAct,InnateDB,BIND,NetPath,HPRD,PDB	2	ZFYVE9	SMAD2	0.959512
PhosphoPOINT,NetPath,HPRD,Biogrid	2	STRAP	PDPK1	0.957164
IntAct,PDB,Biogrid,Spike,MINT,NetPath,HPRD,BIND,DIP	2	CCND1	CDKN1A	0.998707
Biogrid,NetPath	2	PIK3CA	CTNNB1	0.987428
Biogrid,Spike,IntAct,NetPath,HPRD	2	COPS5	SMAD4	0.988839
HPRD,NetPath,Biogrid,Spike	2	SMAD3	RUNX2	0.972513
NetPath,HPRD,Spike,Biogrid	2	FOS	SMAD3	0.995384
Biogrid,Spike,IntAct,BIND,NetPath,CORUM,HPRD	2	SMAD2	FOXH1	0.999683
HPRD,NetPath,Biogrid,Spike	2	MYC	SMAD2	0.995422
HPRD,NetPath	2	SMAD3	TP73	0.992443
Spike,HPRD,NetPath	2	SMAD2	TP73	0.980274
Spike,Biogrid,NetPath,HPRD	2	SMAD3	KAT2B	0.996938
NetPath,Biogrid,Spike	2	ING2	SKIL	0.977842
NetPath,HPRD,Spike,Biogrid	2	KAT2B	SMAD2	0.978051
BIND,NetPath,HPRD,CORUM,Biogrid	2	BRCA1	SMAD3	0.994581
Biogrid,NetPath,InnateDB	2	LEF1	SMAD7	0.918461
BIND,HPRD,PhosphoPOINT,NetPath,Spike,Biogrid,IntAct	2	STRAP	TGFBR1	0.987662
HPRD,PhosphoPOINT,NetPath,Biogrid,Spike	2	TGFBR2	STRAP	0.957749
Biogrid,HPRD,NetPath	2	SMAD3	TP53	0.996501
Spike,Biogrid,IntAct,NetPath,HPRD	2	TP53	SMAD2	0.998027
Biogrid,NetPath	2	RANBP9	NTRK2	0.970877
Biogrid,InnateDB,Manual upload,NetPath,HPRD	2	NGFR	TRAF6	0.980527
IntAct,Biogrid,HPRD,NetPath,DIP	2	BDNF	SORT1	0.928724
NetPath	2	BDNF	NGF	0.983451
NetPath,HPRD	2	FRS3	GRB2	0.974669
Spike,PDB,IntAct,DIP,BIND,HPRD,NetPath	2	NTF3	BDNF	0.99537
PhosphoPOINT,NetPath	2	TCF4	NLK	0.959456
Spike,PhosphoPOINT,NetPath,HPRD	2	PRKCA	DVL2	0.985358
Spike,HPRD,PhosphoPOINT,NetPath	2	PRKCG	DVL2	0.973188
Spike,PhosphoPOINT,NetPath,HPRD	2	DVL2	PRKCB	0.981971
HPRD,NetPath,Spike,Biogrid	2	LRP6	WNT1	0.935564
DIP,InnateDB,Manual upload,HPRD,NetPath,Biogrid,MINT,Spike,IntAct	2	CTNNB1	AXIN1	0.999542
NetPath	2	WNT1	WNT2	0.95129
HPRD,NetPath	2	CTNNB1	CCND1	0.969812
Biogrid,HPRD,NetPath,PhosphoPOINT,InnateDB	2	CTNNB1	CSNK1A1	0.995187
Spike,Biogrid,IntAct,DIP,NetPath,HPRD	2	WNT3A	LRP6	0.980728
HPRD,NetPath,Biogrid	2	SOX1	CTNNB1	0.957631
NetPath,HPRD	2	RAC1	DVL1	0.975572
CORUM,NetPath	2	PIP5K1B	PI4K2A	0.936794
Spike,Biogrid,IntAct,NetPath,HPRD	2	RHOA	DAAM1	0.910963
NetPath,Spike,HPRD	2	DVL2	RHOA	0.992005
NetPath,HPRD,Biogrid	2	WNT4	SFRP1	0.987373
Biogrid,HPRD,NetPath	2	SFRP1	WNT1	0.972308
NetPath	2	LRP1	FZD1	0.900474
Spike,MINT,Biogrid,NetPath,HPRD	2	AXIN1	PPP2CA	0.996218
HPRD,NetPath	2	DVL2	RAC1	0.996603
Biogrid,NetPath,PhosphoPOINT,HPRD,InnateDB	2	GSK3B	APC	0.998781
NetPath,Biogrid	2	SMAD1	DVL1	0.926889
BIND,NetPath,Biogrid	2	TCF7L2	CTBP1	0.998958
Biogrid,IntAct,NetPath,HPRD	2	CDK6	CTNNB1	0.982069
Spike,NetPath,HPRD	2	DVL2	ARRB2	0.989154
IntAct,Biogrid,Spike,NetPath,HPRD,DIP	2	LRP6	AXIN1	0.94931
NetPath,InnateDB,IntAct,Biogrid,Spike,HPRD	2	HSP90AB1	IKBKG	0.991964
PhosphoPOINT,NetPath,HPRD,Biogrid,Spike,IntAct	2	IKBKB	HSP90AB1	0.987231
PhosphoPOINT,HPRD,IntAct,Spike,NetPath	2	HSP90AB1	TBK1	0.987803
Spike,IntAct,HPRD,NetPath,PhosphoPOINT	2	HSP90AB1	MAP3K3	0.995308
IntAct,Spike,Biogrid,NetPath,HPRD,InnateDB,BIND	2	CREBBP	RELA	0.999402
Biogrid,InnateDB,HPRD,NetPath,PhosphoPOINT,Spike	2	CREBBP	CHUK	0.990216
HPRD,NetPath,DIP,IntAct,Spike	2	NFKBIB	KPNA2	0.986432
Spike,Biogrid,IntAct,DIP,InnateDB,HPRD,NetPath	2	TRAF6	PSMC2	0.987925
NetPath,HPRD,Biogrid,Spike	2	UBE2I	TNFRSF1A	0.973194
Spike,Biogrid,DIP,NetPath,HPRD	2	NFKB1	KPNA3	0.997088
IntAct,Spike,Biogrid,HPRD,NetPath,PhosphoPOINT,DIP	2	TRAF2	TBK1	0.990127
HPRD,NetPath,Biogrid,Spike	2	FAF1	RELA	0.996689
Biogrid,IntAct,DIP,InnateDB,HPRD,NetPath,Spike	2	PSMC1	TRAF6	0.987554
Biogrid,HPRD,NetPath,Spike	2	STAT1	TRADD	0.974289
HPRD,NetPath,Spike	2	STAT1	FADD	0.982289
InnateDB,HPRD,NetPath,Biogrid,Spike	2	PML	RELA	0.99381
IntAct,Biogrid,Spike,HPRD,NetPath,DIP	2	NFKBIE	REL	0.946568
IntAct,Spike,NetPath,HPRD,DIP	2	POLR1C	NFKBIB	0.970539
DIP,NetPath,HPRD,Spike,MINT,Biogrid	2	NFKB1	IKBKG	0.991874
PhosphoPOINT,NetPath,HPRD,DIP,IntAct,Biogrid,Spike	2	CDC37	TBK1	0.989694
IntAct,Biogrid,Spike,NetPath,HPRD,DIP	2	RPS13	NFKB2	0.958752
IntAct,Biogrid,Spike,HPRD,NetPath,PhosphoPOINT,DIP,BIND,InnateDB,Manual upload	2	CHUK	NFKBIA	0.998018
HPRD,NetPath	2	CFLAR	NFKB1	0.972395
Spike,Biogrid,HPRD,NetPath,DIP,BIND	2	CFLAR	FADD	0.993872
Spike,Biogrid,NetPath,HPRD	2	CFLAR	TRAF2	0.964759
IntAct,Spike,Biogrid,HPRD,NetPath	2	CFLAR	TRAF1	0.959171
Spike,IntAct,NetPath,PhosphoPOINT,HPRD	2	HSP90AB1	IKBKE	0.924039
Biogrid,Spike,IntAct,DIP,PhosphoPOINT,NetPath,HPRD	2	HSP90AA1	IKBKE	0.992734
HPRD,NetPath,DIP,InnateDB,IntAct,Spike,Biogrid,PDB	2	TRAF3	TANK	0.989381
IntAct,Spike,Biogrid,NetPath,HPRD,DIP	2	TANK	TRAF2	0.980541
IntAct,MINT,Spike,Biogrid,HPRD,PhosphoPOINT,NetPath,DIP,InnateDB	2	TBK1	TANK	0.964945
Spike,Biogrid,IntAct,DIP,PhosphoPOINT,NetPath	2	CDC37	MAP3K1	0.986347
NetPath,PhosphoPOINT,HPRD,Spike,Biogrid,IntAct	2	HSP90AA1	RIPK1	0.990633
Biogrid,Spike,InnateDB,NetPath,HPRD	2	TAB3	TRAF2	0.924561
IntAct,Biogrid,MINT,Spike,PDB,HPRD,CORUM,NetPath,PhosphoPOINT,DIP,BIND,InnateDB	2	IKBKB	IKBKG	0.999585
HPRD,NetPath,PhosphoPOINT,DIP,BIND,InnateDB,IntAct,Spike,Biogrid	2	CDC37	IKBKB	0.975335
Biogrid,Spike,PhosphoPOINT,NetPath,HPRD	2	IKBKB	SRC	0.998293
IntAct,Biogrid,Spike,NetPath,PhosphoPOINT,HPRD,BIND,DIP	2	CHUK	CDC37	0.973294
MINT,Spike,Biogrid,NetPath,PhosphoPOINT,HPRD,DIP	2	CHUK	NFKB1	0.991481
NetPath,Spike	2	SOS2	SOS1	0.982864
Spike,Biogrid,HPRD,NetPath	2	GRB2	TNFRSF1A	0.963817
HPRD,NetPath,PhosphoPOINT,DIP,IntAct,Spike,Biogrid	2	CHUK	NFKB2	0.960645
DIP,InnateDB,HPRD,NetPath,Biogrid,Spike,IntAct	2	REL	NFKB2	0.990866
NetPath,InnateDB,IntAct,MINT,Spike,Biogrid,PhosphoPOINT	2	MAP3K7	TAB3	0.97946
IntAct,Biogrid,MINT,Spike,NetPath,PhosphoPOINT,HPRD,InnateDB	2	IKBKB	MAP3K7	0.993935
NetPath,DIP,IntAct,Biogrid,Spike,HPRD	2	NFKBIA	NFKBIB	0.967581
[truncated: 135,511 more rows]
