# Supplementary material for: Integrative multi-omics analysis of growth plate regulation underlying body size in miniature pigs
Source: Commun Biol. 2026 Jun 30;9:875. doi: 10.1038/s42003-026-10538-9 (PMC13315324; doi:10.1038/s42003-026-10538-9)
Supplement: Supplementary file 12 — Supplementary Data 9 [file 42003_2026_10538_MOESM12_ESM.xlsx]

## Sheet: Sheet1
Supplementary Data 9. Differentially Exon Usage (DEU) across all four pig breeds. The table displays significant exon usage (p-value < 0.05) in annotated genes (Ensembl ID) and exons (exon ID), followed by base mean and dispersion for each sample, normalized counts in each breed and the log2FC. Additionally, genomic data, gene names and type as well as the raw counts are shown. Exons and genes wi…
Gene Info					Differential Exon Usage Statistics														Exon info
Ensembl ID	Gene name	Chromosome	Gene start	Gene end	Exon ID	exonBaseMean	dispersion	stat	pvalue	padj	AM	AS	MA	ML	AMvsAS_L2FC	MLvsAS_L2FC	AMvsMA_L2FC	MLvsMA_L2FC	genomicData.seqnames	genomicData.start	genomicData.end	genomicData.width	genomicData.strand
ENSSSCG00000026430	ENSSSCG00000026430	Y	9153467	9171279	E022	2.93354	0.732608	48.4459	1.71153e-10	4.26412e-05	2.83052	1.55373	3.63344	1.91777	1.7328	0.60787	-0.722522	-1.84745	Y	9162363	9162468	106	-
ENSSSCG00000022034	SMYD3	10	18267189	19019642	E001	58.5181	0.0042708	41.9638	4.08377e-09	0.000508717	9.75409	12.6451	11.0466	10.2171	-0.773629	-0.636283	-0.369275	-0.231929	10	18267189	18267922	734	-
ENSSSCG00000014076	FAM169A	2	83852220	83926871	E023	3.40422	0.0740852	35.2877	1.05914e-07	0.00879584	3.95251	1.92621	0.890098	2.96733	2.07857	1.24875	4.30714	3.47732	2	83926530	83926693	164	-
ENSSSCG00000003451	PDPN	6	73019057	73049996	E001	311.267	0.00215589	33.2006	2.92167e-07	0.0181977	24.5061	23.0007	24.0817	22.5725	0.209518	-0.0614866	0.0580642	-0.21294	6	73019057	73019334	278	+
ENSSSCG00000037507	BTBD9	7	33720014	34124458	E010	1.49265	0.245165	29.1553	2.07733e-06	0.10351	0.581891	3.09466	1.15854	0.0144347	-4.82545	-15.4919	-1.98735	-12.6538	7	33994171	33994286	116	-
ENSSSCG00000029626	NECAB3	17	37160434	37177278	E012	27.8518	0.0108938	28.2495	3.21945e-06	0.117176	7.53119	8.81202	5.92215	7.35421	-0.461176	-0.530796	0.701775	0.632155	17	37174992	37175016	25	-
ENSSSCG00000040922	IP6K2	13	31379521	31406911	E002	197.555	0.00950214	28.2032	3.29224e-06	0.117176	19.0783	21.4614	17.5092	18.898	-0.375816	-0.405778	0.269218	0.239256	13	31379782	31380291	510	-
ENSSSCG00000040267	CYS1	3	126398303	126412560	E003	524.158	0.0142486	27.5293	4.55949e-06	0.141995	28.248	29.257	29.1401	31.3479	-0.122561	0.245467	-0.108514	0.259514	3	126409659	126412560	2902	+
ENSSSCG00000008668	RBAK	3	4422784	4439945	E001	159.408	0.0144838	26.9499	6.03142e-06	0.166964	16.5866	16.5654	19.4365	17.5321	0.00395421	0.176084	-0.496146	-0.324016	3	4422784	4425722	2939	-
ENSSSCG00000015214	STT3A	9	52724441	52754669	E033	364.39	0.00221925	26.2994	8.25535e-06	0.205675	25.6063	26.834	24.6766	24.3464	-0.158914	-0.327823	0.124032	-0.0448776	9	52752997	52753527	531	+
ENSSSCG00000011199	TBC1D5	13	4201255	4633312	E016	24.5023	0.0143875	25.9291	9.86889e-06	0.223522	6.26203	5.8478	8.08258	7.72129	0.199388	0.811601	-0.746339	-0.134127	13	4294080	4294165	86	-
ENSSSCG00000001562	KCTD20	7	32146106	32195072	E004	130.545	0.00681998	25.219	1.3895e-05	0.233698	16.1786	14.3156	16.7529	16.7258	0.374476	0.477249	-0.107803	-0.00503007	7	32177814	32177973	160	+
ENSSSCG00000001710	RUNX2	7	40106532	40460687	E011	2409.33	0.00473536	24.609	1.86375e-05	0.233698	51.026	52.5961	50.562	50.3311	-0.142332	-0.205781	0.0423352	-0.0211137	7	40348920	40353299	4380	+
ENSSSCG00000002825	ENSSSCG00000002825	6	29884250	29912902	E020	2.06656	0.23343	24.4358	2.02567e-05	0.233698	2.77282	1.47486	0.00871094	3.7922	1.82367	2.7296	16.6316	17.5375	6	29909734	29909736	3	-
ENSSSCG00000004979	MYO9A	1	169374311	169596412	E041	26.6766	0.0123994	25.4199	1.26139e-05	0.233698	7.52642	6.37312	8.9686	6.77154	0.486047	0.176971	-0.514913	-0.823989	1	169551755	169551854	100	-
ENSSSCG00000008583	ITSN2	3	114363529	114508444	E014	51.4979	0.0186878	24.2859	2.17715e-05	0.233698	11.1015	9.37069	11.4616	8.65723	0.502554	-0.233403	-0.0951754	-0.831133	3	114408882	114408916	35	+
ENSSSCG00000010135	DGCR8	14	51469178	51489529	E010	94.4925	0.00402793	25.0093	1.53715e-05	0.233698	14.5743	12.6678	12.8014	14.1765	0.424207	0.340028	0.392646	0.308467	14	51479690	51479788	99	+
ENSSSCG00000014364	ANKHD1	2	142166167	142298097	E038	109.529	0.00830954	24.9738	1.56365e-05	0.233698	13.6118	15.3957	13.3059	16.2185	-0.37494	0.160051	0.0687068	0.603698	2	142297165	142297329	165	+
ENSSSCG00000017561	ABCC3	12	26920821	26978363	E010	10.5677	0.0473808	24.6391	1.83697e-05	0.233698	4.40163	2.90903	5.01791	5.8398	1.19917	2.02057	-0.380318	0.441074	12	26945253	26945414	162	+
ENSSSCG00000017707	TAF15	12	39686884	39724769	E020	133.649	0.00747413	24.3194	2.14239e-05	0.233698	16.2599	14.6047	17.765	16.1247	0.329083	0.303351	-0.274746	-0.300478	12	39724647	39724769	123	-
ENSSSCG00000017812	VPS53	12	47143098	47291161	E005	57.2235	0.00926724	24.0645	2.42175e-05	0.233698	12.1665	9.88567	11.0492	10.0423	0.618142	0.0465484	0.287798	-0.283795	12	47145890	47145970	81	+
ENSSSCG00000018058	ARHGAP23	12	23590578	23667926	E006	104.798	0.00402338	24.0499	2.43884e-05	0.233698	13.8316	14.9735	13.2448	15.4692	-0.241351	0.0996846	0.131108	0.472143	12	23591002	23591098	97	-
ENSSSCG00000022225	NOP58	15	105893637	105930459	E004	231.737	0.00499494	24.3687	2.09213e-05	0.233698	22.0117	19.5032	21.6157	20.1723	0.388089	0.107287	0.0588357	-0.221967	15	105899129	105899205	77	+
ENSSSCG00000028902	RB1CC1	4	77594324	77649548	E019	159.924	0.00232549	24.0729	2.41198e-05	0.233698	18.8604	16.7401	17.1743	17.3485	0.372512	0.110824	0.293078	0.0313896	4	77627265	77627391	127	+
ENSSSCG00000036669	ENSSSCG00000036669	2	9195765	9288144	E003	100.598	0.00706477	24.2231	2.24388e-05	0.233698	15.0208	13.5396	14.3786	13.6257	0.315584	0.019183	0.133222	-0.163179	2	9195329	9195436	108	+
ENSSSCG00000038009	ENSSSCG00000038009	6	62528288	62548166	E003	51.0772	0.161064	24.8139	1.68878e-05	0.233698	8.18122	14.2518	10.1203	8.90002	-1.65326	-1.40559	-0.627237	-0.37957	6	62542761	62548166	5406	+
ENSSSCG00000026068	GRHL1	3	126463387	126511321	E001	37.7911	0.0238694	23.8125	2.73359e-05	0.237233	7.40804	8.88366	6.42225	7.63958	-0.533292	-0.443159	0.41723	0.507363	3	126463387	126464502	1116	-
ENSSSCG00000028856	ABCF3	13	122105344	122113559	E023	205.001	0.00298141	23.9301	2.58335e-05	0.237233	20.5337	19.9222	17.9595	19.8993	0.0964971	-0.00365983	0.423688	0.323531	13	122111379	122111467	89	+
ENSSSCG00000028943	ECH1	6	47627062	47639291	E011	7.87633	0.0490938	23.7914	2.76139e-05	0.237233	4.43467	3.47638	5.30819	2.58045	0.705377	-0.862002	-0.522043	-2.08942	6	47638675	47638887	213	-
ENSSSCG00000008098	POLR1B	3	43950002	43975683	E015	35.7523	0.0127207	23.7203	2.85746e-05	0.237303	9.62387	7.01629	8.67297	8.57765	0.928363	0.589039	0.30681	-0.0325138	3	43965570	43965702	133	-
ENSSSCG00000012110	MID1	X	7237942	7620011	E002	33.3391	0.0123882	23.6252	2.99095e-05	0.240377	8.03436	9.3851	6.90349	8.28189	-0.457347	-0.368253	0.444162	0.533256	X	7238013	7238450	438	-
ENSSSCG00000015982	HOXD9	15	81924142	81926274	E003	207.928	0.0103744	23.5024	3.17279e-05	0.247023	18.9202	19.5056	19.087	21.0908	-0.0963721	0.24957	-0.0277185	0.318223	15	81925309	81926274	966	+
ENSSSCG00000000379	ESYT1	5	21514510	21535929	E037	214.056	0.00174764	22.9448	4.14679e-05	0.250648	18.8096	21.0027	19.7997	20.3692	-0.350941	-0.0981797	-0.162373	0.0903882	5	21532511	21532609	99	+
ENSSSCG00000002502	ATG2B	7	117506302	117586545	E004	46.8516	0.0128223	23.3243	3.45614e-05	0.250648	8.63136	10.9554	8.73497	10.4355	-0.70529	-0.144505	-0.0351149	0.52567	7	117507298	117507360	63	-
ENSSSCG00000013491	TJP3	2	74938152	74971531	E010	1.22119	0.206582	23.1371	3.78105e-05	0.250648	2.7191	0.00862484	1.66416	0.52153	16.6037	11.8363	1.41844	-3.34889	2	74945405	74945616	212	-
ENSSSCG00000014044	NSD1	2	80654379	80809059	E001	26.5636	0.0277831	23.1472	3.76277e-05	0.250648	8.52572	7.74939	5.51983	6.74745	0.280298	-0.405025	1.27051	0.585189	2	80654379	80654379	1	-
ENSSSCG00000016841	SLC1A3	16	21873691	21964990	E014	55.42	0.0082224	22.8731	4.29183e-05	0.250648	12.0603	10.6871	9.4111	10.1493	0.360671	-0.153255	0.737311	0.223385	16	21963262	21963304	43	+
ENSSSCG00000017819	SMYD4	12	47944148	48009586	E013	9.06291	0.0310093	22.8566	4.32601e-05	0.250648	4.97056	3.89029	2.73902	4.96762	0.710721	0.709001	1.72607	1.72435	12	48009194	48009254	61	-
ENSSSCG00000022192	NCAPD3	9	60712421	60785901	E036	62.5212	0.00722397	22.8677	4.30305e-05	0.250648	11.2147	10.5516	12.4898	9.88622	0.181351	-0.193108	-0.322218	-0.696676	9	60782381	60782535	155	-
ENSSSCG00000027299	PANK4	6	64393102	64407448	E019	45.5068	0.0175494	22.9692	4.09853e-05	0.250648	9.60644	8.42875	11.5636	9.01815	0.385458	0.198945	-0.550787	-0.7373	6	64402416	64402599	184	-
ENSSSCG00000027700	RPRD1A	6	119762812	119834012	E003	7.34187	0.0527695	23.1347	3.78546e-05	0.250648	5.39297	3.38571	3.00321	3.11956	1.34998	-0.236899	1.69682	0.109945	6	119792245	119793730	1486	-
ENSSSCG00000038475	ENSSSCG00000038475	6	128005512	128029472	E003	5.14661	0.156168	23.1372	3.78085e-05	0.250648	2.31215	5.0311	1.86147	3.12919	-2.25091	-1.3761	0.626304	1.50111	6	128005627	128005694	68	+
ENSSSCG00000055235	COQ8B	6	48919520	48938111	E012	54.8287	0.00883814	23.0827	3.88115e-05	0.250648	9.9385	10.5623	11.9821	9.52441	-0.180509	-0.306376	-0.556587	-0.682454	6	48935252	48935329	78	-
ENSSSCG00000003757	SSX2IP	6	129055523	129114217	E012	40.8	0.0147679	22.651	4.77435e-05	0.250963	9.53517	8.97973	7.0227	9.7894	0.177092	0.254888	0.898328	0.976124	6	129093237	129093414	178	+
ENSSSCG00000004205	ARHGAP18	1	33527734	33717966	E001	1.17681	0.235066	22.4889	5.1605e-05	0.250963	2.55648	0.621628	1.78947	0.00920595	4.08242	-12.1548	1.03052	-15.2067	1	33527734	33528217	484	+
ENSSSCG00000007056	PLCB1	17	17007261	17745313	E039	24.3708	0.0131435	22.5431	5.02797e-05	0.250963	5.71429	7.49299	6.55186	7.83588	-0.790905	0.131112	-0.398583	0.523433	17	17655336	17655412	77	+
ENSSSCG00000010180	TTC13	14	59409123	59509549	E015	119.077	0.00328226	22.7285	4.60025e-05	0.250963	16.6165	14.6704	14.8826	15.03	0.382436	0.0739153	0.338618	0.030098	14	59467235	59467409	175	+
ENSSSCG00000024793	PORCN	X	42653789	42669517	E012	119.76	0.00298237	22.5602	4.98692e-05	0.250963	15.4233	14.0602	16.111	15.8835	0.282196	0.372467	-0.134056	-0.0437854	X	42659801	42659926	126	+
ENSSSCG00000027447	TMTC1	5	43913693	44218049	E013	32.0413	0.0090108	22.4395	5.28416e-05	0.250963	7.84956	9.03365	8.66738	7.05056	-0.413017	-0.727308	-0.29112	-0.605412	5	44150775	44150918	144	+
ENSSSCG00000028406	FOCAD	1	201942463	202258794	E028	17.6397	0.0313332	22.4792	5.18441e-05	0.250963	7.17617	4.42612	6.15542	6.2396	1.40653	0.998217	0.44791	0.0395936	1	202062069	202062119	51	-
ENSSSCG00000032562	TMC6	12	3825443	3844624	E028	19.7932	0.0170992	22.6198	4.84631e-05	0.250963	6.02162	6.54075	7.54772	5.01731	-0.2411	-0.771811	-0.659687	-1.1904	12	3843264	3843330	67	+
ENSSSCG00000033465	ENSSSCG00000033465	6	169669089	169723986	E014	19.4216	0.0323721	22.4406	5.28126e-05	0.250963	6.92738	7.20706	4.98647	5.34361	-0.115712	-0.872127	0.957411	0.200997	6	169720974	169721087	114	+
ENSSSCG00000036482	ZSWIM7	12	59418924	59436604	E006	3.964	0.178282	22.418	5.33877e-05	0.250963	4.09865	2.03085	3.20958	1.47694	2.03098	-0.919688	0.708011	-2.24266	12	59435376	59436604	1229	+
ENSSSCG00000039930	ZNF446	6	63048075	63056530	E009	24.0374	0.0179926	22.3589	5.49222e-05	0.253396	7.69667	6.34996	5.90194	7.95233	0.562197	0.658007	0.775412	0.871222	6	63055192	63055808	617	+
ENSSSCG00000004358	ASCC3	1	67331948	67657085	E037	60.2572	0.00693297	22.1934	5.94585e-05	0.269337	12.1623	10.487	11.4972	10.0118	0.442049	-0.137519	0.168233	-0.411335	1	67577201	67577342	142	-
ENSSSCG00000012836	AP2A2	2	580182	628087	E028	15.4663	0.113502	22.1121	6.1819e-05	0.275029	6.02872	6.01107	6.68857	3.04169	0.00853836	-1.97577	-0.302899	-2.28721	2	624411	624515	105	+
ENSSSCG00000040267	CYS1	3	126398303	126412560	E002	30.1087	0.0134445	22.0072	6.5007e-05	0.284139	8.53584	7.93788	8.14794	6.92612	0.213314	-0.399155	0.136663	-0.475806	3	126407642	126407694	53	+
ENSSSCG00000010142	RYR2	14	53652485	54192063	E007	5.80709	0.0758409	21.9485	6.68621e-05	0.287208	2.80266	4.62276	2.09821	3.90206	-1.44909	-0.491388	0.836602	1.7943	14	53679611	53679757	147	-
ENSSSCG00000054301	COA8	AEMK02000452.1	2110196	2137559	E008	288.837	0.0051141	21.9035	6.83173e-05	0.288485	22.1219	24.0097	21.7274	23.2141	-0.268721	-0.111209	0.0583773	0.21589	AEMK02000452.1	2137126	2137547	422	+
ENSSSCG00000024257	CEMIP2	1	224960875	225042308	E006	12.0947	0.097807	21.8309	7.07367e-05	0.288908	6.57622	5.13747	3.10001	4.34755	0.718839	-0.484577	2.18283	0.979409	1	224966142	224966189	48	-
ENSSSCG00000051661	ENSSSCG00000051661	3	44997578	45002058	E002	12.8182	0.141272	21.8624	6.96742e-05	0.288908	6.15903	4.32692	5.05723	4.83405	1.02607	0.321563	0.57343	-0.131076	3	44999613	45002058	2446	-
ENSSSCG00000017819	SMYD4	12	47944148	48009586	E012	14.4115	0.0202073	21.7893	7.21584e-05	0.289961	6.31412	4.69849	4.20374	5.87237	0.859565	0.648231	1.1823	0.970966	12	48007684	48007836	153	-
ENSSSCG00000012000	GBE1	13	173634454	173914756	E002	25.824	0.0265127	21.6756	7.61955e-05	0.301324	7.81421	7.12708	8.31649	5.46849	0.269495	-0.77232	-0.18284	-1.22465	13	173634669	173634708	40	+
ENSSSCG00000001849	ANPEP	7	55351087	55373881	E027	328.202	0.00149507	21.5268	8.18233e-05	0.305092	25.1874	23.5741	23.5083	24.9436	0.220203	0.187611	0.229409	0.196818	7	55363293	55363406	114	-
ENSSSCG00000004589	RNF111	1	112961468	113059600	E013	62.8581	0.0143129	21.3657	8.83818e-05	0.305092	11.3551	10.1197	13.0417	10.9363	0.342464	0.230467	-0.415203	-0.5272	1	112981689	112981944	256	-
ENSSSCG00000012434	ATRX	X	61584848	61872287	E036	38.2834	0.00925789	21.3975	8.70467e-05	0.305092	9.78355	8.7803	9.13453	7.59621	0.319274	-0.425375	0.202735	-0.541914	X	61765511	61765613	103	-
ENSSSCG00000014240	CSNK1G3	2	127017026	127129543	E011	44.4375	0.00574813	21.3259	9.00791e-05	0.305092	10.2842	8.54281	10.2904	9.08852	0.547781	0.182338	-0.0017969	-0.367241	2	127099062	127099146	85	+
ENSSSCG00000015556	LAMC2	9	124435807	124495351	E018	49.3694	0.0125696	21.4292	8.57366e-05	0.305092	6.98863	8.67554	5.60492	8.08064	-0.63397	-0.208769	0.643288	1.06849	9	124482125	124482274	150	+
ENSSSCG00000023710	REEP1	3	58436324	58558934	E018	4.67858	0.126605	21.3612	8.8573e-05	0.305092	3.46215	3.55998	2.83952	0.69117	-0.0806618	-4.73418	0.57354	-4.07998	3	58553319	58553470	152	+
ENSSSCG00000031741	ENSSSCG00000031741	3	126347819	126365644	E010	480.048	0.00157833	21.4525	8.47836e-05	0.305092	28.866	27.8513	26.9611	27.6842	0.124405	-0.0207742	0.236103	0.0909241	3	126363972	126364088	117	-
ENSSSCG00000031925	ENSSSCG00000031925	5	66427	91420	E019	53.8377	0.0107526	21.3474	8.91576e-05	0.305092	11.7925	9.4806	10.0532	10.408	0.64836	0.276303	0.474883	0.102825	5	90409	90612	204	-
ENSSSCG00000035253	MAFG	12	1071632	1074688	E003	1042.38	0.00324847	21.3134	9.06186e-05	0.305092	37.4407	38.0867	38.5703	38.3057	-0.0667656	0.022494	-0.116358	-0.0270984	12	1073276	1074688	1413	+
ENSSSCG00000037777	EMD	X	124883049	124885432	E008	142.862	0.00504966	21.3357	8.96577e-05	0.305092	17.6753	15.3617	16.8963	16.5791	0.433633	0.234733	0.140208	-0.0586917	X	124885186	124885432	247	-
ENSSSCG00000060035	PRAM1	2	70804721	70813230	E016	18.8128	0.0173173	21.4779	8.37586e-05	0.305092	5.14478	6.83488	4.40343	5.99219	-0.827345	-0.383795	0.451673	0.895223	2	70812400	70812476	77	+
ENSSSCG00000003152	RUVBL2	6	54250515	54266893	E025	16.5916	0.105401	21.1847	9.63743e-05	0.307831	5.28949	8.2893	4.11597	3.55298	-1.31179	-2.46586	0.728013	-0.426054	6	54263488	54265155	1668	+
ENSSSCG00000003872	EPS15	6	160653917	160801288	E003	23.2272	0.0156797	21.191	9.60856e-05	0.307831	6.80404	5.96354	6.31695	8.30942	0.384544	0.969937	0.21677	0.802163	6	160653929	160653944	16	+
ENSSSCG00000005066	EXOC5	1	186377458	186529728	E003	11.595	0.0241597	21.1904	9.6114e-05	0.307831	5.23289	6.03861	3.65847	4.24066	-0.416689	-1.02692	1.03808	0.427853	1	186379078	186379129	52	-
ENSSSCG00000016339	ILKAP	15	137740292	137765784	E013	13.6785	0.0900958	21.2042	9.54801e-05	0.307831	6.88027	5.40748	4.34818	3.40541	0.701927	-1.34101	1.33497	-0.707966	15	137754959	137755232	274	-
ENSSSCG00000005650	CERCAM	1	268834966	268847223	E002	8.51407	0.0680054	21.1069	0.000100029	0.311517	5.66728	4.07212	2.9407	3.85255	0.959694	-0.160596	1.90196	0.781673	1	268837407	268837497	91	+
ENSSSCG00000015945	METTL8	15	77477231	77525714	E007	35.2475	0.0140773	21.1179	9.95061e-05	0.311517	9.2827	7.10762	9.14039	8.20039	0.783952	0.419033	0.0455776	-0.319342	15	77492148	77492515	368	-
ENSSSCG00000015882	BAZ2B	15	66254948	66571077	E014	75.8752	0.00523484	21.022	0.000104176	0.320426	11.6355	13.0333	12.9184	10.9579	-0.34043	-0.519356	-0.313764	-0.49269	15	66291710	66291854	145	-
ENSSSCG00000009845	SRRM4	14	33657143	33816798	E001	2.08108	0.475233	20.8626	0.000112424	0.34158	1.61373	1.93163	1.6875	1.92877	-0.519264	-0.00427173	-0.129077	0.385915	14	33657143	33659580	2438	-
ENSSSCG00000008494	NDUFAF7	3	102938970	102964165	E008	27.5737	0.0277125	20.7612	0.000118011	0.354232	8.21691	5.84958	7.81163	7.71531	0.993238	0.808445	0.148423	-0.0363688	3	102953382	102953492	111	-
ENSSSCG00000010188	ABCB10	14	60309931	60346280	E002	52.5704	0.00750538	20.7303	0.000119763	0.355213	10.4536	10.2391	10.6719	8.39359	0.0615334	-0.586546	-0.0613892	-0.709468	14	60309969	60309971	3	+
ENSSSCG00000048143	ENSSSCG00000048143	15	44898535	44917855	E002	31.0111	0.101506	20.6761	0.000122907	0.360249	8.82514	7.61336	5.71566	8.28076	0.433768	0.246506	1.27065	1.08339	15	44899011	44901404	2394	-
ENSSSCG00000027859	HDAC7	5	78150561	78186072	E027	55.9506	0.00732041	20.6142	0.000126598	0.366754	11.9613	10.1565	9.68715	10.4426	0.487116	0.0823806	0.627188	0.222453	5	78166520	78166607	88	-
ENSSSCG00000035693	POLRMT	2	77694266	77708096	E021	36.5029	0.00994044	20.5797	0.000128701	0.368559	7.67728	9.43636	7.70994	9.31103	-0.606747	-0.0394741	-0.0124415	0.554832	2	77707991	77708096	106	+
ENSSSCG00000005403	SMC2	1	245410147	245475929	E010	136.695	0.00632134	20.4735	0.000135401	0.373685	17.1242	15.1999	17.0291	15.0597	0.367438	-0.028338	0.0172871	-0.378489	1	245419301	245419534	234	+
ENSSSCG00000014163	SLF1	2	101313091	101375607	E011	19.27	0.0148932	20.507	0.000133246	0.373685	6.28894	6.79285	7.16044	5.02333	-0.224915	-0.87873	-0.378938	-1.03275	2	101343227	101343390	164	+
ENSSSCG00000015145	ZNF202	9	50584250	50605567	E002	110.967	0.00884897	20.4672	0.000135804	0.373685	13.8398	15.4162	14.1828	15.3644	-0.328699	-0.0103046	-0.0742749	0.244119	9	50584438	50586561	2124	-
ENSSSCG00000031088	RPS7	3	131258722	131263256	E002	18.421	0.0781955	20.4567	0.00013649	0.373685	6.45723	7.92577	5.55898	4.29365	-0.599332	-1.78565	0.436314	-0.749999	3	131259237	131259266	30	-
ENSSSCG00000008559	TMEM214	3	112069933	112080682	E011	192.653	0.00358684	20.3451	0.00014396	0.38566	19.1606	19.8365	17.4243	19.6285	-0.109917	-0.0334914	0.297973	0.374398	3	112074735	112074848	114	-
ENSSSCG00000013764	RFX1	2	65173574	65205548	E008	51.4216	0.0166701	20.3638	0.000142681	0.38566	9.8569	8.8876	10.6486	11.5771	0.305602	0.783772	-0.229086	0.249084	2	65188968	65189077	110	+
ENSSSCG00000004946	ZWILCH	1	164481964	164527223	E018	51.4565	0.011623	20.3036	0.000146844	0.389199	9.61025	10.859	8.66353	11.1373	-0.362207	0.0753576	0.30583	0.743394	1	164522303	164522415	113	+
ENSSSCG00000012000	GBE1	13	173634454	173914756	E003	38.4795	0.0139738	20.2701	0.000149207	0.391301	9.73358	8.5881	9.53717	7.27603	0.369258	-0.486317	0.0602607	-0.795314	13	173634709	173634768	60	+
ENSSSCG00000011157	PITRM1	10	66996954	67047235	E029	101.458	0.00412878	20.1642	0.00015695	0.402449	14.0519	14.8672	12.7603	14.8952	-0.171651	0.00574421	0.291345	0.468741	10	67018556	67018612	57	+
ENSSSCG00000018046	ENSSSCG00000018046	12	59977028	60019814	E002	30.8905	0.0581797	20.1462	0.000158304	0.402449	8.06156	10.2709	7.22582	5.9366	-0.714283	-1.60848	0.320671	-0.573526	12	59977416	59977652	237	-
ENSSSCG00000053735	COLGALT1	2	60138306	60162632	E009	335.318	0.00243755	20.1663	0.000156793	0.402449	25.5474	24.6133	24.4837	23.6267	0.124844	-0.13571	0.142437	-0.118117	2	60151406	60151610	205	-
ENSSSCG00000004492	SLC14A1	1	95355016	95381489	E008	43.5108	0.0222586	20.0843	0.000163052	0.406229	8.80186	9.18524	10.2159	6.95755	-0.125644	-0.81519	-0.440105	-1.12965	1	95367950	95368142	193	+
ENSSSCG00000012856	NAP1L4	2	2070142	2117615	E031	4.23321	0.258747	20.1033	0.000161574	0.406229	3.78912	2.56575	3.89199	1.09258	1.12794	-2.46534	-0.0775875	-3.67087	2	2101560	2102570	1011	-
ENSSSCG00000011101	ITGB1	10	56078396	56173326	E004	1.68361	0.347874	19.9365	0.000174965	0.415151	3.06392	2.05655	0.92011	0.00979831	1.15228	-15.4286	3.47427	-13.1066	10	56084866	56085106	241	-
ENSSSCG00000025602	DOCK4	18	33423221	33879366	E031	13.6155	0.022484	19.971	0.000172107	0.415151	5.21007	3.7812	5.94832	5.91568	0.929828	1.29931	-0.385508	-0.0160247	18	33793988	33794063	76	+
ENSSSCG00000052628	ENSSSCG00000052628	4	79541391	79548279	E001	31.5403	0.0780927	19.9436	0.000174371	0.415151	7.72237	8.77546	7.58619	8.13181	-0.375488	-0.223946	0.0521336	0.203675	4	79541391	79543283	1893	-
ENSSSCG00000055095	ENSSSCG00000055095	12	26606571	26622906	E002	80.4238	0.0234388	19.9685	0.000172312	0.415151	10.3368	13.3897	12.4712	13.396	-0.774194	0.00141512	-0.560142	0.215467	12	26607615	26607807	193	-
ENSSSCG00000060121	WNK4	12	20065061	20081762	E035	14.0717	0.0463775	19.9898	0.000170572	0.415151	6.94638	5.4838	4.00299	4.12014	0.689113	-0.829973	1.60268	0.0835959	12	20081321	20081386	66	-
ENSSSCG00000004358	ASCC3	1	67331948	67657085	E009	75.3648	0.00548801	19.8479	0.00018252	0.424577	11.7053	13.0536	11.1218	13.1523	-0.327254	0.022709	0.15261	0.502574	1	67400776	67400887	112	-
ENSSSCG00000010741	EDRF1	14	135042092	135085551	E023	44.8898	0.00844246	19.8304	0.00018405	0.424577	9.20952	10.9131	9.05021	8.69617	-0.502777	-0.671771	0.0514557	-0.117539	14	135073714	135073867	154	+
ENSSSCG00000016629	ST7	18	29027811	29285505	E012	88.7386	0.00362947	19.8692	0.000180672	0.424577	14.0953	12.1813	13.8055	13.2125	0.440152	0.244399	0.0629997	-0.132754	18	29115878	29115975	98	-
ENSSSCG00000011056	FRMD4A	10	47384861	48049706	E017	54.8306	0.0116107	19.7552	0.000190768	0.435904	10.8533	9.10881	10.84	11.2295	0.518846	0.620332	0.00362357	0.105109	10	47949822	47949908	87	+
ENSSSCG00000037508	GSN	1	261307008	261372848	E028	59.8996	0.00783793	19.7367	0.000192459	0.435904	9.4179	11.2279	11.8144	11.2374	-0.521432	0.00253908	-0.673508	-0.149537	1	261372847	261372847	1	+
ENSSSCG00000026498	R3HDM2	5	22549010	22719054	E012	3.95314	0.107439	19.7077	0.000195137	0.437987	3.40526	3.62353	2.37791	1.42102	-0.179847	-2.70519	1.03842	-1.48692	5	22554399	22554666	268	-
ENSSSCG00000000807	SLC38A1	5	77009862	77058427	E007	21.6657	0.0139483	19.3427	0.000232228	0.443571	5.39357	7.22671	6.61354	7.30248	-0.853033	0.0305136	-0.59396	0.289586	5	77017366	77017466	101	-
ENSSSCG00000003405	PEX14	6	70737905	70872072	E003	39.922	0.0100028	19.3755	0.00022862	0.443571	9.34855	8.17953	8.11592	9.96174	0.39326	0.58108	0.416181	0.604001	6	70755920	70755967	48	+
ENSSSCG00000003755	MCOLN2	6	128776430	128836951	E003	33.4558	0.0188013	19.3334	0.000233255	0.443571	7.43036	7.26336	9.61319	8.84059	0.0665262	0.576701	-0.757352	-0.247178	6	128791999	128792158	160	+
ENSSSCG00000003812	EFCAB7	6	148851183	148994952	E028	17.9631	0.0572044	19.5995	0.000205471	0.443571	5.11292	4.95901	6.3431	7.70731	0.0887838	1.28565	-0.627467	0.569395	6	148994197	148994952	756	-
ENSSSCG00000005425	SLC44A1	1	246548497	246760514	E003	84.554	0.010925	19.4842	0.000217079	0.443571	14.0893	12.1123	13.7551	12.2371	0.4559	0.0307251	0.0727911	-0.352383	1	246548702	246548794	93	+
ENSSSCG00000007939	ANKS3	3	37650256	37689500	E003	0.947037	0.278709	19.4375	0.000221965	0.443571	2.47227	0.0353977	0.688121	0.829812	12.2544	9.10238	3.69236	0.540324	3	37653115	37653364	250	+
ENSSSCG00000008159	IL18R1	3	51803175	51844684	E011	8.7579	0.0511414	19.5638	0.000209002	0.443571	4.01717	4.91277	4.28446	2.35439	-0.583776	-2.12948	-0.18672	-1.73242	3	51844552	51844684	133	-
ENSSSCG00000008971	USO1	8	71363614	71452939	E005	177.018	0.0057947	19.4043	0.000225508	0.443571	19.1846	17.4511	19.5037	17.655	0.297141	0.0362124	-0.0522336	-0.313162	8	71384433	71384519	87	+
ENSSSCG00000008971	USO1	8	71363614	71452939	E006	115.295	0.00415675	19.5723	0.000208152	0.443571	15.7978	14.2426	15.905	14.4318	0.316694	0.0401306	-0.0208086	-0.297372	8	71384868	71384932	65	+
ENSSSCG00000008971	USO1	8	71363614	71452939	E008	97.1851	0.00474528	19.4928	0.000216194	0.443571	14.8223	12.989	14.5247	13.3964	0.400257	0.093186	0.0618183	-0.245253	8	71390995	71391071	77	+
ENSSSCG00000010473	EXOC6	14	104326827	104549636	E017	25.1611	0.00975632	19.5166	0.000213754	0.443571	7.06736	6.7316	8.53021	6.36041	0.142214	-0.165514	-0.551525	-0.859253	14	104443916	104444021	106	+
ENSSSCG00000011169	PRXL2C	10	25428164	25446185	E007	21.5574	0.100652	19.3299	0.000233647	0.443571	5.07519	8.68492	7.01155	5.55974	-1.56906	-1.30398	-0.941484	-0.676404	10	25445893	25446185	293	+
ENSSSCG00000011361	SLC26A6	13	31317877	31330580	E017	59.3793	0.00736334	19.3895	0.000227105	0.443571	10.261	9.90231	11.6573	11.88	0.105431	0.541779	-0.37975	0.0565985	13	31324046	31324152	107	-
ENSSSCG00000012780	PLXNB3	X	124509526	124522767	E014	4.44014	0.0829464	19.5505	0.000210326	0.443571	3.73452	2.44824	1.421	3.42853	1.2214	0.973895	2.79261	2.5451	X	124515383	124515552	170	+
ENSSSCG00000013602	HNRNPM	2	70813745	70862586	E006	32.2795	0.0222045	19.3437	0.00023211	0.443571	7.7488	9.70231	6.87973	7.65861	-0.661705	-0.696016	0.348097	0.313786	2	70814168	70814198	31	-
ENSSSCG00000014119	SERINC5	2	88843011	89046026	E013	164.17	0.00604281	19.5457	0.000210807	0.443571	18.3811	17.2331	17.8867	16.4486	0.201474	-0.144408	0.0854258	-0.260456	2	88960933	88961132	200	-
ENSSSCG00000017672	MED13	12	36333191	36429291	E005	50.3014	0.0159297	19.6603	0.000199603	0.443571	10.6464	9.23102	11.3015	9.24033	0.422319	0.00297156	-0.177765	-0.597112	12	36362691	36362836	146	+
ENSSSCG00000023329	APC2	2	77005706	77034561	E002	2.64877	0.14576	19.4812	0.000217397	0.443571	2.30307	1.93996	0.899637	3.04858	0.495645	1.30633	2.71401	3.52469	2	77021274	77021488	215	-
ENSSSCG00000024453	RAF1	13	68580812	68657829	E016	226.478	0.00240079	19.4145	0.000224415	0.443571	21.1205	19.4798	21.0765	20.7261	0.258283	0.197713	0.00671763	-0.053853	13	68604446	68604548	103	-
ENSSSCG00000024756	SPG7	6	414932	439212	E005	164.456	0.00439071	19.3842	0.000227679	0.443571	16.8605	19.098	17.6247	17.2911	-0.389834	-0.311527	-0.137836	-0.0595297	6	417780	417936	157	-
ENSSSCG00000037777	EMD	X	124883049	124885432	E002	1236.63	0.00219008	19.3177	0.000235013	0.443571	39.8961	41.9492	40.8634	40.7348	-0.204025	-0.120107	-0.0967127	-0.0127955	X	124883050	124883743	694	-
ENSSSCG00000004191	MOXD1	1	31282506	31367779	E016	212.874	0.0268455	19.2599	0.000241572	0.449145	16.0054	18.0322	17.3649	18.67	-0.37004	0.1091	-0.252352	0.226788	1	31365941	31367779	1839	+
ENSSSCG00000046003	TSC1	1	272636532	272685951	E001	104.783	0.0113165	19.2751	0.000239824	0.449145	13.0041	13.7034	14.9101	15.9354	-0.158225	0.460438	-0.414816	0.203847	1	272636532	272637351	820	-
ENSSSCG00000012160	SH3KBP1	X	15885069	16224183	E028	222.299	0.00392143	19.2253	0.000245586	0.450951	21.6061	20.2637	19.7653	19.1674	0.2061	-0.176705	0.285442	-0.0973623	X	16061015	16061118	104	-
ENSSSCG00000029837	VWA8	11	25064771	25457134	E020	20.052	0.0193381	19.2204	0.000246163	0.450951	6.27394	7.8658	5.84997	5.69003	-0.661034	-0.945574	0.203848	-0.0806917	11	25212616	25212722	107	+
ENSSSCG00000011628	DNAJC13	13	73573926	73707948	E053	166.454	0.00379284	19.1729	0.000251796	0.45521	17.0635	18.5203	16.9584	18.8841	-0.255896	0.0612485	0.0191843	0.336329	13	73694111	73694284	174	+
ENSSSCG00000036446	PALD1	14	73401018	73483354	E003	52.114	0.0160879	19.17	0.000252142	0.45521	10.1375	8.62186	10.4513	11.3001	0.478083	0.80085	-0.0904162	0.232351	14	73447468	73447570	103	+
ENSSSCG00000011977	DCBLD2	13	160063742	160160284	E016	25.5952	0.01853	19.1262	0.000257454	0.45816	6.91867	7.7312	5.65695	7.98472	-0.324938	0.0946214	0.587	1.00656	13	160152869	160152918	50	+
ENSSSCG00000035693	POLRMT	2	77694266	77708096	E020	50.7679	0.00715293	19.1352	0.000256351	0.45816	9.3496	10.9657	9.22529	10.8003	-0.472533	-0.0452127	0.0395002	0.466821	2	77707841	77707902	62	+
ENSSSCG00000003514	HSPG2	6	79849698	79958334	E011	1030.84	0.00255478	19.0692	0.000264543	0.467289	36.7757	39.9025	38.2612	38.9906	-0.320764	-0.0922077	-0.154041	0.0745156	6	79857269	79857490	222	-
ENSSSCG00000006556	TPM3	4	95542473	95572938	E007	1908.97	0.000961836	19.0256	0.000270087	0.467289	48.1838	46.7794	47.8406	47.2897	0.131175	0.0478249	0.0319293	-0.0514211	4	95556048	95556181	134	+
ENSSSCG00000010330	PPIF	14	81667672	81689495	E003	235.306	0.00246258	19.0336	0.000269055	0.467289	20.9413	20.8681	21.561	20.0457	0.011249	-0.128613	-0.0939978	-0.233859	14	81674725	81674963	239	+
ENSSSCG00000022029	RAP1GAP	6	79664485	79735361	E006	56.993	0.0332419	19.029	0.00026965	0.467289	8.68113	11.1243	10.1659	11.5011	-0.733952	0.0993515	-0.46622	0.367084	6	79664957	79665471	515	-
ENSSSCG00000000223	BIN2	AEMK02000258.1	93259	127449	E011	213.513	0.00181179	18.9881	0.000274955	0.472432	18.8612	19.8905	20.7466	20.517	-0.168288	0.0989586	-0.302906	-0.0356593	AEMK02000258.1	126884	126964	81	+
ENSSSCG00000009744	SFSWAP	14	23516257	23594257	E012	50.1384	0.0160006	18.8407	0.000294941	0.475023	10.8133	8.43217	10.4077	10.651	0.735119	0.690165	0.113587	0.0686333	14	23556996	23557127	132	-
ENSSSCG00000010188	ABCB10	14	60309931	60346280	E003	211.551	0.00580411	18.8071	0.000299684	0.475023	20.2435	19.4558	19.9861	17.6805	0.126253	-0.300853	0.0408081	-0.386298	14	60309973	60310408	436	+
ENSSSCG00000010719	ENSSSCG00000010719	14	132482973	132495350	E006	107.118	0.0232672	18.853	0.000293218	0.475023	13.6906	16.5003	14.2175	13.3451	-0.570707	-0.647985	-0.114551	-0.191829	14	132494202	132495350	1149	+
ENSSSCG00000013304	NAT10	2	26786177	26826992	E018	68.1886	0.0050565	18.8429	0.000294622	0.475023	12.3145	11.2118	12.659	10.8951	0.280532	-0.0853442	-0.0828764	-0.448752	2	26806703	26806839	137	-
ENSSSCG00000017615	DGKE	12	33141505	33172405	E015	14.5768	0.0304382	18.838	0.000295321	0.475023	5.70402	6.56404	4.86801	4.42003	-0.409238	-1.15005	0.460675	-0.280139	12	33165457	33165584	128	+
ENSSSCG00000021363	CHD3	12	53139366	53163243	E010	331.206	0.00367752	18.8756	0.000290083	0.475023	25.0926	24.7037	24.9916	22.8731	0.0522478	-0.254522	0.0135008	-0.293269	12	53145188	53145381	194	+
ENSSSCG00000026084	SLC49A3	8	120102	128425	E013	182.88	0.00750769	18.8257	0.000297052	0.475023	19.6191	18.9295	19.2074	17.0844	0.11323	-0.320912	0.0672003	-0.366942	8	128120	128285	166	-
ENSSSCG00000028663	RBM25	7	96406646	96471349	E022	118.886	0.0101217	18.8518	0.000293387	0.475023	16.4283	14.1951	14.1015	16.0019	0.447437	0.366336	0.467526	0.386425	7	96459723	96459821	99	+
ENSSSCG00000030030	FBH1	10	65060312	65108379	E016	142.641	0.00437094	18.8577	0.000292564	0.475023	17.3952	17.3784	15.4699	15.9443	0.00301336	-0.26653	0.36234	0.0927964	10	65087548	65087738	191	-
ENSSSCG00000031970	RASSF5	9	67157167	67237365	E003	6.39605	0.237306	18.8571	0.000292639	0.475023	1.71726	2.97448	5.41139	4.27146	-1.58731	1.04778	-3.32185	-0.686758	9	67183764	67183825	62	+
ENSSSCG00000033126	FAM168B	15	57375167	57419054	E008	4.83947	0.0521716	18.7962	0.00030125	0.475023	3.70197	1.78894	3.804	3.28377	2.10239	1.75539	-0.078742	-0.425738	15	57418791	57418829	39	-
ENSSSCG00000038008	RBM14	2	5759098	5800748	E002	849.52	0.00430272	18.8858	0.000288673	0.475023	35.3088	37.1253	34.6087	35.1517	-0.191918	-0.208763	0.0754065	0.0585622	2	5788393	5792320	3928	-
ENSSSCG00000039316	GSG1	5	59391338	59411230	E004	15.819	0.0287554	18.8169	0.000298301	0.475023	6.46898	4.33217	5.17131	5.60278	1.16571	0.746933	0.651785	0.233003	5	59403146	59403464	319	+
ENSSSCG00000004976	LRRC49	1	168544421	168700891	E012	2.21067	0.148051	18.767	0.000305456	0.478627	2.97717	1.60438	0.03092	2.10822	1.78625	0.788732	13.1819	12.1844	1	168658526	168658609	84	+
ENSSSCG00000000036	PACSIN2	5	5853377	5985169	E009	4.5918	0.11674	18.6149	0.000328382	0.493219	2.98807	4.36869	1.99598	1.99772	-1.09986	-2.26346	1.16612	0.00251828	5	5963918	5964133	216	+
ENSSSCG00000000160	PRDM4	5	12638514	12668886	E011	28.6199	0.00939126	18.677	0.000318833	0.493219	7.44574	7.85855	6.41536	8.51249	-0.158108	0.234718	0.435222	0.828049	5	12662663	12662831	169	+
ENSSSCG00000001518	ITPR3	7	29835922	29901309	E008	13.918	0.0423801	18.6492	0.000323071	0.493219	5.2965	3.70832	5.84334	5.94484	1.03402	1.37	-0.285834	0.0501467	7	29869432	29869578	147	+
ENSSSCG00000002723	AARS1	6	13298330	13321383	E025	123.774	0.0197344	18.5778	0.000334239	0.493219	17.1147	13.2427	15.719	15.8826	0.784516	0.553608	0.262732	0.0318232	6	13321322	13321383	62	-
ENSSSCG00000003108	NPAS1	6	52845207	52875240	E016	16.8342	0.0838225	18.5547	0.000337927	0.493219	7.20617	5.41279	5.9093	5.02223	0.834364	-0.217644	0.578984	-0.473025	6	52874163	52875240	1078	+
ENSSSCG00000004254	DCBLD1	1	44276675	44373687	E002	603.701	0.00528496	18.5991	0.000330861	0.493219	30.7934	32.7922	29.8223	31.2306	-0.227683	-0.177119	0.11396	0.164523	1	44301115	44303165	2051	-
ENSSSCG00000004624	MAPK6	1	119725029	119771312	E012	18.5056	0.0242641	18.559	0.000337229	0.493219	7.57617	5.33242	6.05266	5.59022	1.02442	0.137302	0.655723	-0.231389	1	119758812	119758885	74	-
ENSSSCG00000004979	MYO9A	1	169374311	169596412	E042	20.2701	0.0245344	18.6146	0.00032843	0.493219	6.42205	5.42186	8.0017	6.09993	0.493017	0.342996	-0.643241	-0.793262	1	169554691	169554753	63	-
ENSSSCG00000005654	SPTAN1	1	268936025	269002256	E016	150.623	0.00947285	18.643	0.00032402	0.493219	17.7766	15.5652	18.6385	16.5833	0.411118	0.195166	-0.14842	-0.364371	1	268961799	268961876	78	+
ENSSSCG00000010620	XPNPEP1	14	120315910	120367780	E020	98.7683	0.0129571	18.5672	0.000335928	0.493219	14.7522	12.3763	15.1741	13.6279	0.531132	0.290297	-0.086125	-0.32696	14	120338371	120338463	93	-
ENSSSCG00000013176	TMX2	2	13230463	13241088	E002	390.314	0.00428998	18.551	0.000338525	0.493219	24.7316	27.3378	26.1606	26.1039	-0.339246	-0.157598	-0.188996	-0.00734823	2	13230471	13230946	476	-
ENSSSCG00000013927	SLC25A42	2	58753371	58801832	E010	1.01024	0.270577	18.672	0.000319588	0.493219	2.11132	0.0229067	1.98782	0.0233627	13.0542	0.05687	0.17411	-12.8232	2	58801773	58801832	60	-
ENSSSCG00000009720	DDX60	14	21083350	21163561	E020	9.57093	0.0500511	18.5297	0.000341963	0.493676	4.84797	4.32542	2.77099	5.23716	0.330917	0.555222	1.62002	1.84432	14	21104849	21104998	150	+
ENSSSCG00000026404	SERTAD4	9	132737299	132748448	E004	18.9298	0.0209994	18.512	0.000344852	0.493676	6.17685	6.88748	6.74557	5.32086	-0.317753	-0.751941	-0.256943	-0.691132	9	132748070	132748448	379	-
ENSSSCG00000034728	RNF151	3	39997647	39999748	E005	12.5299	0.0455806	18.502	0.000346503	0.493676	5.74235	5.62294	4.00862	4.20458	0.0611538	-0.844054	1.04353	0.138326	3	39999090	39999235	146	-
ENSSSCG00000054634	ENSSSCG00000054634	14	126181663	126188221	E001	11.3429	0.0646793	18.5004	0.000346765	0.493676	4.62355	4.49469	4.74779	5.27737	0.0820064	0.466117	-0.0769599	0.307151	14	126181663	126183498	1836	-
ENSSSCG00000013592	ELAVL1	2	71207096	71248906	E002	164.587	0.0052681	18.4079	0.00036235	0.494112	18.707	16.8615	18.4636	17.1038	0.324409	0.0442746	0.0412005	-0.238934	2	71207125	71207267	143	+
ENSSSCG00000015556	LAMC2	9	124435807	124495351	E012	36.5776	0.0181659	18.4569	0.000354004	0.494112	7.37879	6.34562	8.85768	6.87807	0.44066	0.235172	-0.536247	-0.741735	9	124474065	124474247	183	+
ENSSSCG00000016916	IL6ST	16	35101306	35192220	E013	173.901	0.00494539	18.4077	0.000362381	0.494112	17.7687	17.4153	19.327	18.7426	0.0626442	0.229985	-0.264284	-0.0969434	16	35123121	35123287	167	-
ENSSSCG00000017082	SPARC	16	71357586	71381161	E021	2837.03	0.00694706	18.4045	0.000362937	0.494112	51.1287	55.1069	53.9781	54.6033	-0.357947	-0.0448748	-0.257189	0.0558834	16	71381154	71381161	8	+
ENSSSCG00000021203	PIK3CB	13	79425835	79610840	E002	13.165	0.0447748	18.4656	0.000352554	0.494112	4.61239	6.59373	4.81719	3.94274	-1.03964	-1.49447	-0.126087	-0.580913	13	79425852	79426063	212	-
ENSSSCG00000028341	ENSSSCG00000028341	14	88123853	88132097	E001	45.0832	0.0253741	18.4733	0.000351255	0.494112	8.70146	10.2403	9.08445	10.4498	-0.480952	0.0600791	-0.126878	0.414153	14	88123853	88125294	1442	-
ENSSSCG00000028341	ENSSSCG00000028341	14	88123853	88132097	E001	45.0832	0.0253741	18.4733	0.000351255	0.494112	8.70146	10.2403	9.08445	10.4498	-0.480952	0.0600791	-0.126878	0.414153	14	88123853	88125294	1442	-
ENSSSCG00000034090	CRTC3	7	53146404	53255977	E008	36.5127	0.0130352	18.4476	0.000355584	0.494112	8.39855	8.33342	10.0238	7.70996	0.0228756	-0.228187	-0.521846	-0.772909	7	53220858	53220920	63	+
ENSSSCG00000060121	WNK4	12	20065061	20081762	E004	53.9957	0.0329324	18.4136	0.000361376	0.494112	7.92842	11.4648	11.6006	10.5396	-1.09032	-0.250525	-1.1255	-0.285708	12	20065437	20065636	200	-
ENSSSCG00000008099	ZC3H8	3	44161310	44184683	E003	32.3984	0.0101863	18.3793	0.000367306	0.497343	8.33371	7.03635	9.24383	7.81934	0.495874	0.308882	-0.305162	-0.492155	3	44166659	44166755	97	+
ENSSSCG00000016513	KIAA1549	18	10675328	10829360	E011	11.8391	0.0244168	18.351	0.000372289	0.498669	4.30762	6.22376	4.91645	4.39304	-1.0695	-1.01256	-0.383601	-0.326653	18	10785044	10785240	197	+
ENSSSCG00000040513	AQP3	10	33045245	33051082	E006	226.117	0.0163012	18.3544	0.000371683	0.498669	20.7183	20.7599	18.3098	20.9191	-0.00643656	0.0245185	0.39184	0.422795	10	33050105	33051082	978	+
ENSSSCG00000000379	ESYT1	5	21514510	21535929	E030	168.068	0.00366898	18.2275	0.000394788	0.499029	18.6842	18.6566	17.0059	17.1841	0.00464728	-0.257082	0.294111	0.0323822	5	21528654	21528702	49	+
ENSSSCG00000003577	WASF2	6	84622800	84697429	E002	114.053	0.0112487	18.2336	0.000393645	0.499029	13.408	16.4281	14.9265	14.8598	-0.620217	-0.308034	-0.325857	-0.013674	6	84622802	84622809	8	-
ENSSSCG00000006663	OTUD7B	4	99054426	99114162	E013	145.48	0.00379888	18.1551	0.000408612	0.499029	17.5133	15.7988	17.1272	16.6945	0.31882	0.170094	0.0693739	-0.079352	4	99107058	99107675	618	+
ENSSSCG00000007991	WDR90	3	41106720	41122426	E043	10.5298	0.0214145	18.1967	0.000400605	0.499029	5.54944	4.6293	4.58777	3.56169	0.526676	-0.759807	0.552827	-0.733656	3	41116866	41116996	131	-
ENSSSCG00000008127	SNRNP200	3	46929136	46960957	E036	2.28425	0.231959	18.1578	0.00040808	0.499029	1.54314	1.22393	1.14717	3.61001	0.66905	3.12539	0.856003	3.31234	3	46954359	46954412	54	+
ENSSSCG00000009761	NCOR2	14	28624702	28819404	E004	87.7941	0.0110245	18.1616	0.000407344	0.499029	14.8324	12.1441	13.2485	12.8174	0.604481	0.162072	0.342699	-0.0997098	14	28671369	28671546	178	+
ENSSSCG00000010625	SMC3	14	120969631	121021497	E043	3.83561	0.0792888	18.2883	0.000383547	0.499029	2.78951	3.84259	2.09586	1.59132	-0.926808	-2.54839	0.82623	-0.795355	14	121018511	121021497	2987	+
ENSSSCG00000011524	CHL1	13	56804555	57034181	E014	7.19556	0.0703899	18.1753	0.000404715	0.499029	4.36585	3.82111	1.63803	3.08751	0.386247	-0.61703	2.83487	1.83159	13	56977919	56978103	185	+
ENSSSCG00000011600	SLC6A6	13	70094079	70173582	E018	70.0343	0.0147018	18.2189	0.000396409	0.499029	12.4947	12.0613	12.649	10.2959	0.10591	-0.471647	-0.0368728	-0.614429	13	70173291	70173547	257	-
ENSSSCG00000011794	SENP2	13	123429995	123471926	E019	357.055	0.00611299	18.1677	0.000406181	0.499029	24.2814	26.3739	23.798	25.8369	-0.277769	-0.0697193	0.0666526	0.274702	13	123468581	123471921	3341	+
ENSSSCG00000014040	LMAN2	2	80595334	80609594	E001	668.199	0.00273398	18.1595	0.00040775	0.499029	33.1817	31.138	33.2477	32.8252	0.231175	0.191476	-0.0073219	-0.0470213	2	80595334	80595545	212	+
ENSSSCG00000015908	TTC21B	15	72430726	72512491	E018	20.1081	0.0190645	18.2831	0.000384508	0.499029	5.95919	5.34736	7.62576	6.68767	0.315221	0.651516	-0.720177	-0.383881	15	72479341	72479498	158	-
ENSSSCG00000022538	MARK4	6	51665918	51700552	E010	112.344	0.00432234	18.1876	0.000402349	0.499029	14.8304	14.5445	16.3568	14.2088	0.0593649	-0.0710223	-0.300638	-0.431025	6	51684726	51684825	100	+
ENSSSCG00000027278	ARL6	13	162504109	162556280	E003	60.0917	0.0162394	18.1612	0.000407434	0.499029	9.69602	10.5852	11.6778	11.6513	-0.260024	0.285909	-0.552724	-0.00679148	13	162509093	162510173	1081	-
ENSSSCG00000036723	EMP1	5	59244691	59268025	E001	9932.18	0.00275601	18.2056	0.000398918	0.499029	73.2579	75.3717	74.2103	74.9072	-0.177346	-0.0389139	-0.0799854	0.058447	5	59244691	59247591	2901	-
ENSSSCG00000036887	CLPB	9	6836390	6981892	E026	30.9833	0.010706	18.3018	0.000381094	0.499029	8.8756	6.6614	8.10963	8.17537	0.841162	0.599487	0.265377	0.0237019	9	6981820	6981878	59	-
ENSSSCG00000040738	DYNC1H1	AEMK02000452.1	820944	887270	E053	273.332	0.00157556	18.3165	0.000378451	0.499029	23.1583	23.0534	21.9781	21.6309	0.0149061	-0.207478	0.170794	-0.0515896	AEMK02000452.1	872016	872220	205	+
ENSSSCG00000054787	ENSSSCG00000054787	1	11845455	11851650	E008	8.32243	0.166596	18.3299	0.00037605	0.499029	4.15257	2.64944	4.24311	4.36684	1.30054	1.44642	-0.0625307	0.0833435	1	11851235	11851650	416	-
ENSSSCG00000031967	TAOK2	3	18177737	18198085	E020	289.289	0.0020202	18.1202	0.000415437	0.50489	22.3974	22.3597	22.868	24.0605	0.00549061	0.240925	-0.0679491	0.167486	3	18191048	18191413	366	+
ENSSSCG00000004263	ZUP1	1	44939951	44961145	E003	36.8505	0.0245422	18.0706	0.000425354	0.508054	8.91177	9.16856	9.59936	7.2382	-0.0837372	-0.694208	-0.219305	-0.829775	1	44940049	44940174	126	+
ENSSSCG00000006388	DCAF8	4	90214973	90261737	E005	77.6464	0.0080729	18.0364	0.000432316	0.508054	12.6772	13.3692	11.987	10.8073	-0.160184	-0.637323	0.168002	-0.309137	4	90215071	90215073	3	+
ENSSSCG00000010256	COL13A1	14	72787303	72953095	E004	55.4915	0.00620312	18.0517	0.00042919	0.508054	10.0231	10.632	11.757	9.85028	-0.174947	-0.226436	-0.47475	-0.526239	14	72861841	72861867	27	+
ENSSSCG00000013304	NAT10	2	26786177	26826992	E001	297.914	0.00871543	18.0879	0.000421862	0.508054	21.8259	25.2153	22.7246	23.152	-0.47582	-0.28339	-0.131361	0.0610688	2	26786177	26786942	766	-
ENSSSCG00000023983	AGPS	15	83146002	83391984	E009	137.724	0.00317692	18.0553	0.000428445	0.508054	17.5	15.7877	16.1035	15.9653	0.318601	0.034396	0.257656	-0.0265494	15	83180121	83180205	85	+
ENSSSCG00000029815	SRGAP1	5	28300950	28605120	E011	14.0606	0.0256725	18.0688	0.000425703	0.508054	5.48209	3.89007	6.02606	5.86092	0.995563	1.19	-0.275371	-0.0809292	5	28545078	28545144	67	+
ENSSSCG00000040888	KCTD13	3	18124573	18141565	E006	98.9146	0.00733455	18.039	0.000431778	0.508054	14.2694	14.7494	13.3932	12.8553	-0.100743	-0.416396	0.192029	-0.123625	3	18141156	18141565	410	-
ENSSSCG00000040796	IPP	6	165671174	165709775	E006	2.60479	0.144153	18.0246	0.000434732	0.508496	2.59517	0.936596	3.39362	1.76257	2.9429	1.82522	-0.775828	-1.89351	6	165672826	165672975	150	+
ENSSSCG00000005704	EXOSC2	1	270748537	270758111	E011	4.62486	0.0953018	18.011	0.000437563	0.509072	3.30788	1.63283	4.14356	3.16769	2.04022	1.91492	-0.652309	-0.777607	1	270756649	270757049	401	+
ENSSSCG00000038009	ENSSSCG00000038009	6	62528288	62548166	E002	4.6175	0.136906	18.0026	0.000439311	0.509072	3.35175	1.67756	2.39718	3.03337	2.00033	1.71156	0.969255	0.680492	6	62530146	62530272	127	+
ENSSSCG00000026478	PADI2	6	75696481	75755890	E015	32.3851	0.00986652	17.9853	0.000442941	0.510902	8.01809	6.88407	8.11685	6.41299	0.446443	-0.206922	-0.0359294	-0.689295	6	75715994	75716172	179	-
ENSSSCG00000012546	NRK	X	86534488	86663337	E015	40.7201	0.0118699	17.963	0.000447645	0.511657	9.49431	8.43382	9.30273	7.57958	0.349002	-0.313354	0.0601907	-0.602165	X	86618092	86619259	1168	+
ENSSSCG00000044472	COL19A1	1	50045065	50399969	E008	6.00892	0.0667102	17.9627	0.000447703	0.511657	3.25116	3.89547	1.96244	4.32195	-0.523441	0.301113	1.45919	2.28374	1	50111072	50111197	126	+
ENSSSCG00000004729	GANC	1	129021115	129098269	E022	24.6028	0.0359322	17.9399	0.000452585	0.51408	6.16112	5.96339	7.85789	8.75036	0.0950358	1.12207	-0.710978	0.316054	1	129089774	129090097	324	-
ENSSSCG00000033811	CBFB	6	27684030	27750852	E010	27.1758	0.0201934	17.93	0.000454711	0.51408	7.15527	8.7587	7.63788	6.48412	-0.593154	-0.88084	-0.191055	-0.478742	6	27729575	27729643	69	+
ENSSSCG00000039264	ABCA2	AEMK02000682.1	850857	870373	E011	57.0704	0.00442353	17.924	0.000456014	0.51408	11.8283	10.7669	9.93026	10.2665	0.280411	-0.141326	0.520393	0.0986558	AEMK02000682.1	859227	859394	168	+
ENSSSCG00000005935	AGO2	4	2919511	3015334	E026	135.704	0.00302901	17.8947	0.00046241	0.51431	15.0196	15.7502	16.6687	16.8726	-0.145543	0.212445	-0.320328	0.0376609	4	2997911	2998066	156	+
ENSSSCG00000015638	RHEX	9	66745910	66759393	E003	17.9151	0.0920747	17.9089	0.000459296	0.51431	6.15051	5.58663	7.18568	4.14409	0.279986	-0.867214	-0.454105	-1.60131	9	66752391	66753864	1474	+
ENSSSCG00000029163	BCAT1	5	48814313	48925973	E026	360.596	0.00470624	17.9038	0.000460417	0.51431	26.0681	24.4167	25.9845	24.3557	0.219715	-0.00832218	0.0108857	-0.217151	5	48919783	48922604	2822	+
ENSSSCG00000008697	HTT	8	1809785	1934024	E058	100.053	0.00770704	17.8731	0.000467177	0.515708	12.6745	15.1263	14.1237	14.4589	-0.536081	-0.137683	-0.327098	0.0712999	8	1913715	1913810	96	+
ENSSSCG00000010188	ABCB10	14	60309931	60346280	E001	53.7589	0.00865924	17.8702	0.000467807	0.515708	10.5735	10.367	10.7143	8.59153	0.0585758	-0.554832	-0.0392888	-0.652697	14	60309931	60309966	36	+
ENSSSCG00000010744	DHX32	14	135139857	135197316	E008	103.614	0.00361636	17.8461	0.000473193	0.517069	14.0454	13.2548	15.0885	14.8077	0.175336	0.336166	-0.218218	-0.0573884	14	135156793	135156892	100	-
ENSSSCG00000018058	ARHGAP23	12	23590578	23667926	E005	74.3491	0.00414326	17.8483	0.000472688	0.517069	11.5367	12.718	11.4507	13.103	-0.292168	0.0898066	0.0223597	0.404334	12	23588641	23588672	32	-
ENSSSCG00000000184	DDN	5	15026080	15029632	E001	18.9445	0.104547	17.772	0.000490141	0.517433	5.82739	6.16275	6.63136	6.36236	-0.162986	0.0929308	-0.376738	-0.120821	5	15026080	15028995	2916	-
ENSSSCG00000007807	CD19	3	18592880	18601263	E015	18.5914	0.0241074	17.7775	0.000488857	0.517433	4.70096	7.18074	6.35016	5.63537	-1.23361	-0.706811	-0.874644	-0.347842	3	18598343	18598399	57	+
ENSSSCG00000017086	SLC36A2	16	71618797	71689218	E012	266.513	0.00354415	17.8135	0.000480569	0.517433	21.0952	22.0686	23.5191	21.9753	-0.145857	-0.0137608	-0.354165	-0.222069	16	71688946	71689215	270	+
ENSSSCG00000017342	KIF18B	12	18426835	18448208	E005	74.7689	0.00692953	17.8217	0.000478714	0.517433	11.6435	13.1069	11.7545	10.5164	-0.355357	-0.65863	-0.0283679	-0.331641	12	18438425	18438535	111	+
ENSSSCG00000022993	TBC1D8B	X	87217424	87291037	E001	36.1483	0.00767446	17.7935	0.000485162	0.517433	8.61581	7.85265	9.76692	8.13909	0.272409	0.105125	-0.369896	-0.537181	X	87217424	87217612	189	+
ENSSSCG00000038492	PHETA2	5	6571561	6576870	E007	24.6178	0.023206	17.8	0.000483672	0.517433	7.61793	5.84327	7.88753	7.0145	0.774368	0.532881	-0.101946	-0.343432	5	6576778	6576870	93	-
ENSSSCG00000039316	GSG1	5	59391338	59411230	E005	12.1932	0.0295651	17.7914	0.000485642	0.517433	5.52924	3.54911	4.47955	5.37267	1.28613	1.20259	0.611471	0.527934	5	59405651	59405698	48	+
ENSSSCG00000040449	ABHD12	17	30997479	31056312	E002	572.594	0.00545478	17.7862	0.000486848	0.517433	29.0184	32.0708	30.3313	31.0761	-0.356642	-0.113766	-0.156193	0.0866827	17	30997480	30998092	613	-
ENSSSCG00000000137	NCF4	5	10874953	10994014	E020	8.34239	0.140072	17.5405	0.000547028	0.518617	2.19632	4.65085	3.6461	5.07397	-2.17124	0.252812	-1.46578	0.958279	5	10892940	10892950	11	-
ENSSSCG00000000142	FOXRED2	5	11233902	11254064	E001	6.42578	0.0727541	17.562	0.000541494	0.518617	4.64851	2.26286	3.77055	3.44159	2.08354	1.21242	0.606814	-0.264307	5	11233902	11233945	44	+
ENSSSCG00000000869	UTP20	5	82813717	82913155	E003	49.9558	0.0296929	17.5037	0.000556656	0.518617	8.71886	11.8842	8.62424	10.2227	-0.918495	-0.448527	0.0321099	0.502079	5	82817040	82817166	127	-
ENSSSCG00000002406	AHSA1	7	100510301	100520346	E001	5.72814	0.0408931	17.6525	0.000518731	0.518617	4.25652	2.3068	3.0269	3.92681	1.77246	1.53879	0.987097	0.753433	7	100510301	100510590	290	+
ENSSSCG00000002716	MLKL	6	12924894	12951173	E001	15.2435	0.0297163	17.5056	0.000556158	0.518617	6.42628	4.52385	5.00351	6.21823	1.02083	0.924863	0.7283	0.632336	6	12924894	12925111	218	+
ENSSSCG00000003128	LIG1	6	53620483	53686562	E009	177.552	0.00484722	17.6582	0.000517336	0.518617	17.9057	19.3862	16.9613	18.2093	-0.24996	-0.197321	0.168758	0.221397	6	53626722	53626866	145	-
ENSSSCG00000003577	WASF2	6	84622800	84697429	E001	107.87	0.0100054	17.7049	0.000505998	0.518617	13.1805	16.0028	14.5469	14.3561	-0.591015	-0.332239	-0.298966	-0.0401889	6	84622800	84622801	2	-
ENSSSCG00000003913	MAST2	6	165406878	165619933	E033	2.5415	0.147193	17.5379	0.000547699	0.518617	3.04638	2.02901	0.676372	1.72505	1.17462	-0.468711	4.34579	2.70247	6	165419187	165419197	11	-
ENSSSCG00000005678	NTMT1	1	269819753	269828831	E004	77.7077	0.00642797	17.6333	0.000523469	0.518617	11.9778	11.6654	12.169	13.5918	0.0790617	0.459458	-0.0474403	0.332956	1	269826928	269826929	2	+
ENSSSCG00000006475	IQGAP3	4	93513187	93559001	E032	39.3398	0.0166541	17.4991	0.000557874	0.518617	7.78989	8.81233	9.90427	9.40265	-0.362316	0.191187	-0.707155	-0.153653	4	93550823	93550949	127	+
ENSSSCG00000007168	PCED1A	17	32825998	32831041	E005	138.775	0.00350908	17.5534	0.0005437	0.518617	17.1148	16.5727	16.4635	15.3769	0.09976	-0.230515	0.120196	-0.210079	17	32827949	32828099	151	+
ENSSSCG00000008201	CNNM3	3	56792391	56811789	E010	11.4715	0.0948985	17.6715	0.000514083	0.518617	5.58292	5.8809	4.25571	3.31544	-0.151337	-1.66269	0.78823	-0.723121	3	56798877	56799176	300	-
ENSSSCG00000008559	TMEM214	3	112069933	112080682	E012	127.675	0.0068885	17.5507	0.000544402	0.518617	16.4786	16.3993	13.9795	16.0519	0.0148981	-0.0660398	0.50334	0.422402	3	112075041	112075089	49	-
ENSSSCG00000008971	USO1	8	71363614	71452939	E004	241.808	0.00452613	17.5644	0.000540854	0.518617	21.8168	20.4486	22.2843	20.4303	0.208501	-0.00286595	-0.0688678	-0.280235	8	71363676	71363865	190	+
ENSSSCG00000009075	MFSD8	8	96925081	96972383	E015	9.9975	0.0288728	17.648	0.000519827	0.518617	5.34941	3.32126	4.44895	4.65542	1.38202	0.978428	0.5352	0.131608	8	96968393	96968496	104	+
ENSSSCG00000009112	SEC24D	8	104882035	105005398	E012	281.312	0.00150451	17.5175	0.000553036	0.518617	21.9005	23.3514	22.1641	23.4412	-0.209563	0.0126477	-0.0388672	0.183344	8	104967533	104967657	125	+
ENSSSCG00000009769	GTF2H3	14	29335582	29355435	E018	8.11072	0.0395755	17.589	0.000534581	0.518617	3.88357	2.77993	4.52867	4.91543	0.967482	1.65083	-0.445485	0.237858	14	29355392	29355435	44	-
ENSSSCG00000010031	SFI1	14	48242537	48303509	E017	12.3514	0.0237342	17.6128	0.000528603	0.518617	5.30336	4.09088	6.2571	4.58583	0.753344	0.331183	-0.481387	-0.903547	14	48298349	48298569	221	+
ENSSSCG00000011631	UBA5	13	73822920	73868423	E013	133.735	0.00468479	17.6516	0.000518953	0.518617	16.046	15.8824	15.1276	17.3777	0.0315307	0.278372	0.180867	0.427708	13	73847673	73847800	128	+
ENSSSCG00000012328	HUWE1	X	46281967	46444228	E008	165.913	0.00907585	17.5074	0.000555687	0.518617	17.0972	18.6905	16.378	19.1507	-0.278546	0.0767219	0.133092	0.48836	X	46286255	46286395	141	-
ENSSSCG00000012695	INTS6L	X	111011865	111072935	E007	77.3248	0.0119193	17.6472	0.000520032	0.518617	12.2497	11.3049	11.381	9.82818	0.240035	-0.415788	0.220024	-0.4358	X	111041851	111041979	129	+
ENSSSCG00000015235	ETS1	9	55377266	55512115	E009	412.762	0.00277633	17.7423	0.000497088	0.518617	27.5029	25.7746	27.5319	26.3762	0.22125	0.07817	-0.00362992	-0.14671	9	55400808	55400858	51	-
ENSSSCG00000016381	SNED1	15	139821062	139881095	E028	8.38088	0.0512381	17.517	0.000553162	0.518617	4.66085	4.72404	2.60357	4.03565	-0.0390817	-0.456745	1.68592	1.26826	15	139865892	139865993	102	+
ENSSSCG00000016578	FLNC	18	19759740	19787618	E029	7.54941	0.0939323	17.524	0.000551336	0.518617	2.59782	3.14851	3.12482	4.21371	-0.555939	0.843848	-0.53409	0.865697	18	19768533	19768556	24	-
ENSSSCG00000017403	STAT3	12	20407233	20472992	E037	250.347	0.00469544	17.6532	0.000518556	0.518617	22.6962	21.4753	21.5763	19.9538	0.179675	-0.235615	0.164506	-0.250785	12	20469426	20469468	43	+
ENSSSCG00000022107	CHTOP	4	95994263	96005585	E016	287.566	0.00303166	17.6554	0.000518003	0.518617	23.403	21.9913	23.8531	22.5016	0.203398	0.0746487	-0.0628724	-0.191622	4	96005508	96005564	57	-
ENSSSCG00000022634	ENSSSCG00000022634	2	66478915	66513475	E003	163.358	0.00645218	17.6402	0.000521754	0.518617	16.8887	17.9785	17.855	18.3071	-0.194754	0.0567528	-0.173195	0.0783114	2	66482339	66484709	2371	-
ENSSSCG00000026655	PTPN13	8	132035151	132249411	E014	162.66	0.00422579	17.5922	0.000533787	0.518617	16.4404	17.665	17.5439	18.673	-0.223033	0.173912	-0.201589	0.195357	8	132066264	132066334	71	-
ENSSSCG00000030546	HSD11B1L	2	73289653	73294631	E011	10.2293	0.0412427	17.6806	0.000511853	0.518617	4.80804	4.76338	5.72551	3.34051	0.02709	-1.02825	-0.507601	-1.56294	2	73294513	73294631	119	-
ENSSSCG00000031125	AMPD2	4	110493492	110505138	E013	267.354	0.00175255	17.6882	0.000510012	0.518617	21.1397	21.6534	22.187	22.8106	-0.0774975	0.169415	-0.156468	0.0904446	4	110496393	110496556	164	-
ENSSSCG00000037606	PSMB3	12	23346978	23357615	E008	3.09054	0.16006	17.6697	0.000514522	0.518617	2.82595	3.27576	2.55802	0.971337	-0.42724	-3.51132	0.28797	-2.79611	12	23357320	23357331	12	-
ENSSSCG00000038717	FARS2	7	3262396	3557407	E004	84.1049	0.00690704	17.6085	0.000529668	0.518617	14.1678	12.6952	12.1745	12.6088	0.331655	-0.0205447	0.457403	0.105203	7	3304565	3304696	132	+
ENSSSCG00000010625	SMC3	14	120969631	121021497	E022	380.389	0.00346499	17.4745	0.000564415	0.518889	25.8199	25.3729	27.1876	24.775	0.0588573	-0.0799236	-0.1757	-0.314481	14	120993720	120993819	100	+
ENSSSCG00000030653	GANAB	2	9100702	9118390	E014	466.8	0.00270829	17.487	0.000561082	0.518889	28.4887	26.9898	29.3861	28.2011	0.186554	0.151289	-0.108531	-0.143796	2	9109987	9110083	97	+
ENSSSCG00000036669	ENSSSCG00000036669	2	9195765	9288144	E004	137.549	0.0119085	17.4804	0.000562853	0.518889	17.2767	15.7146	16.3352	16.1962	0.292894	0.0929195	0.173616	-0.0263583	2	9195765	9195921	157	+
ENSSSCG00000006740	ATP1A1	4	104353508	104384547	E030	1242.1	0.00384271	17.4559	0.000569425	0.52157	42.3404	39.9248	42.0197	40.3493	0.239495	0.0425582	0.0314314	-0.165506	4	104384277	104384503	227	-
ENSSSCG00000005672	PTPA	1	269401514	269431462	E006	390.405	0.00296026	17.4263	0.000577469	0.521792	26.1505	25.1815	27.1779	25.5976	0.127345	0.0551004	-0.131408	-0.203653	1	269401927	269402086	160	+
ENSSSCG00000010203	ENSSSCG00000010203	14	61644970	61667950	E014	359.381	0.00563562	17.4242	0.000578045	0.521792	25.5563	23.6507	25.9317	25.7289	0.258378	0.281069	-0.0492224	-0.0265314	14	61667461	61667528	68	-
ENSSSCG00000017142	BAIAP2	12	1603540	1670075	E034	7.73734	0.0438106	17.4301	0.000576435	0.521792	3.61322	4.70942	4.71443	2.71092	-0.768017	-1.59921	-0.771102	-1.60229	12	1666923	1666936	14	-
ENSSSCG00000026367	IFT172	3	111683669	111718970	E002	21.3918	0.0306452	17.4358	0.000574888	0.521792	7.2668	5.05809	6.93577	7.25236	1.05585	1.05003	0.136323	0.130503	3	111683710	111683860	151	+
ENSSSCG00000012365	MSN	X	51844156	51970107	E005	1.57295	0.242449	17.4157	0.000580376	0.522005	1.15423	0.598866	3.21579	1.28828	1.89361	2.21077	-2.95995	-2.64279	X	51943255	51943263	9	+
ENSSSCG00000022225	NOP58	15	105893637	105930459	E005	1.58436	0.176457	17.393	0.000586654	0.525754	2.83907	1.03797	2.01672	0.805198	2.90598	-0.732862	0.988347	-2.6505	15	105901858	105902487	630	+
ENSSSCG00000026281	SCAP	13	30253268	30320526	E015	107.354	0.00668712	17.367	0.000593932	0.530369	14.6344	13.297	14.4766	15.6386	0.29069	0.49368	0.0330342	0.236025	13	30262362	30262474	113	-
ENSSSCG00000013043	MACROD1	2	7939125	8088595	E012	61.4885	0.00473357	17.348	0.000599321	0.531966	11.0174	12.0763	9.99981	10.9883	-0.274079	-0.281958	0.287768	0.279889	2	8086768	8086841	74	+
ENSSSCG00000026082	DNAJC3	11	65230162	65303834	E012	200.731	0.00234908	17.3456	0.000599991	0.531966	19.7196	18.9297	18.591	20.3532	0.12942	0.230185	0.1863	0.287064	11	65283684	65283803	120	+
ENSSSCG00000034465	LRP10	7	76149307	76158891	E002	40.4436	0.0726183	17.3306	0.000604284	0.531986	10.5678	9.92407	8.49617	6.65465	0.186358	-1.17381	0.644618	-0.715548	7	76152419	76153237	819	-
ENSSSCG00000038509	NOTCH1	AEMK02000682.1	1209486	1252821	E020	80.6411	0.0079649	17.336	0.000602727	0.531986	13.5175	11.5331	13.1417	12.8371	0.476975	0.32116	0.0851639	-0.0706503	AEMK02000682.1	1241198	1241351	154	+
ENSSSCG00000037508	GSN	1	261307008	261372848	E029	57.3429	0.00962444	17.316	0.000608475	0.533789	9.2376	11.0641	11.6441	10.8465	-0.534717	-0.0591429	-0.687142	-0.211568	1	261372848	261372848	1	+
ENSSSCG00000004464	TENT5A	1	84545202	84552134	E001	272.564	0.00629914	17.3071	0.000611054	0.534171	22.7695	21.765	23.1928	21.9931	0.146878	0.0338112	-0.0603951	-0.173462	1	84545202	84545452	251	+
ENSSSCG00000004253	GOPC	1	44239383	44287198	E003	221.79	0.0038315	17.2903	0.000615932	0.535719	21.1361	19.6624	21.2436	19.5863	0.231056	-0.0123179	-0.0163351	-0.259709	1	44239392	44239894	503	+
ENSSSCG00000026655	PTPN13	8	132035151	132249411	E037	93.5596	0.00982049	17.2862	0.000617126	0.535719	14.9334	12.8551	13.8634	12.9962	0.45428	0.0328919	0.226177	-0.195211	8	132114220	132114372	153	-
ENSSSCG00000003643	SF3A3	6	93951601	93976329	E009	335.494	0.00160307	17.2476	0.00062851	0.538855	25.4311	23.9944	24.4103	23.8956	0.194121	-0.0136637	0.13707	-0.0707148	6	93965478	93965546	69	-
ENSSSCG00000007431	CTSA	17	48082448	48089971	E020	20.8305	0.0150457	17.2578	0.000625486	0.538855	5.99308	7.52023	7.09058	5.67914	-0.662835	-0.819487	-0.490694	-0.647345	17	48089006	48089165	160	+
ENSSSCG00000014283	KIF3A	2	134932615	135069377	E008	29.5368	0.014245	17.2447	0.00062939	0.538855	7.77278	8.73239	6.40575	8.0106	-0.341933	-0.253541	0.565527	0.653919	2	135004798	135004922	125	-
ENSSSCG00000035564	MCM6	15	15923681	15985405	E021	39.9739	0.0109593	17.2569	0.000625754	0.538855	8.1865	10.2901	8.95621	8.46939	-0.674679	-0.574857	-0.264315	-0.164493	15	15978572	15980164	1593	+
ENSSSCG00000006936	ODF2L	4	129721291	129758495	E002	19.8143	0.0295903	17.2357	0.000632069	0.539296	6.17399	5.25177	7.90185	5.91966	0.470822	0.348273	-0.721262	-0.843811	4	129721328	129721456	129	+
ENSSSCG00000002846	DNAJA2	6	37591916	37608361	E008	4.31462	0.111581	17.2259	0.000635026	0.539734	4.19566	2.13781	1.98711	3.25046	1.95052	1.21132	2.16167	1.42247	6	37596615	37596670	56	+
ENSSSCG00000013622	TMEM205	2	70036931	70039730	E004	226.061	0.0023863	17.2196	0.000636915	0.539734	20.4538	19.8023	20.6154	21.3453	0.103228	0.240263	-0.0251845	0.111851	2	70039011	70039119	109	-
ENSSSCG00000003464	DNAJC16	6	74732169	74774311	E017	79.2746	0.0206265	17.2052	0.000641286	0.539765	12.9191	13.8392	11.0521	12.589	-0.207851	-0.285734	0.467355	0.389472	6	74766584	74768892	2309	+
ENSSSCG00000007067	JAG1	17	19591259	19629641	E021	107.253	0.00539277	17.2119	0.000639244	0.539765	13.4528	14.326	14.5109	15.5496	-0.190648	0.250305	-0.229667	0.211286	17	19604841	19604954	114	-
ENSSSCG00000014366	APBB3	2	142313777	142320730	E015	23.1627	0.0123258	17.1912	0.000645532	0.54151	7.05141	6.74636	5.57018	7.73432	0.129209	0.399791	0.687514	0.958097	2	142319742	142319818	77	-
ENSSSCG00000003488	UBR4	6	77568415	77708109	E090	37.5246	0.0202193	17.155	0.000656725	0.547536	10.1927	8.82358	7.93441	7.91347	0.42611	-0.319914	0.738275	-0.00774906	6	77670559	77670687	129	-
ENSSSCG00000007874	ABCC1	3	28360873	28473456	E011	67.2145	0.0134895	17.1537	0.000657111	0.547536	10.1124	11.8376	11.6749	12.5326	-0.468913	0.171052	-0.427515	0.21245	3	28373572	28373771	200	-
ENSSSCG00000028113	CAPZA2	18	29310759	29365143	E002	27.9298	0.0137978	17.1417	0.000660849	0.54821	7.43539	8.76564	6.3574	7.35401	-0.483122	-0.515333	0.457619	0.425408	18	29314146	29315110	965	-
ENSSSCG00000031488	ARHGAP17	AEMK02000510.1	357448	465583	E003	49.188	0.0138258	17.1371	0.000662321	0.54821	10.4357	10.7611	10.4416	8.58595	-0.0912164	-0.66758	-0.00166881	-0.578032	AEMK02000510.1	406542	406581	40	+
ENSSSCG00000014802	NUMA1	9	6591945	6662085	E007	13.17	0.106722	17.1274	0.000665368	0.548909	5.25732	6.36043	5.42226	3.10388	-0.554489	-2.08188	-0.0898052	-1.6172	9	6593359	6593405	47	-
ENSSSCG00000009862	RNFT2	14	35635720	35705759	E003	14.4217	0.0345615	17.1121	0.000670208	0.550572	5.9471	5.98545	5.87996	4.15791	-0.018724	-1.05829	0.0330598	-1.0065	14	35637246	35637500	255	-
ENSSSCG00000029606	AOX1	15	104157527	104236006	E014	19.0154	0.0204982	17.103	0.00067308	0.550572	7.08176	5.31484	7.4463	5.73555	0.83653	0.221592	-0.146853	-0.761791	15	104182038	104182130	93	+
ENSSSCG00000031088	RPS7	3	131258722	131263256	E003	17.3297	0.0892761	17.1001	0.000674014	0.550572	6.3305	7.5401	5.57773	4.12735	-0.510936	-1.75395	0.368706	-0.874305	3	131259269	131259277	9	-
ENSSSCG00000040743	M6PR	5	62545638	62557674	E015	37.0373	0.0393566	17.0724	0.000682906	0.556013	10.4369	8.34801	7.23817	8.47595	0.659327	0.044704	1.07754	0.462919	5	62553790	62554024	235	+
ENSSSCG00000005934	TRAPPC9	4	3065234	3533669	E020	94.2512	0.00767134	17.0632	0.000685918	0.556646	14.6359	13.7691	13.7661	12.207	0.185494	-0.362841	0.186141	-0.362193	4	3175552	3175637	86	+
ENSSSCG00000012166	SMS	X	18118256	18169390	E012	313.959	0.00222323	17.0278	0.000697501	0.562523	23.197	24.5456	22.6628	24.1098	-0.186982	-0.0595639	0.0763548	0.203773	X	18160112	18160226	115	+
ENSSSCG00000026392	BSDC1	6	88808635	88839150	E020	19.4453	0.0328209	17.0273	0.000697676	0.562523	6.67742	6.72114	6.76076	4.497	-0.0190513	-1.16902	-0.0362163	-1.18618	6	88838545	88838806	262	-
ENSSSCG00000042259	ABHD14B	13	34101748	34104696	E004	0.679504	0.369173	17.0165	0.000701239	0.563572	2.43488	0.606975	0.62551	0.0282489	4.01041	-8.85088	3.92362	-8.93768	13	34102380	34102388	9	-
ENSSSCG00000004010	ERMARD	1	512678	540896	E002	156.285	0.0162204	16.9856	0.000711584	0.566725	15.5388	18.9729	17.7167	16.8903	-0.620793	-0.363612	-0.405789	-0.148608	1	512679	513673	995	-
ENSSSCG00000004713	TGM5	1	128191630	128217656	E014	5.83994	0.103774	16.9854	0.000711631	0.566725	3.66511	2.01165	3.83466	3.45194	1.73455	1.56107	-0.130973	-0.304446	1	128216713	128217656	944	+
ENSSSCG00000024126	CCT5	16	72208012	72223114	E001	34	0.056988	16.9844	0.000711987	0.566725	9.40464	8.63102	9.05288	6.18338	0.253001	-0.97611	0.112466	-1.11665	16	72208012	72210219	2208	-
ENSSSCG00000009745	ADGRD1	14	24059019	24241176	E022	46.923	0.0144679	16.9742	0.000715442	0.567662	10.8133	10.1017	8.31059	9.92957	0.202096	-0.050894	0.777806	0.524816	14	24172126	24172267	142	-
ENSSSCG00000002414	SEL1L	7	104219411	104283195	E017	99.2874	0.00462639	16.9556	0.000721747	0.567765	14.0654	13.0688	15.1489	14.2232	0.222295	0.256181	-0.226099	-0.192214	7	104250988	104251047	60	-
ENSSSCG00000008125	NCAPH	3	46852392	46893013	E020	77.0473	0.00793712	16.9565	0.000721438	0.567765	12.687	12.5748	12.5178	10.7555	0.0267094	-0.467054	0.0403753	-0.453388	3	46881010	46881244	235	-
ENSSSCG00000010212	ENSSSCG00000010212	14	63416159	64194128	E036	20.3275	0.0464051	16.9537	0.000722409	0.567765	6.26125	5.59331	8.36784	5.78926	0.328522	0.100204	-0.84857	-1.07689	14	63580332	63580430	99	-
ENSSSCG00000060121	WNK4	12	20065061	20081762	E036	8.74433	0.0649111	16.9469	0.000724753	0.567816	5.62592	4.27341	2.90574	3.27332	0.798519	-0.772153	1.91523	0.344563	12	20081387	20081406	20	-
ENSSSCG00000026731	CEP85	6	83651017	83686441	E023	92.4108	0.00502895	16.9283	0.000731151	0.571034	12.9462	14.0184	12.1925	14.0106	-0.240556	-0.00168393	0.180258	0.419129	6	83684735	83685100	366	+
ENSSSCG00000006135	CPNE3	4	50276426	50345366	E030	2.35384	0.282582	16.8773	0.000749012	0.57771	2.98794	1.49874	0.00976148	2.75797	1.99336	1.76177	16.5191	16.2875	4	50345316	50345366	51	-
ENSSSCG00000014203	MCC	2	116287018	116740581	E001	22.6102	0.0168015	16.8646	0.000753544	0.57771	6.2855	5.96416	6.60215	8.02335	0.15292	0.866763	-0.143374	0.570469	2	116287018	116287371	354	+
ENSSSCG00000014213	KCNN2	2	118439403	118882295	E009	2.29532	0.115985	16.8943	0.00074302	0.57771	2.19637	0.973178	2.87462	2.24945	2.35018	2.41916	-0.777819	-0.708832	2	118871939	118872066	128	+
ENSSSCG00000014291	AFF4	2	135200076	135283675	E021	28.05	0.0371379	16.8699	0.000751651	0.57771	6.75186	6.41013	8.50257	9.05571	0.15158	1.01256	-0.675419	0.18556	2	135252339	135252393	55	-
ENSSSCG00000024636	TGFBRAP1	3	49466903	49521875	E006	138.139	0.00563962	16.8644	0.000753612	0.57771	17.2915	15.4637	16.621	16.1495	0.34494	0.133385	0.122691	-0.0888636	3	49484584	49485273	690	+
ENSSSCG00000030095	ZBTB16	9	41639701	41836742	E008	307.95	0.00818317	16.8894	0.00074473	0.57771	22.7445	24.7065	23.2195	23.4609	-0.273359	-0.171544	-0.0677734	0.0340415	9	41833747	41836742	2996	+
ENSSSCG00000003000	ITPKC	6	48943357	48961438	E008	423.636	0.00468792	16.8173	0.000770579	0.588904	25.3178	27.0684	26.2394	26.7138	-0.226807	-0.0450837	-0.120744	0.0609796	6	48960458	48961438	981	+
ENSSSCG00000016300	ATG16L1	15	133651298	133693468	E017	77.5496	0.00570396	16.804	0.000775448	0.590813	11.6358	13.2764	11.6258	13.0197	-0.396117	-0.0588948	0.00256139	0.339783	15	133688044	133688149	106	+
ENSSSCG00000012969	FIBP	2	6440390	6445927	E002	405.244	0.00180626	16.7916	0.000780032	0.592494	27.6426	25.8003	26.2834	26.1702	0.235344	0.0481837	0.172511	-0.0146491	2	6440852	6441050	199	+
ENSSSCG00000007469	PTPN1	17	52017130	52086736	E004	226.651	0.00349597	16.7556	0.000793414	0.598689	20.2716	20.2306	21.0665	19.2829	0.00646014	-0.152471	-0.123285	-0.282215	17	52070744	52070842	99	+
ENSSSCG00000007826	ENSSSCG00000007826	3	21548348	21593670	E008	162.62	0.00550533	16.7313	0.000802606	0.598689	18.3063	16.7416	16.8676	18.5285	0.278453	0.316336	0.255225	0.293108	3	21561155	21561275	121	-
ENSSSCG00000008125	NCAPH	3	46852392	46893013	E021	32.4459	0.0130848	16.747	0.000796669	0.598689	8.42255	8.47299	8.27463	6.47549	-0.0175541	-0.78716	0.0520676	-0.717538	3	46881245	46881249	5	-
ENSSSCG00000010116	SLC25A1	14	50974617	50978039	E010	221.404	0.00229428	16.7477	0.000796403	0.598689	21.0845	19.5045	20.8839	20.1405	0.248775	0.102027	0.0307392	-0.116009	14	50976955	50977062	108	-
ENSSSCG00000021118	GSPT1	3	31237194	31273865	E003	9.16099	0.0741477	16.7427	0.000798288	0.598689	4.6419	4.27173	2.63572	5.22382	0.241053	0.584026	1.63862	1.98159	3	31237218	31237249	32	+
ENSSSCG00000027528	TMEM107	12	53393332	53397064	E004	22.6708	0.0234234	16.735	0.000801209	0.598689	7.81815	5.62859	6.84019	6.81436	0.959347	0.557243	0.391051	-0.0110532	12	53394659	53395139	481	-
ENSSSCG00000003488	UBR4	6	77568415	77708109	E041	86.3338	0.00684434	16.7162	0.000808345	0.600244	12.7699	11.9158	13.7405	14.2069	0.20776	0.530152	-0.221137	0.101255	6	77618500	77618644	145	-
ENSSSCG00000012160	SH3KBP1	X	15885069	16224183	E027	286.728	0.00332048	16.7094	0.000810962	0.600244	23.9381	22.7601	21.9585	21.9377	0.166069	-0.119908	0.282904	-0.00307417	X	16046584	16046713	130	-
ENSSSCG00000015175	VWA5A	9	51052174	51100045	E027	57.2844	0.00666482	16.7009	0.00081422	0.600244	9.87518	10.8089	9.88605	11.6513	-0.268031	0.223749	-0.00325429	0.488525	9	51076159	51076287	129	+
ENSSSCG00000027459	RNF13	13	90034714	90174506	E011	186.319	0.00328808	16.7006	0.000814328	0.600244	19.4753	18.1117	18.0957	19.4199	0.228694	0.219667	0.231466	0.222439	13	90108498	90108588	91	+
ENSSSCG00000000886	SLC25A3	5	85284311	85292328	E011	50.3313	0.0117966	16.6943	0.000816789	0.600282	11.4632	9.30039	9.54637	9.87696	0.620383	0.177762	0.543294	0.100673	5	85290096	85290131	36	-
ENSSSCG00000005425	SLC44A1	1	246548497	246760514	E006	50.1801	0.0101	16.6729	0.000825097	0.604604	11.0176	9.43318	10.6257	9.45194	0.460325	0.00587018	0.107731	-0.346724	1	246608503	246608504	2	+
ENSSSCG00000005225	RFX3	1	218360718	218640923	E011	6.19082	0.0471077	16.6626	0.000829108	0.605762	3.61018	3.52237	4.70032	2.57911	0.0712912	-0.901543	-0.764835	-1.73767	1	218587251	218587363	113	+
ENSSSCG00000026661	PTPRN2	18	721131	1389607	E007	42.9505	0.0282454	16.6425	0.000837025	0.609529	7.2968	9.92738	9.04382	9.48392	-0.905574	-0.135139	-0.630225	0.140209	18	959915	960272	358	+
ENSSSCG00000031866	TIMP3	5	12185818	12242581	E004	762.267	0.00380167	16.6372	0.000839157	0.609529	34.6617	33.8533	34.5741	33.9351	0.0880818	0.00897122	0.00948833	-0.0696223	5	12191607	12191718	112	-
ENSSSCG00000023279	SH3TC2	2	150183485	150247637	E013	1.76145	0.179651	16.6287	0.000842515	0.610189	1.4721	0.0343312	2.50904	2.48079	10.8453	12.3526	-1.54009	-0.0327209	2	150226259	150226402	144	-
ENSSSCG00000008138	GCC2	3	47718254	47758999	E019	56.6042	0.00977905	16.5978	0.000854906	0.617369	11.3641	9.43151	10.2579	11.4117	0.553136	0.565614	0.304589	0.317068	3	47739940	47740104	165	-
ENSSSCG00000012988	EHBP1L1	2	6662463	6678888	E009	17.6435	0.0576401	16.5849	0.000860156	0.619365	6.67495	6.32481	5.68088	3.79158	0.157209	-1.48624	0.469977	-1.17347	2	6669282	6669533	252	-
ENSSSCG00000000886	SLC25A3	5	85284311	85292328	E020	91.7844	0.0233531	16.5721	0.000865389	0.619552	14.989	11.8375	14.4771	12.7799	0.713122	0.229819	0.105959	-0.377345	5	85292267	85292304	38	-
ENSSSCG00000031857	SMIM19	17	11549937	11566898	E007	541.822	0.00405348	16.5778	0.000863032	0.619552	30.0341	31.2243	29.3939	29.1503	-0.138734	-0.244075	0.076101	-0.0292395	17	11565744	11566881	1138	+
ENSSSCG00000016614	PTPRZ1	18	25045742	25168053	E022	91.8635	0.00694247	16.5631	0.000869062	0.620398	13.9755	12.7591	14.9208	12.8638	0.275098	0.0246057	-0.199178	-0.44967	18	25121301	25121451	151	-
ENSSSCG00000014559	PSMD13	2	55108	74829	E021	501.402	0.00159028	16.5525	0.00087343	0.621735	27.759	29.4119	28.818	29.1419	-0.201572	-0.0323997	-0.130034	0.0391378	2	68407	68412	6	+
ENSSSCG00000000588	PLEKHA5	5	53760824	54016886	E034	64.1159	0.0127953	16.5259	0.000884478	0.623035	12.8446	10.662	11.4007	10.7913	0.556861	0.0358331	0.357375	-0.163653	5	53857537	53857641	105	-
ENSSSCG00000002410	CEP128	7	103345985	103760292	E025	17.4094	0.0392225	16.456	0.000914212	0.623035	7.14792	5.6186	5.5713	4.79767	0.70208	-0.45902	0.726675	-0.434426	7	103713429	103713558	130	-
ENSSSCG00000003488	UBR4	6	77568415	77708109	E055	103.349	0.0150671	16.424	0.000928165	0.623035	15.1871	15.1146	14.3759	12.2837	0.014635	-0.627806	0.167473	-0.474968	6	77638786	77638963	178	-
ENSSSCG00000004460	IBTK	1	83973582	84070554	E027	70.8993	0.00811643	16.482	0.000903037	0.623035	10.7908	13.0296	11.7892	11.9309	-0.564238	-0.26458	-0.263905	0.0357538	1	84067432	84067503	72	+
ENSSSCG00000005184	SNAPC3	1	207215738	207252396	E009	30.419	0.0173694	16.4596	0.000912655	0.623035	8.31846	6.87678	8.38102	7.87539	0.557526	0.396858	-0.0220159	-0.182683	1	207232847	207232996	150	-
ENSSSCG00000006025	PKHD1L1	4	28025587	28176361	E032	3.67999	0.20507	16.4704	0.000908012	0.623035	3.14162	2.62294	2.66592	0.00605515	0.521791	-17.5203	0.474814	-17.5672	4	28083449	28083658	210	-
ENSSSCG00000006388	DCAF8	4	90214973	90261737	E004	78.3645	0.00885473	16.4479	0.000917734	0.623035	12.7262	13.4387	12.0207	10.8718	-0.164249	-0.635295	0.171201	-0.299845	4	90215049	90215070	22	+
ENSSSCG00000010799	COG7	3	22740436	22826585	E020	83.49	0.00913935	16.4646	0.000910504	0.623035	13.331	12.4526	11.6855	13.7966	0.205261	0.309115	0.395756	0.499611	3	22796026	22796166	141	+
ENSSSCG00000011519	GXYLT2	13	54205383	54302215	E002	142.477	0.00774082	16.4135	0.000932774	0.623035	17.2229	16.2986	17.2673	15.9916	0.170852	-0.0586013	-0.00800598	-0.23746	13	54229764	54229956	193	+
ENSSSCG00000012167	PHEX	X	18203174	18418004	E020	238.354	0.00235168	16.4501	0.000916776	0.623035	19.9245	21.6224	21.0996	21.6243	-0.26237	0.000290752	-0.183406	0.0792547	X	18410374	18410478	105	+
ENSSSCG00000012695	INTS6L	X	111011865	111072935	E019	316.492	0.0101904	16.532	0.000881965	0.623035	21.0842	22.5728	20.4391	24.1049	-0.221107	0.2161	0.0996785	0.536886	X	111071972	111072590	619	+
ENSSSCG00000013119	STX3	2	11696913	11740744	E015	46.9619	0.0117749	16.5338	0.000881184	0.623035	10.0731	9.63853	8.20121	10.3204	0.130504	0.202405	0.606229	0.67813	2	11703762	11703872	111	-
ENSSSCG00000014296	ENSSSCG00000014296	2	136302191	136396301	E010	315.341	0.00252726	16.5049	0.000893338	0.623035	24.71	22.9276	23.8743	23.8114	0.247576	0.124501	0.114352	-0.00872279	2	136319965	136320014	50	-
ENSSSCG00000015814	ENSSSCG00000015814	15	47730506	47861057	E013	9.02769	0.035757	16.4775	0.00090496	0.623035	5.37427	3.89326	3.53031	4.40333	0.935428	0.356847	1.21883	0.640247	15	47778030	47778116	87	-
ENSSSCG00000015878	PKP4	15	65431111	65680887	E016	181.479	0.00342637	16.4422	0.000920196	0.623035	18.9073	17.4693	18.6922	19.5159	0.247919	0.348108	0.036058	0.136248	15	65621842	65622394	553	+
ENSSSCG00000021205	STK26	X	108178698	108239042	E001	21.1805	0.0361947	16.4815	0.000903282	0.623035	6.28602	7.44017	7.1753	4.81441	-0.492429	-1.26825	-0.386356	-1.16217	X	108178698	108179112	415	+
ENSSSCG00000021371	ZNF300	2	151842009	151856042	E005	7.61816	0.0411335	16.4362	0.000922828	0.623035	4.39257	3.10247	2.8574	4.63061	1.007	1.16009	1.24498	1.39807	2	151843856	151843859	4	-
ENSSSCG00000022177	DIS3L2	15	132540829	132906232	E011	69.9316	0.00918844	16.4183	0.000930642	0.623035	12.2784	10.6093	12.9517	11.8826	0.43611	0.337951	-0.160501	-0.258661	15	132588005	132588162	158	+
ENSSSCG00000022343	ENO1	6	69385879	69401151	E023	3.76843	0.153949	16.4502	0.00091674	0.623035	3.81745	2.97711	2.70029	1.27559	0.719578	-2.44826	1.00177	-2.16607	6	69393796	69393804	9	-
ENSSSCG00000026612	TIMM50	6	48126991	48139357	E001	22.8389	0.0214483	16.5049	0.000893312	0.623035	5.65206	6.38026	7.50767	7.66963	-0.353021	0.537998	-0.828501	0.0625178	6	48126991	48127013	23	+
ENSSSCG00000028373	ENO2	5	63799930	63809410	E023	2.12128	0.257329	16.4171	0.000931198	0.623035	0.0123961	2.03243	3.00296	1.87112	-14.7159	-0.238843	-15.8442	-1.36707	5	63808863	63808887	25	-
ENSSSCG00000029920	ELF2	8	87854699	87878662	E010	101.558	0.0179589	16.4365	0.000922671	0.623035	12.6503	15.3179	13.0296	14.9721	-0.580348	-0.0698397	-0.0889254	0.421582	8	87878421	87878662	242	+
ENSSSCG00000038867	PPM1K	8	130748259	130772931	E011	4.89717	0.0811513	16.4433	0.000919736	0.623035	3.14328	1.78885	3.63768	3.98021	1.62903	2.31245	-0.422779	0.260647	8	130761200	130761459	260	+
ENSSSCG00000002266	CHD2	7	85983837	86106938	E032	3.73429	0.227098	16.3339	0.000968526	0.625866	1.36363	2.34789	3.49297	3.85477	-1.56922	1.43413	-2.71796	0.285395	7	86064958	86064995	38	-
ENSSSCG00000003216	POLD1	6	55247880	55272085	E013	66.7415	0.0122976	16.2697	0.000998374	0.625866	12.7676	10.6666	10.7977	11.5027	0.537491	0.224797	0.501161	0.188466	6	55262662	55262730	69	+
ENSSSCG00000003489	EMC1	6	77718849	77747771	E015	167.561	0.00359699	16.3062	0.000981305	0.625866	16.7087	18.9485	18.2317	17.7236	-0.393018	-0.209718	-0.27173	-0.0884308	6	77730642	77730779	138	-
ENSSSCG00000003805	PDE4B	6	146166688	146719682	E015	147.461	0.0103715	16.3153	0.000977072	0.625866	17.763	16.9864	16.6645	15.0886	0.139141	-0.364843	0.198442	-0.305542	6	146211023	146211111	89	-
ENSSSCG00000003805	PDE4B	6	146166688	146719682	E001	122.93	0.0210257	16.2914	0.000988187	0.625866	14.4484	16.8845	13.9416	14.9339	-0.478418	-0.377644	0.108477	0.20925	6	146166688	146167260	573	-
ENSSSCG00000004344	MMS22L	1	64306073	64459904	E004	15.9581	0.0237153	16.3539	0.000959419	0.625866	5.12132	5.0625	6.05815	6.98378	0.0335584	0.937157	-0.488727	0.414872	1	64323990	64324153	164	-
ENSSSCG00000006054	ATP6V1C1	4	34029295	34222405	E007	366.449	0.00221267	16.2713	0.000997634	0.625866	25.276	25.1036	24.4312	25.9769	0.0229675	0.115182	0.113667	0.205881	4	34047036	34047104	69	-
ENSSSCG00000006834	MYBPHL	4	110793408	110808248	E007	3.55573	0.0962065	16.2641	0.00100103	0.625866	2.76896	2.43879	3.57077	1.04668	0.367016	-2.44255	-0.735726	-3.54529	4	110805534	110805693	160	+
ENSSSCG00000007650	STAG3	3	8175915	8211889	E007	1.09552	0.278757	16.3171	0.000976231	0.625866	1.37555	1.13695	2.52645	0.0209204	0.549917	-11.5287	-1.75592	-13.8346	3	8191359	8191432	74	+
ENSSSCG00000008498	HEATR5B	3	103112058	103230551	E038	62.9112	0.0110254	16.3596	0.000956828	0.625866	11.7225	12.359	9.9786	10.9182	-0.158387	-0.370392	0.479134	0.26713	3	103225885	103226098	214	+
ENSSSCG00000009831	CUX2	14	32311188	32587203	E003	0.625204	0.424161	16.2774	0.000994737	0.625866	1.99389	0.653649	2.37136e-05	2.17568e-05	3.21935	-29.7497	32.7205	-0.248501	14	32311944	32312014	71	+
ENSSSCG00000010185	GALNT2	14	59961259	60141261	E004	189.708	0.00263922	16.2613	0.00100233	0.625866	18.21	19.9784	18.258	19.1566	-0.292785	-0.133267	-0.0082621	0.151255	14	59961638	59961719	82	-
ENSSSCG00000011496	ADAMTS9	13	46034833	46207006	E013	125.799	0.00587842	16.3285	0.000971017	0.625866	15.1541	16.3188	14.7325	16.6277	-0.227506	0.0579532	0.0861844	0.371644	13	46082908	46083075	168	-
ENSSSCG00000013061	EML3	2	9127698	9137653	E003	92.8672	0.00799655	16.3867	0.000944683	0.625866	15.1182	13.4966	12.8333	13.0203	0.344946	-0.10845	0.496973	0.0435767	2	9127916	9128012	97	+
ENSSSCG00000013842	ENSSSCG00000013842	2	61864575	61884227	E005	77.1356	0.00522909	16.2881	0.000989725	0.625866	11.1618	11.451	10.2882	9.90582	-0.076301	-0.430804	0.24228	-0.112223	2	61866951	61867084	134	-
ENSSSCG00000016261	SP110	15	131169917	131226544	E003	54.2948	0.0178202	16.2687	0.000998813	0.625866	9.55174	12.0192	9.74025	10.0672	-0.683258	-0.527759	-0.0577776	0.0977215	15	131169920	131170243	324	-
ENSSSCG00000016745	DDX56	18	50705632	50715033	E002	63.1602	0.00496085	16.2862	0.000990628	0.625866	12.2621	10.3262	11.0475	11.3488	0.512405	0.280891	0.311734	0.0802203	18	50705798	50705959	162	+
ENSSSCG00000021624	ENSSSCG00000021624	10	23767206	23778722	E010	19.6915	0.0157728	16.2926	0.000987607	0.625866	7.33634	6.54254	5.35864	6.09671	0.334628	-0.20579	0.915975	0.375557	10	23770630	23770734	105	-
ENSSSCG00000022302	BICRA	6	53339192	53415937	E001	3.84667	0.116472	16.3953	0.000940838	0.625866	3.0589	3.24272	3.30955	1.29187	-0.168831	-2.65888	-0.227854	-2.7179	6	53339192	53339232	41	+
ENSSSCG00000025838	AP1M2	2	69341283	69354013	E012	4.02881	0.124971	16.3675	0.000953286	0.625866	0.887559	2.77857	3.03581	3.13064	-3.29551	0.345021	-3.55156	0.0889711	2	69348776	69348923	148	-
ENSSSCG00000028225	DICER1	7	116365802	116411224	E026	38.1807	0.07196	16.3121	0.000978554	0.625866	9.81552	6.69791	9.70665	9.43295	1.12234	1.00482	0.0329929	-0.0845253	7	116408389	116408577	189	-
ENSSSCG00000029570	PXDN	3	132306447	132362841	E013	119.383	0.00647553	16.3647	0.000954548	0.625866	15.1006	15.3193	16.6721	14.4746	-0.0440207	-0.173173	-0.304523	-0.433675	3	132346478	132346594	117	+
ENSSSCG00000038718	ADRM1	17	61692945	61698144	E001	31.936	0.0227156	16.2741	0.00099631	0.625866	9.08378	6.91855	8.89244	7.55029	0.798863	0.255613	0.0627398	-0.480511	17	61692945	61692985	41	+
ENSSSCG00000040566	N4BP2L1	11	8857175	8885420	E002	6.55093	0.119262	16.3555	0.000958712	0.625866	2.1523	4.60673	3.43585	4.12276	-2.20207	-0.321881	-1.35232	0.527875	11	8857966	8858012	47	-
ENSSSCG00000056755	ENSSSCG00000056755	5	76612669	76619210	E002	9.21887	0.23782	16.3379	0.000966697	0.625866	4.48342	4.04369	5.27255	3.53164	0.299287	-0.392153	-0.470747	-1.16219	5	76614991	76619210	4220	-
ENSSSCG00000056755	ENSSSCG00000056755	5	76612669	76619210	E001	8.9859	0.239134	16.2995	0.000984412	0.625866	3.81442	4.25228	3.21455	4.90211	-0.314899	0.412609	0.495304	1.22281	5	76612669	76614899	2231	-
ENSSSCG00000013888	JAK3	2	59905919	59926495	E018	91.4556	0.00499063	16.2413	0.00101184	0.630229	13.6872	12.3789	13.5446	13.941	0.302831	0.35849	0.0317059	0.087365	2	59921236	59921375	140	+
ENSSSCG00000002243	SLC12A6	7	80164911	80268323	E003	63.1927	0.0051972	16.234	0.00101536	0.630785	10.83	11.5643	11.7222	9.79315	-0.195524	-0.494044	-0.236076	-0.534596	7	80165502	80165747	246	+
ENSSSCG00000027857	DMXL1	2	123003086	123141060	E032	44.963	0.00750261	16.2282	0.00101816	0.630785	9.35907	9.81283	10.4287	8.51691	-0.139923	-0.417732	-0.320317	-0.598126	2	123096690	123096775	86	+
ENSSSCG00000060225	CIDEA	6	97253074	97267405	E001	207.16	0.00339002	16.2236	0.00102033	0.630785	19.0814	20.2785	19.5469	17.949	-0.193241	-0.38554	-0.0762947	-0.268593	6	97253074	97253509	436	-
ENSSSCG00000003168	ALDH16A1	6	54529468	54548144	E014	217.238	0.00226875	16.2033	0.0010302	0.63531	20.6426	20.8003	19.2491	19.4936	-0.0244031	-0.206941	0.22251	0.0399724	6	54540565	54540732	168	+
ENSSSCG00000002841	N4BP1	6	36122035	36174504	E001	116.057	0.0144482	16.185	0.00103911	0.636795	16.5625	14.4712	15.7701	13.5833	0.414005	-0.192135	0.15113	-0.45501	6	36122035	36122478	444	+
ENSSSCG00000007789	SRCAP	3	17664349	17700219	E005	87.6366	0.00441397	16.1879	0.0010377	0.636795	13.0304	14.0412	11.9857	13.3811	-0.225963	-0.145808	0.251036	0.331192	3	17669894	17670008	115	-
ENSSSCG00000010523	HOGA1	14	108958973	108986707	E005	57.9384	0.00804381	16.1827	0.00104028	0.636795	11.0416	11.5528	11.1711	9.73555	-0.135	-0.508545	-0.034758	-0.408302	14	108971675	108971802	128	+
ENSSSCG00000004044	IGF2R	1	7368103	7472548	E047	59.9619	0.0186374	16.1562	0.00105336	0.640084	11.6408	9.40786	11.5015	11.7365	0.632393	0.656868	0.0359643	0.0604399	1	7452880	7453005	126	-
ENSSSCG00000006734	CD101	4	103693883	103735581	E002	7.18725	0.0810978	16.1597	0.00105163	0.640084	3.59966	3.64204	4.80869	2.16639	-0.0338961	-1.50219	-0.839458	-2.30775	4	103704495	103704890	396	-
ENSSSCG00000029843	NPHP4	6	66815281	66928146	E001	41.8759	0.0220055	16.1634	0.00104976	0.640084	7.60548	9.35686	9.78566	9.94921	-0.6093	0.181469	-0.741716	0.0490527	6	66815281	66815746	466	-
ENSSSCG00000002298	ZFYVE26	7	91518452	91590449	E045	12.9947	0.028935	16.1494	0.00105673	0.640574	4.94151	5.78268	5.9221	4.12107	-0.457019	-0.983726	-0.526388	-1.0531	7	91572644	91572726	83	-
ENSSSCG00000036751	PPM1H	5	27299778	27572618	E006	36.0227	0.0154023	16.1431	0.00105988	0.640924	8.50124	7.79718	9.73627	8.36632	0.25382	0.206791	-0.399974	-0.447003	5	27386414	27386498	85	-
ENSSSCG00000037594	PNISR	1	66350969	66381454	E014	160.56	0.00333079	16.1371	0.0010629	0.641193	17.2872	16.9541	17.4775	18.5356	0.0604368	0.278471	-0.0340822	0.183952	1	66372262	66372342	81	-
ENSSSCG00000001471	BRD2	7	25152043	25162578	E017	4.63949	0.069556	16.1265	0.00106823	0.641301	2.61589	3.91454	3.55339	1.94568	-1.16633	-2.02155	-0.886007	-1.74123	7	25152661	25152899	239	+
ENSSSCG00000009542	TNFSF13B	11	75599598	75633041	E006	133.368	0.0241057	16.1306	0.00106617	0.641301	15.06	15.3388	14.0373	17.0628	-0.0561389	0.328427	0.214173	0.598739	11	75631163	75633041	1879	+
ENSSSCG00000010241	TET1	14	71675671	71815618	E012	173.278	0.00787638	16.1184	0.00107231	0.642201	17.2279	19.2077	17.9448	18.4834	-0.341014	-0.121158	-0.127146	0.0927103	14	71811682	71815618	3937	+
ENSSSCG00000034122	TMEM128	8	6115002	6125139	E002	134.054	0.00435764	16.1113	0.00107593	0.642826	16.8743	15.5931	16.7584	15.5099	0.243549	-0.0164154	0.0213584	-0.238606	8	6117161	6117302	142	+
ENSSSCG00000017204	ITGB4	12	5651292	5685611	E020	44.983	0.00742094	16.091	0.00108628	0.645914	10.7494	8.73768	9.36883	9.45424	0.612793	0.232391	0.407201	0.0267993	12	5665776	5665920	145	-
ENSSSCG00000022177	DIS3L2	15	132540829	132906232	E034	5.38771	0.110819	16.0913	0.00108612	0.645914	3.0002	4.14851	1.63652	3.74282	-0.938213	-0.298164	1.75128	2.39133	15	132902938	132902941	4	+
ENSSSCG00000001499	DST	7	28812252	29300152	E050	9.93145	0.0345801	16.0039	0.00113192	0.651352	4.23524	3.51082	5.77411	4.34435	0.543416	0.617165	-0.900199	-0.82645	7	29157041	29157190	150	+
ENSSSCG00000005182	CCDC171	1	206792212	207142837	E013	2.9653	0.12155	16.0017	0.00113306	0.651352	2.81805	2.85466	2.81397	1.08236	-0.0373232	-2.80096	0.00419609	-2.75944	1	206986158	206986358	201	-
ENSSSCG00000006043	DCSTAMP	4	32913152	32928235	E004	13.9723	0.0402921	16.0199	0.00112337	0.651352	6.57966	3.9302	4.95237	5.33551	1.49746	0.88702	0.826959	0.216518	4	32928201	32928235	35	-
ENSSSCG00000006177	UBE2W	4	62014059	62098400	E001	3.73699	0.0655538	15.9939	0.00113726	0.651352	3.4255	1.44161	2.98207	2.79334	2.50095	1.9108	0.401086	-0.189064	4	62014059	62014321	263	+
ENSSSCG00000008554	ABHD1	3	111996142	112002132	E003	8.50295	0.0406137	16.0193	0.00112369	0.651352	4.38537	4.53851	2.69799	4.42024	-0.0995585	-0.0765898	1.4062	1.42917	3	111996806	111996854	49	-
ENSSSCG00000012983	PCNX3	2	6619215	6639953	E034	74.1939	0.00900688	15.9951	0.00113663	0.651352	12.9606	11.2186	11.5021	13.1015	0.432475	0.46508	0.358019	0.390624	2	6638713	6638900	188	-
ENSSSCG00000015729	TSN	15	29675820	29714079	E004	76.6467	0.012053	15.9975	0.00113531	0.651352	11.8394	13.9228	11.5817	11.9239	-0.488058	-0.466777	0.0657883	0.0870696	15	29704488	29705160	673	-
ENSSSCG00000021200	HDAC8	X	58210192	58450573	E024	51.9688	0.00974757	16.035	0.00111542	0.651352	11.4163	9.54037	10.4785	9.57988	0.532909	0.0122143	0.255139	-0.265555	X	58450156	58450487	332	-
ENSSSCG00000021310	LIN9	10	14109768	14184586	E016	17.5634	0.0349009	16.0653	0.00109954	0.651352	5.22424	5.14212	7.01616	6.83409	0.0460405	0.828514	-0.859303	-0.0768295	10	14173398	14173492	95	-
ENSSSCG00000021354	CNOT4	18	13821575	13980529	E001	1.81292	0.154954	16.0441	0.00111064	0.651352	2.22403	0.571652	1.71609	2.60532	3.9217	4.37897	0.748861	1.20614	18	13821575	13821604	30	+
ENSSSCG00000025152	CEP89	6	42735666	42815281	E018	10.6278	0.0515037	16.033	0.00111645	0.651352	5.5338	4.30536	3.24432	5.1778	0.728897	0.535579	1.5484	1.35508	6	42815130	42815281	152	-
ENSSSCG00000026661	PTPRN2	18	721131	1389607	E016	14.4351	0.0531739	15.9985	0.00113481	0.651352	6.50462	4.02364	5.67025	4.63636	1.39591	0.411014	0.399988	-0.584912	18	1327746	1327893	148	+
ENSSSCG00000026706	PIGS	12	44808339	44822245	E001	279.519	0.00511976	15.9982	0.00113497	0.651352	22.3324	23.2761	21.3957	23.3267	-0.13545	0.00714218	0.138927	0.281519	12	44808339	44809412	1074	-
ENSSSCG00000027323	NCBP2	13	133178166	133192923	E001	456.369	0.00228107	16.0103	0.0011285	0.651352	28.2185	26.934	28.163	28.1056	0.160507	0.146603	0.00683383	-0.00707022	13	133180263	133183156	2894	+
ENSSSCG00000027669	TNS1	15	119951091	120164713	E031	38.0615	0.0252472	16.0431	0.00111116	0.651352	9.39541	9.30371	9.13921	7.30333	0.0289506	-0.711173	0.0815798	-0.658544	15	120042532	120042654	123	-
ENSSSCG00000051661	ENSSSCG00000051661	3	44997578	45002058	E001	3.19142	0.2648	16.062	0.00110125	0.651352	0.844837	3.41321	1.84441	2.20454	-4.03295	-1.2639	-2.25386	0.515193	3	44997578	44998107	530	-
ENSSSCG00000025902	ANAPC4	8	19301248	19341478	E008	83.4341	0.00677737	15.9876	0.00114066	0.651802	12.6394	12.5998	14.3112	12.2083	0.00942261	-0.0947643	-0.375515	-0.479702	8	19311643	19311747	105	+
ENSSSCG00000000379	ESYT1	5	21514510	21535929	E036	257.777	0.00312822	15.9386	0.00116735	0.660987	20.5941	22.458	21.5175	22.5301	-0.279969	0.010461	-0.141095	0.149336	5	21532260	21532408	149	+
ENSSSCG00000004049	ACAT2	1	7598735	7612866	E014	226.608	0.00474484	15.9473	0.00116254	0.660987	20.5519	20.6531	21.5004	19.3283	-0.0157388	-0.211139	-0.14511	-0.34051	1	7611851	7611985	135	-
ENSSSCG00000009035	SLC10A7	8	82115056	82355655	E027	155.407	0.0227725	15.9413	0.00116586	0.660987	15.7244	17.8806	16.6179	19.1515	-0.398088	0.215831	-0.170361	0.443558	8	82352815	82355637	2823	+
ENSSSCG00000014581	TUB	9	1183822	1206274	E003	10.062	0.0517848	15.9391	0.00116704	0.660987	4.63215	5.27562	3.08871	4.57423	-0.377752	-0.414263	1.17391	1.1374	9	1188684	1188782	99	-
ENSSSCG00000003596	SNRNP40	6	87839337	87879570	E004	346.065	0.00348678	15.9132	0.00118143	0.667444	23.5864	25.3516	24.2408	25.6009	-0.240299	0.0329367	-0.0905988	0.182637	6	87839549	87839829	281	-
ENSSSCG00000001511	PHF1	7	29714293	29719987	E004	70.6461	0.00965794	15.8794	0.00120043	0.672678	12.1691	12.4785	10.2938	11.8693	-0.0753354	-0.150061	0.498932	0.424206	7	29715850	29715931	82	+
ENSSSCG00000007540	CABLES2	17	61764937	61778394	E002	50.7642	0.0100447	15.8769	0.00120181	0.672678	10.3917	9.48604	11.3084	9.55803	0.269961	0.0223396	-0.251508	-0.49913	17	61767167	61767371	205	-
ENSSSCG00000013115	CD5	2	10648974	10673919	E003	36.3137	0.0157988	15.8727	0.00120419	0.672678	7.66106	9.38136	9.19889	8.0414	-0.595684	-0.4536	-0.537717	-0.395633	2	10648977	10649401	425	-
ENSSSCG00000017360	UBTF	12	18989836	19006129	E003	11.2516	0.122698	15.8881	0.00119548	0.672678	6.354	5.04382	3.29574	3.76759	0.672001	-0.846049	1.9054	0.387355	12	18990160	18990184	25	+
ENSSSCG00000038630	ENSSSCG00000038630	7	51948016	51953968	E004	80.2118	0.0121293	15.8843	0.00119765	0.672678	13.4368	11.2941	13.3273	12.5363	0.521358	0.312315	0.0247416	-0.184302	7	51953467	51953968	502	-
ENSSSCG00000038630	ENSSSCG00000038630	7	51948016	51953968	E004	80.2118	0.0121293	15.8843	0.00119765	0.672678	13.4368	11.2941	13.3273	12.5363	0.521358	0.312315	0.0247416	-0.184302	7	51953467	51953968	502	-
ENSSSCG00000003809	JAK1	6	147429056	147567182	E018	308.076	0.00329641	15.8576	0.00121279	0.672954	24.5777	23.2154	23.9594	22.6395	0.188732	-0.082313	0.0846634	-0.186382	6	147549230	147549336	107	+
ENSSSCG00000004636	TRPM7	1	121146117	121250224	E031	39.0239	0.0100635	15.8589	0.00121207	0.672954	8.43899	9.6116	7.64374	9.48297	-0.383477	-0.0398087	0.290464	0.634132	1	121235658	121235683	26	+
ENSSSCG00000014082	POLK	2	84538056	84619485	E013	24.0166	0.0184279	15.8653	0.00120839	0.672954	7.98121	7.05973	5.76916	6.88902	0.359275	-0.0715389	0.948104	0.517291	2	84601938	84602104	167	+
ENSSSCG00000002846	DNAJA2	6	37591916	37608361	E002	149.93	0.00281804	15.8277	0.00123002	0.678463	17.5406	16.9336	17.6361	15.9512	0.109506	-0.184635	-0.0169317	-0.311073	6	37591965	37592124	160	+
ENSSSCG00000006813	STRIP1	4	110061604	110080822	E017	52.3654	0.0102216	15.8239	0.00123228	0.678463	10.9697	9.05783	10.8735	10.249	0.567143	0.365252	0.0262033	-0.175688	4	110076250	110076370	121	-
ENSSSCG00000012396	MED12	X	57150919	57175333	E041	114.693	0.00291735	15.8338	0.0012265	0.678463	14.2982	16.0542	14.6872	14.6042	-0.354387	-0.28993	-0.0817254	-0.0172685	X	57170308	57170525	218	+
ENSSSCG00000013916	COMP	2	59061426	59069564	E002	2850.43	0.00543339	15.8122	0.00123906	0.678463	54.984	52.8906	54.03	52.2829	0.187478	-0.0548377	0.0851741	-0.157141	2	59061788	59061873	86	+
ENSSSCG00000036155	FAT4	8	99148496	99310519	E022	128.029	0.0411922	15.8214	0.00123369	0.678463	16.6351	13.3725	18.3427	15.0564	0.666955	0.360364	-0.304448	-0.611039	8	99306159	99310519	4361	-
ENSSSCG00000047828	ENSSSCG00000047828	15	29813267	29821560	E002	23.5138	0.119264	15.8133	0.00123842	0.678463	6.14395	6.80473	6.81476	8.2869	-0.29801	0.577124	-0.302313	0.572822	15	29817445	29821560	4116	-
ENSSSCG00000007359	LPIN3	17	43989333	44006262	E024	1.43916	0.282865	15.8021	0.00124499	0.679322	2.6568	0.644796	0.654372	1.79972	4.0881	2.96279	4.04555	2.92025	17	44002716	44002822	107	+
ENSSSCG00000028925	CEP95	12	14507845	14572477	E028	39.8251	0.0110006	15.8002	0.00124608	0.679322	9.85654	8.48446	8.08855	9.10889	0.442104	0.20909	0.582493	0.349479	12	14569651	14569779	129	-
ENSSSCG00000002808	ZNF319	6	19842585	19851288	E001	202.21	0.0120649	15.7661	0.00126634	0.67967	20.073	19.2095	19.3239	19.6898	0.139595	0.0782761	0.120813	0.0594935	6	19842585	19848955	6371	-
ENSSSCG00000003085	CLPTM1	6	51413602	51441816	E017	172.232	0.00403262	15.7641	0.00126754	0.67967	16.9585	18.9527	17.9358	18.5103	-0.347755	-0.0743789	-0.174516	0.0988602	6	51441121	51441121	1	+
ENSSSCG00000003085	CLPTM1	6	51413602	51441816	E018	192.846	0.00251119	15.7578	0.00127129	0.67967	18.1673	19.9349	18.7113	19.3827	-0.293195	-0.0891939	-0.0926795	0.111322	6	51441122	51441146	25	+
ENSSSCG00000003170	SLC17A7	6	54511124	54521611	E015	3.46712	0.107324	15.7729	0.00126228	0.67967	2.44843	3.73711	1.69011	2.18735	-1.22318	-1.54899	1.07068	0.744861	6	54515975	54516093	119	-
ENSSSCG00000004478	MYO6	1	89992866	90137734	E040	59.0216	0.0114141	15.7441	0.00127953	0.67967	11.9429	9.75801	11.4344	10.5941	0.601033	0.243681	0.130078	-0.227275	1	90084649	90084791	143	-
ENSSSCG00000005484	ZNF618	1	254477872	254672964	E012	9.71186	0.0361756	15.7397	0.00128219	0.67967	5.11091	3.59392	3.72191	5.25811	1.0211	1.10361	0.919769	1.00228	1	254631278	254631337	60	+
ENSSSCG00000008980	SCARB2	8	71838397	71940607	E004	11.8779	0.0483155	15.7467	0.00127795	0.67967	3.72835	6.06039	4.91434	4.79481	-1.41047	-0.681122	-0.800842	-0.0714936	8	71843029	71843038	10	-
ENSSSCG00000011552	TTLL3	13	66056890	66123977	E001	4.30728	0.159145	15.751	0.00127539	0.67967	3.262	1.33531	3.40447	3.53019	2.58054	2.80922	-0.123712	0.104965	13	66056890	66057081	192	+
ENSSSCG00000017298	TANC2	12	15453241	15813469	E006	14.5842	0.0343278	15.7555	0.00127268	0.67967	4.63587	5.92456	6.47446	4.72287	-0.712938	-0.65898	-0.971646	-0.917689	12	15464723	15464855	133	-
ENSSSCG00000028827	PARVA	2	46839485	47028963	E015	3.87297	0.0824399	15.7943	0.00124955	0.67967	3.25314	2.45751	3.87586	1.77478	0.811014	-0.940212	-0.50706	-2.25829	2	46877638	46877716	79	-
ENSSSCG00000035634	PLSCR1	13	86834587	86869297	E006	125.254	0.00450574	15.7896	0.00125233	0.67967	16.9993	15.3507	14.9431	15.2578	0.314489	-0.018583	0.396801	0.0637295	13	86849114	86849334	221	-
ENSSSCG00000037875	ZNF688	3	17792182	17795425	E002	11.5158	0.0566413	15.7434	0.00127997	0.67967	6.01265	4.96424	4.75566	3.81097	0.557255	-0.7667	0.681886	-0.642069	3	17792188	17792375	188	+
ENSSSCG00000038506	ENSSSCG00000038506	9	135025443	135078913	E006	10.4341	0.0905766	15.7779	0.00125928	0.67967	5.21208	4.9249	4.70198	2.81981	0.164641	-1.61523	0.299118	-1.48075	9	135033976	135033979	4	-
ENSSSCG00000025796	NLE1	12	40035547	40044397	E003	2.35164	0.217441	15.7351	0.00128495	0.67969	2.19906	0.600213	3.31273	2.07634	3.74839	3.58251	-1.18462	-1.3505	12	40035592	40035742	151	+
ENSSSCG00000017198	ACOX1	12	5439361	5479546	E013	145.22	0.00546908	15.7304	0.0012878	0.679752	17.5961	15.6956	17.3597	16.6815	0.353668	0.187834	0.0421384	-0.123696	12	5469594	5469713	120	+
ENSSSCG00000033452	ENSSSCG00000033452	2	810348	842241	E114	1.20606	0.2584	15.7219	0.00129301	0.681062	1.14002	0.852329	2.76543	0.740667	0.839362	-0.405241	-2.55932	-3.80393	2	838135	838166	32	+
ENSSSCG00000028373	ENO2	5	63799930	63809410	E005	8.36561	0.0329211	15.7156	0.00129685	0.681644	4.67331	4.17848	3.91411	2.80726	0.324605	-1.1513	0.514018	-0.961889	5	63801409	63801414	6	-
ENSSSCG00000024648	PRPF4	1	253906717	253925046	E009	111.688	0.00341317	15.7013	0.00130561	0.684801	14.871	13.7219	15.6576	14.8486	0.244468	0.239865	-0.157812	-0.162415	1	253917232	253917355	124	+
ENSSSCG00000009874	RASAL1	14	38601394	38633425	E007	27.6379	0.0301536	15.6941	0.00131008	0.684914	7.61479	5.7469	8.10848	7.2166	0.821571	0.664349	-0.184218	-0.34144	14	38606683	38606827	145	-
ENSSSCG00000061480	ENSSSCG00000061480	15	15608099	15662696	E005	2.56597	0.113771	15.6921	0.00131132	0.684914	2.49095	2.26052	1.91893	0.0223014	0.280505	-13.3287	0.753753	-12.8555	15	15662446	15662635	190	-
ENSSSCG00000035388	C16orf46	6	7189556	7207357	E005	8.53224	0.074241	15.6874	0.00131423	0.684995	4.09684	3.38289	5.16596	3.95445	0.55455	0.452047	-0.672837	-0.775341	6	7198356	7199128	773	+
ENSSSCG00000004464	TENT5A	1	84545202	84552134	E003	4670.17	0.00723225	15.6515	0.00133664	0.687832	61.1314	62.8467	60.9704	63.1691	-0.148353	0.027785	0.0139667	0.190105	1	84547419	84552134	4716	+
ENSSSCG00000004657	CEP152	1	122876141	122979845	E013	14.5263	0.0713968	15.654	0.00133506	0.687832	6.0947	5.17735	3.26754	5.84898	0.474632	0.354772	1.80882	1.68896	1	122904447	122904647	201	+
ENSSSCG00000005597	GOLGA1	1	265652128	265705895	E019	31.7969	0.0140396	15.6434	0.00134176	0.687832	8.56427	8.59868	8.40562	6.85995	-0.0117939	-0.662086	0.054979	-0.595314	1	265687683	265687811	129	-
ENSSSCG00000005678	NTMT1	1	269819753	269828831	E005	73.6684	0.00568812	15.6541	0.00133499	0.687832	11.726	11.4752	11.8179	13.1849	0.0645879	0.416729	-0.0233392	0.328802	1	269826930	269826930	1	+
ENSSSCG00000012980	KAT5	2	6560513	6572466	E014	47.9472	0.0172445	15.6543	0.00133487	0.687832	10.0009	8.84768	10.0136	10.6652	0.361804	0.552578	-0.00376157	0.187012	2	6570982	6571137	156	-
ENSSSCG00000015302	STEAP2	9	70349362	70366767	E003	7.95782	0.0494168	15.6514	0.00133668	0.687832	4.12696	2.95624	4.21552	4.43335	0.965808	1.17345	-0.061542	0.146098	9	70352580	70353107	528	+
ENSSSCG00000022536	SLC37A2	9	52237420	52272692	E029	115.106	0.0126928	15.6434	0.00134175	0.687832	14.7796	16.5437	14.6641	13.7715	-0.34623	-0.560963	0.0239269	-0.190806	9	52271696	52272692	997	+
ENSSSCG00000037671	PACS2	AEMK02000452.1	3382026	3439142	E001	40.9187	0.00847474	15.6435	0.00134171	0.687832	9.80197	9.75416	8.9239	8.08383	0.0144633	-0.553314	0.277057	-0.29072	AEMK02000452.1	3382026	3382166	141	+
ENSSSCG00000000681	P3H3	5	63871508	63885034	E014	248.224	0.00251925	15.5779	0.00138385	0.689071	21.9882	20.3957	21.8235	21.684	0.242154	0.197001	0.0243886	-0.0207643	5	63883335	63883487	153	-
ENSSSCG00000002552	TDRD9	AEMK02000452.1	2393955	2478763	E033	1.71731	0.259518	15.5592	0.00139607	0.689071	1.86955	3.83865	1.47041	1.00309	-2.08012	-3.87754	0.693453	-1.10397	AEMK02000452.1	2468510	2468648	139	+
ENSSSCG00000003670	RLF	6	95900086	95994043	E002	54.3357	0.0119682	15.6022	0.00136807	0.689071	11.085	9.86632	10.9707	9.89801	0.345761	0.00949212	0.0308724	-0.305397	6	95925563	95925717	155	+
ENSSSCG00000003818	DOCK7	6	149748036	149972168	E042	152.002	0.00832881	15.5896	0.00137621	0.689071	16.1519	17.9499	16.4732	18.1923	-0.32766	0.0420004	-0.0607859	0.308875	6	149937144	149937302	159	+
ENSSSCG00000004576	RORA	1	111375457	111477703	E013	35.6767	0.00879393	15.6163	0.001359	0.689071	7.49568	9.00936	9.25639	8.34023	-0.540256	-0.2271	-0.620026	-0.30687	1	111467842	111467949	108	+
ENSSSCG00000004657	CEP152	1	122876141	122979845	E030	22.6983	0.0357984	15.542	0.00140745	0.689071	5.90315	7.38483	7.29367	6.19908	-0.653676	-0.511172	-0.617324	-0.47482	1	122967271	122967374	104	+
ENSSSCG00000005300	VCP	1	235851206	235869634	E002	17.9123	0.0352724	15.5607	0.00139509	0.689071	6.44344	6.65879	6.6156	4.59177	-0.0959366	-1.08131	-0.0769404	-1.06231	1	235851734	235854064	2331	-
ENSSSCG00000005654	SPTAN1	1	268936025	269002256	E015	166.399	0.0106974	15.5846	0.00137948	0.689071	18.7168	16.5799	19.3586	17.1926	0.378202	0.112498	-0.106451	-0.372156	1	268960944	268961054	111	+
ENSSSCG00000005678	NTMT1	1	269819753	269828831	E006	75.9079	0.00806268	15.586	0.00137857	0.689071	11.9238	11.4712	12.0191	13.4583	0.115669	0.479752	-0.0238393	0.340243	1	269826931	269826932	2	+
ENSSSCG00000008208	EIF2AK3	3	57423943	57506245	E012	109.232	0.00450694	15.6236	0.00135436	0.689071	15.6442	14.0477	14.7777	14.0706	0.328532	0.00495314	0.174378	-0.1492	3	57473106	57473326	221	+
ENSSSCG00000009349	RFC3	11	10146531	10165172	E007	138.701	0.00347573	15.5199	0.00142221	0.689071	16.177	16.417	15.1016	17.0761	-0.0454485	0.121896	0.211199	0.378544	11	10158597	10158695	99	+
ENSSSCG00000010092	PI4KA	14	50390410	50491944	E058	102.327	0.00509218	15.5724	0.0013874	0.689071	14.7188	13.7505	15.1904	13.4521	0.206798	-0.06638	-0.096331	-0.369509	14	50454336	50454408	73	-
ENSSSCG00000010466	FGFBP3	14	103515795	103517641	E002	17.8189	0.0336453	15.5125	0.00142715	0.689071	5.91038	6.32525	4.97237	6.01942	-0.197685	-0.144439	0.502536	0.555782	14	103516755	103517641	887	-
ENSSSCG00000010741	EDRF1	14	135042092	135085551	E016	41.6064	0.00715219	15.5957	0.00137229	0.689071	9.55068	8.1402	9.22696	9.99466	0.470591	0.605003	0.101811	0.236223	14	135061792	135061942	151	+
ENSSSCG00000011301	ZDHHC3	13	28098007	28176738	E013	4.09278	0.0837927	15.6087	0.00136389	0.689071	3.24344	3.31872	3.2952	1.51326	-0.0663928	-2.26927	-0.0458088	-2.24868	13	28176719	28176735	17	-
ENSSSCG00000012126	ENSSSCG00000012126	X	10430301	10582354	E008	298.218	0.002643	15.5283	0.00141657	0.689071	23.9182	22.5146	23.8477	23.2025	0.198746	0.0985504	0.00976387	-0.0904316	X	10437283	10437454	172	-
ENSSSCG00000012637	KLHL13	X	96544095	96744764	E005	128.261	0.00864779	15.526	0.00141809	0.689071	15.1024	16.9457	15.1648	16.0054	-0.354605	-0.17642	-0.0126231	0.165561	X	96545132	96545738	607	-
ENSSSCG00000013638	ILF3	2	69413982	69443214	E029	13.9108	0.0308868	15.5361	0.00141135	0.689071	4.01631	6.00249	5.2936	5.76163	-1.16699	-0.11925	-0.801305	0.246432	2	69443214	69443214	1	+
ENSSSCG00000013659	DNMT1	2	68981566	69029844	E004	209.883	0.00549928	15.6156	0.00135944	0.689071	19.1233	20.5287	18.5301	20.9165	-0.225524	0.0600205	0.0993116	0.384856	2	68983124	68983240	117	-
ENSSSCG00000015067	ZPR1	9	44167423	44177435	E015	239.523	0.00245993	15.5458	0.00140492	0.689071	21.7091	21.6042	21.0121	20.0683	0.015673	-0.236752	0.105294	-0.147131	9	44176058	44176219	162	-
ENSSSCG00000015281	PLEKHA6	9	64874046	65003248	E021	21.3726	0.048593	15.5931	0.00137395	0.689071	6.80067	5.88955	5.62795	8.42398	0.419454	1.04654	0.551703	1.17878	9	64895877	64896359	483	-
ENSSSCG00000015880	TANC1	15	65920292	66165991	E011	68.2623	0.0104526	15.5821	0.00138111	0.689071	12.7682	10.6691	12.3868	11.3072	0.536943	0.172938	0.0911535	-0.272852	15	66104147	66104269	123	+
ENSSSCG00000016411	NOM1	18	1747223	1761859	E014	12.5274	0.0326277	15.5237	0.00141966	0.689071	4.78694	4.07578	4.9353	6.24575	0.466461	1.24016	-0.0886191	0.685077	18	1760063	1760075	13	-
ENSSSCG00000020858	KIF13A	7	13498222	13716757	E011	55.9499	0.0107304	15.5147	0.00142564	0.689071	9.63467	10.3322	11.9509	10.5654	-0.206973	0.0662657	-0.64064	-0.367402	7	13516165	13516168	4	-
ENSSSCG00000024088	TLN2	1	109208672	109584727	E001	8.47724	0.0870848	15.5354	0.00141182	0.689071	2.98919	3.78243	5.46908	4.19333	-0.681178	0.298818	-1.75111	-0.771111	1	109208672	109208790	119	-
ENSSSCG00000024344	CCR5	13	29383303	29387895	E001	3.92963	0.121677	15.57	0.00138898	0.689071	3.57504	3.15329	1.96976	2.23828	0.363287	-0.990828	1.72328	0.36917	13	29383303	29383369	67	+
ENSSSCG00000025711	ENSSSCG00000025711	3	40092732	40133171	E010	41.1511	0.0234121	15.5247	0.00141894	0.689071	10.1187	8.89091	8.7831	7.63683	0.382119	-0.44662	0.418045	-0.410694	3	40117917	40117969	53	+
ENSSSCG00000031125	AMPD2	4	110493492	110505138	E018	182.325	0.00308076	15.5476	0.00140375	0.689071	18.6358	17.4608	18.9714	19.0574	0.203879	0.274402	-0.0562374	0.0142858	4	110497685	110497774	90	-
ENSSSCG00000036431	VPS13C	1	109931264	110104241	E061	35.0818	0.00912385	15.5602	0.0013954	0.689071	8.57653	8.59911	6.97569	9.03175	-0.00773281	0.144544	0.605614	0.757891	1	110045644	110045873	230	+
ENSSSCG00000037508	GSN	1	261307008	261372848	E027	81.6037	0.0107765	15.5439	0.0014062	0.689071	11.1163	13.0047	13.5954	13.0946	-0.470003	0.0207543	-0.604141	-0.113383	1	261372843	261372846	4	+
ENSSSCG00000003216	POLD1	6	55247880	55272085	E014	90.8689	0.00561934	15.4921	0.00144096	0.69037	14.3421	13.3461	12.4098	12.7945	0.218117	-0.127264	0.43715	0.0917688	6	55262731	55262802	72	+
ENSSSCG00000005593	OLFML2A	1	265577704	265604502	E002	103.987	0.010833	15.4695	0.00145638	0.69037	15.017	13.6389	15.6248	13.5839	0.292706	-0.0122241	-0.121512	-0.426442	1	265577705	265577909	205	+
ENSSSCG00000007919	ENSSSCG00000007919	3	37323728	37340401	E002	29.3708	0.00977528	15.492	0.00144103	0.69037	8.0477	7.68426	8.63908	6.79491	0.135525	-0.359818	-0.208362	-0.703705	3	37326530	37326605	76	-
ENSSSCG00000007919	ENSSSCG00000007919	3	37323728	37340401	E002	29.3708	0.00977528	15.492	0.00144103	0.69037	8.0477	7.68426	8.63908	6.79491	0.135525	-0.359818	-0.208362	-0.703705	3	37326530	37326605	76	-
ENSSSCG00000009974	EWSR1	14	46408649	46439453	E001	4.47641	0.0707452	15.4778	0.0014507	0.69037	3.79656	1.83892	3.5766	2.84376	2.09589	1.25969	0.172825	-0.663374	14	46408649	46408654	6	+
ENSSSCG00000012297	CCDC22	X	43285246	43303864	E009	45.351	0.020812	15.4695	0.00145638	0.69037	10.5901	8.06187	9.99301	9.74386	0.805026	0.558174	0.172129	-0.0747232	X	43300114	43300176	63	+
ENSSSCG00000018014	ZNF18	12	56359738	56376835	E002	23.1472	0.0199471	15.4767	0.00145147	0.69037	5.81043	7.31704	7.90509	6.63094	-0.672783	-0.287749	-0.899241	-0.514207	12	56366905	56367012	108	-
ENSSSCG00000022310	VPS9D1	6	313783	324022	E016	79.2899	0.0116204	15.4701	0.00145595	0.69037	11.3082	12.4162	13.3868	13.3036	-0.279691	0.207843	-0.506372	-0.018838	6	323581	324022	442	+
ENSSSCG00000022797	PPP1R3B	15	56002378	56013478	E008	1019.83	0.0429465	15.4945	0.0014393	0.69037	36.3292	37.3129	40.1991	35.0708	-0.102998	-0.236993	-0.397464	-0.531459	15	56008831	56013466	4636	+
ENSSSCG00000031866	TIMP3	5	12185818	12242581	E005	784.174	0.00398556	15.4958	0.00143845	0.69037	34.9606	34.2733	35.0299	34.3006	0.0744362	0.00296884	-0.0074566	-0.078924	5	12198668	12198750	83	-
ENSSSCG00000035403	RFX2	2	72950056	73051180	E018	25.228	0.0196277	15.4678	0.00145755	0.69037	7.81058	7.24407	5.48826	7.2166	0.220513	-0.0111129	1.02995	0.798326	2	73048001	73048154	154	+
ENSSSCG00000001499	DST	7	28812252	29300152	E053	15.5171	0.0333719	15.4434	0.00147438	0.691768	5.32917	4.839	7.01739	5.27719	0.280306	0.251816	-0.802009	-0.830499	7	29159634	29159867	234	+
ENSSSCG00000006640	BNIPL	4	98183540	98193242	E004	2.71639	0.295617	15.4456	0.00147283	0.691768	0.840009	3.00969	2.19535	2.61086	-3.68547	-0.411034	-2.77352	0.500916	4	98186596	98186727	132	-
ENSSSCG00000008275	TTC31	3	68555232	68564007	E018	18.6055	0.0472669	15.4581	0.00146422	0.691768	7.67565	5.39192	6.31323	5.33305	1.03038	-0.0319161	0.571095	-0.491196	3	68563720	68564007	288	-
ENSSSCG00000012997	POLA2	2	6922387	6950179	E021	160.042	0.0025163	15.4537	0.00146726	0.691768	17.5891	17.7013	18.2816	16.3415	-0.0198277	-0.248086	-0.120754	-0.349013	2	6949282	6949594	313	-
ENSSSCG00000032561	PDCD1LG2	1	216553105	216657170	E001	32.3975	0.0317074	15.4492	0.00147034	0.691768	8.58903	8.55482	6.91878	8.50831	0.0117418	-0.0160313	0.633838	0.606065	1	216553105	216555384	2280	-
ENSSSCG00000041317	ENSSSCG00000041317	3	72324859	72359199	E004	9.12834	0.16411	15.4366	0.00147912	0.692685	3.67599	4.27398	3.7982	5.66012	-0.436715	0.815769	-0.0947175	1.15777	3	72357680	72359199	1520	+
ENSSSCG00000015499	RABGAP1L	9	116463779	117060053	E024	7.42322	0.165485	15.4178	0.00149229	0.696236	5.47944	3.67642	3.2262	2.20347	1.15777	-1.48036	1.53589	-1.10225	9	116965554	116966002	449	+
ENSSSCG00000023437	ITPR1	13	61068126	61398912	E007	54.5061	0.011734	15.4216	0.0014896	0.696236	11.3689	9.51336	10.3553	10.7403	0.528864	0.359479	0.277815	0.10843	13	61199289	61199447	159	+
ENSSSCG00000003195	PNKP	6	54867637	54881088	E016	50.2372	0.0165742	15.4072	0.00149972	0.697804	10.3958	11.0558	9.69731	8.44302	-0.182975	-0.797343	0.206045	-0.408323	6	54875623	54875654	32	-
ENSSSCG00000016734	CCM2	18	50396424	50450132	E019	7.53127	0.116728	15.4011	0.00150405	0.697804	4.75867	2.31128	4.83464	3.66193	2.09036	1.33092	-0.0459796	-0.805418	18	50430014	50430086	73	-
ENSSSCG00000028346	SAMM50	5	5035895	5071277	E004	145.279	0.00970028	15.4027	0.00150292	0.697804	15.9334	18.5028	16.2451	16.2245	-0.464718	-0.408955	-0.0596727	-0.00390884	5	5035905	5036080	176	-
ENSSSCG00000007601	TECPR1	3	5414074	5442943	E022	24.1557	0.0193819	15.3581	0.00153487	0.698116	7.3141	5.8806	8.13377	7.07684	0.636659	0.540206	-0.311319	-0.407772	3	5426780	5426812	33	-
ENSSSCG00000009509	IPO5	11	67004109	67060551	E029	21.326	0.0428848	15.356	0.00153633	0.698116	6.28975	8.1824	6.0436	5.66157	-0.769494	-1.07597	0.116351	-0.190122	11	67056183	67056725	543	+
ENSSSCG00000013916	COMP	2	59061426	59069564	E003	3072.84	0.00560195	15.3755	0.00152228	0.698116	55.5779	53.9639	55.3555	54.1731	0.143903	0.0187155	0.0197551	-0.105432	2	59062232	59062283	52	+
ENSSSCG00000014076	FAM169A	2	83852220	83926871	E020	10.0069	0.0593804	15.378	0.00152052	0.698116	5.91929	3.83453	4.67037	3.77906	1.26052	-0.0422084	0.688829	-0.613895	2	83904249	83904383	135	-
ENSSSCG00000015583	SMYD2	9	129263526	129316349	E001	121.434	0.00309428	15.3713	0.00152532	0.698116	15.5556	16.3598	14.6708	14.8787	-0.155148	-0.291304	0.179081	0.0429255	9	129263526	129263941	416	-
ENSSSCG00000015955	ITGA6	15	78504078	78591777	E035	352.798	0.0108387	15.3574	0.00153536	0.698116	24.0712	26.886	23.6873	25.1729	-0.372189	-0.222937	0.0531998	0.202452	15	78590088	78591325	1238	+
ENSSSCG00000016563	TMEM209	18	18615258	18644708	E003	1.12424	0.236622	15.3768	0.00152135	0.698116	2.26677	0.024611	1.92178	0.929399	13.0523	10.4782	0.47694	-2.09723	18	18615385	18615532	148	+
ENSSSCG00000017200	UNC13D	12	5573668	5589085	E017	98.0813	0.00571599	15.3649	0.00152994	0.698116	14.3534	13.0751	12.484	13.4825	0.282423	0.0926269	0.421657	0.23186	12	5579255	5579372	118	+
ENSSSCG00000022499	TLX2	3	68531962	68534543	E001	5.77024	0.188463	15.3812	0.0015182	0.698116	3.06363	4.96023	2.59454	3.41068	-1.39615	-1.08565	0.480544	0.791042	3	68531962	68533179	1218	-
ENSSSCG00000035822	FAM120C	X	46777923	46904579	E001	361.075	0.0093591	15.3699	0.00152634	0.698116	24.3133	26.4226	24.2107	26.3514	-0.27967	-0.00917416	0.0140545	0.28455	X	46777923	46782833	4911	-
ENSSSCG00000038800	PUF60	4	812131	824318	E004	1.46612	0.329871	15.3533	0.00153835	0.698116	2.96255	1.2019	1.17816	0.779481	2.60586	-1.24977	2.66344	-1.19219	4	812599	812613	15	+
ENSSSCG00000045953	PLPPR2	2	70047788	70055778	E008	15.8852	0.0183608	15.3937	0.00150934	0.698116	4.78252	5.45614	6.30846	6.25348	-0.38286	0.397121	-0.805501	-0.0255212	2	70054257	70054308	52	+
ENSSSCG00000003514	HSPG2	6	79849698	79958334	E090	290.638	0.00733975	15.3195	0.00156299	0.698932	24.2674	21.4754	23.4866	22.8819	0.400249	0.20633	0.108226	-0.0856931	6	79906239	79906418	180	-
ENSSSCG00000003839	PLPP3	6	155800678	155894912	E011	4.05651	0.250356	15.3097	0.00157021	0.698932	3.42349	3.30295	3.12915	1.14725	0.103732	-3.05482	0.26013	-2.89842	6	155866067	155868158	2092	+
ENSSSCG00000005255	ENSSSCG00000005255	1	223560284	223653364	E001	112.378	0.00796806	15.3377	0.0015497	0.698932	14.9765	15.0747	15.8267	13.7046	-0.0199754	-0.28986	-0.169223	-0.439108	1	223560284	223560602	319	+
ENSSSCG00000006236	NSMAF	4	74236826	74298193	E038	31.5363	0.0589198	15.3186	0.0015637	0.698932	8.16192	10.0137	7.13898	6.74935	-0.602818	-1.15917	0.39235	-0.164006	4	74295441	74297642	2202	+
ENSSSCG00000007278	AHCY	17	37726084	37744461	E004	621.731	0.00109269	15.3437	0.00154529	0.698932	30.8963	32.3694	30.9928	31.6713	-0.168303	-0.0791558	-0.0111777	0.0779693	17	37731948	37732065	118	-
ENSSSCG00000013049	RCOR2	2	8148526	8153677	E012	334.657	0.00169978	15.3226	0.00156075	0.698932	23.5565	25.1182	24.55	24.7436	-0.213435	-0.0502713	-0.136956	0.026208	2	8152741	8153677	937	+
ENSSSCG00000015878	PKP4	15	65431111	65680887	E017	79.8962	0.0132214	15.3201	0.00156254	0.698932	13.5849	11.0697	13.0744	12.8329	0.614326	0.442482	0.11567	-0.0561737	15	65627943	65628131	189	+
ENSSSCG00000017419	DNAJC7	12	20725975	20759000	E022	295.637	0.0021659	15.3151	0.00156621	0.698932	22.4055	23.8831	22.3392	23.5353	-0.209741	-0.0484653	0.00965674	0.170933	12	20755970	20756007	38	+
ENSSSCG00000025133	ITGB2	13	207512950	207544107	E013	693.01	0.00127167	15.3049	0.00157381	0.698932	33.3483	32.1466	33.4033	32.5354	0.134429	0.0438178	-0.0060904	-0.0967012	13	207523707	207523862	156	-
ENSSSCG00000038164	RAI1	12	60755521	60766058	E005	140.6	0.00397754	15.3128	0.00156793	0.698932	15.8976	17.2368	16.0152	17.1848	-0.250101	-0.00940335	-0.0226674	0.21803	12	60759365	60760347	983	-
ENSSSCG00000039466	SCRIB	4	825062	852664	E078	1.74171	0.242877	15.306	0.00157298	0.698932	0.794554	2.44098	2.65414	1.00256	-3.24052	-2.56944	-3.48251	-2.81142	4	851870	851932	63	+
ENSSSCG00000053583	ENSSSCG00000053583	6	1162822	1174257	E004	14.588	0.023597	15.3157	0.00156577	0.698932	6.05937	4.73466	6.39261	4.56003	0.717278	-0.109059	-0.156057	-0.982394	6	1164783	1164788	6	-
ENSSSCG00000005935	AGO2	4	2919511	3015334	E025	136.334	0.00269506	15.2929	0.00158268	0.699611	15.844	15.5402	17.4728	15.7937	0.0594525	0.0496827	-0.302824	-0.312593	4	2996669	2996853	185	+
ENSSSCG00000007968	RHBDF1	3	41560915	41567593	E016	239.81	0.00342472	15.2915	0.00158376	0.699611	20.1638	21.46	20.7403	21.8708	-0.199964	0.0613611	-0.090168	0.171157	3	41566974	41567593	620	+
ENSSSCG00000060121	WNK4	12	20065061	20081762	E005	65.2371	0.0460003	15.2927	0.00158284	0.699611	8.77872	12.0102	12.5008	12.3034	-0.929931	0.0722835	-1.05001	-0.0477964	12	20065724	20066120	397	-
ENSSSCG00000001473	COL11A2	7	25204497	25234888	E076	4315.29	0.0041379	15.2699	0.00159998	0.703347	61.5827	59.1944	60.383	59.2879	0.207751	0.00816996	0.104125	-0.0954554	7	25234555	25234852	298	-
ENSSSCG00000004328	MDN1	1	57660224	57826350	E041	22.5999	0.0181323	15.2281	0.00163173	0.703347	6.61405	6.73879	7.92216	5.83287	-0.0545468	-0.420915	-0.527978	-0.894346	1	57706687	57706922	236	-
ENSSSCG00000007788	PHKG2	3	17639996	17656618	E009	196.715	0.00494769	15.2159	0.00164111	0.703347	20.1058	18.5805	19.8758	18.5011	0.249795	-0.0134536	0.0366442	-0.226604	3	17646279	17646454	176	-
ENSSSCG00000009385	SERPINE3	11	16466475	16500541	E006	0.967489	0.258391	15.2255	0.00163374	0.703347	0.658494	0.767307	1.29577	1.83939	-0.441327	2.52377	-1.95361	1.01148	11	16490718	16490876	159	-
ENSSSCG00000010645	NHLRC2	14	124162521	124236814	E002	29.2194	0.0357373	15.2107	0.00164514	0.703347	8.81207	8.19609	6.13252	7.2368	0.213082	-0.364818	1.06128	0.48338	14	124165815	124165967	153	+
ENSSSCG00000010824	RAB3GAP2	10	9734768	9828525	E017	185.278	0.00209477	15.2324	0.00162841	0.703347	18.0081	19.0234	18.4187	19.6987	-0.172409	0.110462	-0.0706869	0.212184	10	9752789	9753017	229	-
ENSSSCG00000010865	EXO1	10	15317581	15359839	E013	38.6416	0.0178576	15.2571	0.00160962	0.703347	8.52042	9.36978	9.92229	7.73588	-0.279973	-0.563556	-0.449347	-0.732931	10	15344737	15345295	559	+
ENSSSCG00000012138	ACE2	X	12093242	12151286	E002	17.6493	0.0783994	15.2098	0.00164586	0.703347	5.00302	6.44146	4.958	4.09391	-0.735468	-1.31727	0.0262551	-0.555544	X	12099853	12100175	323	-
ENSSSCG00000013848	RAB8A	2	61429523	61450413	E002	157.714	0.0100883	15.2166	0.0016406	0.703347	16.0862	18.9162	17.2906	17.2559	-0.504889	-0.287652	-0.223489	-0.0062517	2	61430685	61430956	272	-
ENSSSCG00000014820	FCHSD2	9	7366523	7608469	E020	133.419	0.00480176	15.2273	0.00163237	0.703347	16.5387	15.0523	17.0828	16.0297	0.289469	0.193018	-0.100302	-0.196753	9	7424586	7424681	96	-
ENSSSCG00000017812	VPS53	12	47143098	47291161	E006	48.1337	0.00973833	15.2749	0.00159616	0.703347	10.917	9.36061	10.2942	9.15102	0.455826	-0.0668194	0.174534	-0.348111	12	47158711	47158760	50	+
ENSSSCG00000030155	PHF10	1	556911	576708	E014	166.659	0.00452987	15.2624	0.00160557	0.703347	16.8943	19.0847	17.7262	17.4035	-0.381415	-0.289147	-0.149546	-0.0572779	1	574881	574989	109	+
ENSSSCG00000032096	LETMD1	AEMK02000258.1	312771	324626	E013	32.3467	0.039557	15.224	0.00163488	0.703347	7.44525	7.43682	8.94252	8.54857	0.00331643	0.408773	-0.538083	-0.132627	AEMK02000258.1	323791	323942	152	-
ENSSSCG00000033169	RPS15	2	77043329	77046747	E001	55.5196	0.0199938	15.2341	0.00162711	0.703347	10.9132	11.2306	8.6383	10.832	-0.0853929	-0.107634	0.691454	0.669214	2	77043329	77043333	5	-
ENSSSCG00000033356	RRN3	3	7537133	7571992	E009	64.8679	0.00795687	15.2552	0.00161102	0.703347	12.2301	11.6456	10.0458	11.3978	0.146611	-0.0642195	0.586199	0.375369	3	7546638	7546822	185	-
ENSSSCG00000036669	ENSSSCG00000036669	2	9195765	9288144	E010	6450.54	0.00627341	15.2216	0.00163676	0.703347	64.7873	69.38	67.3618	68.1199	-0.391281	-0.106905	-0.219907	0.0644694	2	9205915	9215348	9434	+
ENSSSCG00000037384	BLOC1S6	1	126165994	126184858	E001	4.62666	0.0952689	15.2174	0.00163997	0.703347	3.62571	3.85315	2.65108	1.9034	-0.176203	-2.03921	0.905698	-0.957304	1	126165994	126165995	2	-
ENSSSCG00000038617	PCMTD2	17	63029289	63049703	E012	31.3109	0.0132752	15.2528	0.0016129	0.703347	8.29662	6.71745	8.32519	8.59598	0.618268	0.722472	-0.0101006	0.094104	17	63044617	63044659	43	+
ENSSSCG00000050753	ENSSSCG00000050753	AEMK02000465.1	448003	452683	E002	6.21295	0.283389	15.2441	0.00161953	0.703347	4.70248	3.25229	3.44588	3.0499	1.06834	-0.185871	0.901014	-0.353202	AEMK02000465.1	448403	452683	4281	+
ENSSSCG00000004493	SIGLEC15	1	95475438	95492709	E001	56.9176	0.00959419	15.1997	0.0016537	0.703481	11.6829	9.84734	10.6264	9.98709	0.508227	0.0417179	0.282467	-0.184042	1	95475438	95475446	9	+
ENSSSCG00000025243	SGIP1	6	145822269	146052526	E037	1.07368	0.26179	15.1985	0.00165465	0.703481	1.62005	2.32783	0.007863	0.00480766	-1.04696	-17.8409	15.3745	-1.41949	6	145956885	145956925	41	-
ENSSSCG00000032887	CLXN	4	79378796	79389520	E007	5.36968	0.310325	15.1986	0.00165458	0.703481	4.88904	4.02516	2.75014	2.00339	0.563953	-2.01787	1.66634	-0.91548	4	79387002	79389520	2519	+
ENSSSCG00000000202	MCRS1	5	15517032	15526510	E004	214.587	0.00346665	15.1836	0.00166628	0.704405	19.6692	21.3089	19.283	19.697	-0.256198	-0.251724	0.0628693	0.0673431	5	15517953	15518040	88	-
ENSSSCG00000003352	ENSSSCG00000003352	6	63804208	63819902	E024	29.0335	0.0163718	15.1857	0.0016646	0.704405	8.59539	6.99733	6.73072	8.18679	0.603023	0.459875	0.716511	0.573364	6	63819841	63819876	36	-
ENSSSCG00000003352	ENSSSCG00000003352	6	63804208	63819902	E024	29.0335	0.0163718	15.1857	0.0016646	0.704405	8.59539	6.99733	6.73072	8.18679	0.603023	0.459875	0.716511	0.573364	6	63819841	63819876	36	-
ENSSSCG00000005663	KYAT1	1	269172628	269209478	E007	13.7726	0.0460026	15.1813	0.00166813	0.704405	5.53023	6.43789	4.86055	4.19043	-0.442649	-1.24811	0.375098	-0.430364	1	269173306	269173323	18	-
ENSSSCG00000024636	TGFBRAP1	3	49466903	49521875	E018	374.277	0.00749354	15.1844	0.00166563	0.704405	25.3953	27.3131	24.4052	25.3356	-0.247406	-0.255312	0.133014	0.125108	3	49519495	49521874	2380	+
ENSSSCG00000009334	HSPH1	11	7733878	7759576	E020	203.964	0.00790829	15.1546	0.00168918	0.707302	20.4204	18.5097	20.7588	19.0039	0.311375	0.0829905	-0.0526344	-0.281019	11	7758988	7759093	106	-
ENSSSCG00000009568	ZMYM5	11	576723	630557	E002	272.97	0.00451901	15.1582	0.00168635	0.707302	21.9643	23.3092	21.4696	22.3611	-0.19416	-0.13595	0.0737644	0.131974	11	576724	578097	1374	-
ENSSSCG00000013659	DNMT1	2	68981566	69029844	E007	294.089	0.00402337	15.1591	0.0016856	0.707302	22.1132	24.4521	22.8866	22.8301	-0.330625	-0.226551	-0.112168	-0.0080941	2	68984773	68984950	178	-
ENSSSCG00000014878	PAK1	9	11830095	12020415	E042	44.9669	0.00890242	15.1602	0.00168476	0.707302	10.1776	8.63176	10.2912	9.11524	0.486407	0.160521	-0.0329319	-0.358818	9	11878053	11878063	11	-
ENSSSCG00000027278	ARL6	13	162504109	162556280	E006	23.1654	0.0167503	15.1637	0.00168195	0.707302	6.9069	5.66188	6.74195	7.67227	0.579487	0.886977	0.0706029	0.378093	13	162517850	162517979	130	-
ENSSSCG00000006335	RGS4	4	87383345	87390893	E001	11.1557	0.0256629	15.1377	0.00170268	0.709377	3.56107	4.86986	5.39016	4.91809	-0.90736	0.0286119	-1.20229	-0.266319	4	87383345	87383759	415	-
ENSSSCG00000016916	IL6ST	16	35101306	35192220	E012	151.39	0.0067378	15.139	0.00170164	0.709377	17.5346	16.2308	18.0051	17.0446	0.239551	0.151384	-0.0826957	-0.170863	16	35122445	35122599	155	-
ENSSSCG00000038009	ENSSSCG00000038009	6	62528288	62548166	E001	4.97185	0.132607	15.1398	0.00170096	0.709377	3.43504	1.67755	2.80013	3.07498	2.07138	1.75099	0.591175	0.270786	6	62528288	62528620	333	+
ENSSSCG00000000189	LMBR1L	5	15121554	15135252	E022	8.97314	0.078336	15.0432	0.00178012	0.710137	3.55849	4.8422	5.37291	3.24398	-0.892923	-1.16074	-1.19507	-1.46289	5	15135018	15135028	11	-
ENSSSCG00000000688	LAG3	5	63929625	63935410	E004	12.2263	0.0731351	14.8954	0.0019083	0.710137	5.64656	5.14357	3.28601	4.77551	0.27128	-0.215624	1.57013	1.08323	5	63932298	63932573	276	-
ENSSSCG00000000779	KIF21A	5	70889000	71029809	E003	103.575	0.00533351	15.0149	0.00180395	0.710137	13.219	15.1458	13.7139	14.6769	-0.413309	-0.0960252	-0.11111	0.206174	5	70889501	70890768	1268	-
ENSSSCG00000000959	LARGE1	AEMK02000361.1	108449	803248	E017	41.5188	0.00987045	14.8	0.00199578	0.710137	10.4669	8.6889	8.60449	9.16835	0.55016	0.158241	0.578885	0.186965	AEMK02000361.1	637883	638070	188	-
ENSSSCG00000001439	GPSM3	7	24227576	24229797	E011	11.6508	0.044245	14.8422	0.00195657	0.710137	4.82909	4.18171	4.02481	6.16504	0.417549	1.12788	0.528385	1.23871	7	24229507	24229619	113	-
ENSSSCG00000001471	BRD2	7	25152043	25162578	E015	7.16452	0.0747868	14.8029	0.00199309	0.710137	3.7592	4.63358	4.07545	2.41612	-0.606207	-1.88484	-0.234017	-1.51265	7	25152482	25152579	98	+
ENSSSCG00000001475	SLC39A7	7	25242971	25247404	E014	811.846	0.00113519	15.0075	0.00181026	0.710137	35.0005	34.4587	35.8154	35.3802	0.0585681	0.0993215	-0.0871586	-0.0464052	7	25244431	25244595	165	+
ENSSSCG00000001849	ANPEP	7	55351087	55373881	E028	338.634	0.0038672	15.0549	0.00177033	0.710137	25.2133	24.129	23.4767	25.4075	0.146676	0.172455	0.237296	0.263075	7	55363636	55363790	155	-
ENSSSCG00000001849	ANPEP	7	55351087	55373881	E009	457.326	0.00130566	14.9555	0.00185507	0.710137	27.7713	28.9791	27.7003	27.5456	-0.148021	-0.176155	0.00882922	-0.0193043	7	55353516	55353683	168	-
ENSSSCG00000002628	CILK1	7	46658681	46723585	E003	26.0807	0.0134255	14.871	0.00193026	0.710137	6.81555	6.49854	7.88566	8.12852	0.139043	0.654853	-0.426807	0.0890027	7	46667391	46667519	129	-
ENSSSCG00000002965	ACTN4	6	47493919	47565998	E007	915.332	0.00140935	14.839	0.00195958	0.710137	37.636	35.9232	36.797	36.9155	0.179475	0.104517	0.0873589	0.0124008	6	47539658	47539772	115	+
ENSSSCG00000003329	ACAP3	6	63579304	63593435	E003	56.2533	0.01637	15.0989	0.00173402	0.710137	9.45292	11.8173	10.7981	10.3785	-0.663276	-0.386763	-0.394258	-0.117745	6	63579310	63579766	457	-
ENSSSCG00000003352	ENSSSCG00000003352	6	63804208	63819902	E004	221.421	0.00459332	15.0277	0.0017931	0.710137	19.7842	21.7268	19.3858	20.3436	-0.300432	-0.211571	0.0645483	0.15341	6	63805379	63805568	190	-
ENSSSCG00000003352	ENSSSCG00000003352	6	63804208	63819902	E004	221.421	0.00459332	15.0277	0.0017931	0.710137	19.7842	21.7268	19.3858	20.3436	-0.300432	-0.211571	0.0645483	0.15341	6	63805379	63805568	190	-
ENSSSCG00000003488	UBR4	6	77568415	77708109	E042	107.605	0.0074841	14.826	0.00197153	0.710137	14.013	13.5592	15.8757	15.0454	0.0997171	0.31618	-0.381178	-0.164715	6	77619156	77619324	169	-
ENSSSCG00000003514	HSPG2	6	79849698	79958334	E010	1094.02	0.00397976	14.9883	0.00182668	0.710137	37.7749	40.8585	38.8919	39.7435	-0.312393	-0.111591	-0.114562	0.0862408	6	79856755	79856999	245	-
ENSSSCG00000003715	ZNF521	6	109833614	110124798	E001	69.2731	0.0193247	14.7824	0.00201234	0.710137	10.5971	13.0099	11.0087	12.0869	-0.613504	-0.221127	-0.113317	0.27906	6	109833614	109834430	817	-
ENSSSCG00000003941	SZT2	6	167811598	167861583	E093	1.95969	0.273775	14.8122	0.00198438	0.710137	2.4789	0.00686702	1.87501	2.66322	16.9939	17.2013	0.80661	1.01392	6	167861431	167861583	153	-
ENSSSCG00000004012	THBS2	1	855389	882473	E016	144.974	0.00308476	14.887	0.00191576	0.710137	16.7314	16.807	15.3215	17.4036	-0.0139511	0.108355	0.271077	0.393383	1	869527	869679	153	+
ENSSSCG00000004331	CASP8AP2	1	57835145	57862473	E001	8.68013	0.0344116	14.9813	0.00183268	0.710137	3.98137	5.34421	3.64081	3.51486	-0.854284	-1.21522	0.259002	-0.101931	1	57835145	57835241	97	+
ENSSSCG00000004823	LRRK1	1	139494121	139624604	E026	47.2666	0.00823367	14.9176	0.0018884	0.710137	10.7303	10.046	9.4972	9.00623	0.195568	-0.322792	0.361741	-0.15662	1	139608555	139608752	198	+
ENSSSCG00000004973	UACA	1	168350557	168453344	E033	2.55764	0.346904	14.7919	0.00200344	0.710137	1.16689	3.71696	2.02348	1.47196	-3.34767	-2.67723	-1.58939	-0.918941	1	168452912	168453344	433	-
ENSSSCG00000005300	VCP	1	235851206	235869634	E026	728.461	0.00196761	14.8476	0.0019516	0.710137	34.4571	32.5267	34.0102	33.9138	0.213134	0.153867	0.0487115	-0.0105552	1	235859865	235859998	134	-
ENSSSCG00000005469	KIAA1958	1	253202368	253351695	E003	18.9128	0.0547877	14.9045	0.00190014	0.710137	6.2287	7.19829	6.46479	5.31246	-0.42242	-0.885562	-0.108493	-0.571635	1	253275155	253276349	1195	+
ENSSSCG00000005518	ENSSSCG00000005518	1	261511304	261587968	E011	151.937	0.00622735	15.0493	0.00177499	0.710137	17.8678	16.2788	17.6005	16.6782	0.28918	0.074904	0.0470661	-0.16721	1	261549902	261550013	112	-
ENSSSCG00000005617	STXBP1	1	268116120	268205778	E003	62.897	0.0096942	15.0278	0.00179305	0.710137	11.9235	10.0658	11.8783	11.1575	0.504217	0.30591	0.0113642	-0.186943	1	268166686	268166735	50	+
ENSSSCG00000006001	ENPP2	4	19319810	19433488	E031	6.97136	0.0865909	14.9126	0.00189289	0.710137	3.61126	4.7598	2.38072	3.8726	-0.800468	-0.598122	1.20504	1.40738	4	19433483	19433483	1	+
ENSSSCG00000006347	DUSP12	4	88809565	88818411	E011	8.79524	0.0546016	14.8197	0.00197738	0.710137	4.17924	3.30383	4.6386	4.42403	0.680712	0.845757	-0.302443	-0.137399	4	88818339	88818377	39	-
ENSSSCG00000006522	GBA	4	94584134	94609745	E016	5.4264	0.0739062	14.8179	0.00197909	0.710137	3.86472	2.03309	4.07667	3.14071	1.85751	1.25702	-0.154695	-0.755179	4	94607656	94607699	44	+
ENSSSCG00000006694	ENSSSCG00000006694	4	99653644	99712226	E005	14.4005	0.0274345	14.826	0.00197158	0.710137	6.185	6.0426	4.2098	5.05533	0.0678741	-0.518911	1.11789	0.531101	4	99657498	99657657	160	-
ENSSSCG00000006694	ENSSSCG00000006694	4	99653644	99712226	E005	14.4005	0.0274345	14.826	0.00197158	0.710137	6.185	6.0426	4.2098	5.05533	0.0678741	-0.518911	1.11789	0.531101	4	99657498	99657657	160	-
ENSSSCG00000007433	PCIF1	17	48120599	48132620	E017	249.223	0.00489778	14.8066	0.00198959	0.710137	20.6223	22.3169	20.3504	22.1073	-0.255055	-0.0307058	0.042462	0.266811	17	48131391	48132620	1230	+
ENSSSCG00000007477	NFATC2	17	52743568	52906821	E011	334.926	0.0194982	14.859	0.00194117	0.710137	24.8671	23.5138	24.0753	23.6019	0.185776	0.0123347	0.10776	-0.0656814	17	52871515	52872517	1003	-
ENSSSCG00000007589	ENSSSCG00000007589	3	5146479	5199273	E004	1.78421	0.200961	14.8222	0.00197504	0.710137	2.51984	1.41884	0.0110115	0.011429	1.6589	-13.9125	15.6788	0.107368	3	5155186	5155261	76	+
ENSSSCG00000007589	ENSSSCG00000007589	3	5146479	5199273	E004	1.78421	0.200961	14.8222	0.00197504	0.710137	2.51984	1.41884	0.0110115	0.011429	1.6589	-13.9125	15.6788	0.107368	3	5155186	5155261	76	+
ENSSSCG00000007896	TXNDC11	3	31376510	31445632	E016	436.247	0.0095489	15.1164	0.00171986	0.710137	25.8585	28.9151	26.9203	27.8861	-0.384026	-0.126029	-0.136808	0.121189	3	31444898	31445632	735	+
ENSSSCG00000008097	ENSSSCG00000008097	3	43977111	44022535	E001	162.651	0.00744459	14.9404	0.00186831	0.710137	16.4524	18.4023	17.9188	17.8122	-0.348792	-0.102093	-0.265356	-0.0186569	3	43977111	43978913	1803	-
ENSSSCG00000008305	SMYD5	3	69552738	69565978	E014	2.47458	0.128077	14.9125	0.00189298	0.710137	2.76673	0.871382	2.13508	2.79347	3.33624	3.36406	0.748958	0.776778	3	69561004	69561075	72	-
ENSSSCG00000008382	USP34	3	80370691	80587761	E070	74.3632	0.00544427	15.0041	0.00181316	0.710137	12.4307	12.8182	10.8141	12.2976	-0.0922781	-0.124594	0.41627	0.383955	3	80569271	80569378	108	+
ENSSSCG00000008402	CLHC1	3	85992634	86046908	E005	1.93804	0.145655	15.0423	0.00178082	0.710137	1.58495	1.33418	3.18024	1.55268	0.497248	0.437861	-2.0123	-2.07169	3	86002515	86002521	7	+
ENSSSCG00000010329	ZMIZ1	14	81455127	81647939	E007	74.9719	0.00672003	14.8896	0.00191345	0.710137	12.7935	12.5295	12.7558	11.0515	0.0627095	-0.375418	0.00887814	-0.429249	14	81610830	81610974	145	+
ENSSSCG00000010607	COL17A1	14	114959411	115064783	E058	1.58737	0.216853	14.8245	0.00197296	0.710137	1.74131	0.00712045	1.46874	2.38565	15.8691	16.7786	0.491519	1.40095	14	115007245	115007734	490	-
ENSSSCG00000010702	PLEKHA1	14	131960939	132016652	E005	1.86523	0.242312	14.8438	0.00195514	0.710137	2.57985	0.0203031	2.07999	2.14856	13.9814	13.4528	0.622312	0.0936863	14	131973924	131975675	1752	+
ENSSSCG00000010862	CDC42BPA	10	14652855	14940825	E044	13.4723	0.0205734	14.9321	0.00187561	0.710137	5.87217	5.66045	5.42493	4.11262	0.106885	-0.927502	0.230507	-0.80388	10	14940785	14940825	41	-
ENSSSCG00000010896	ASPM	10	19975192	20039623	E028	30.2353	0.0179342	14.7868	0.00200824	0.710137	8.44855	7.18948	6.49496	8.05253	0.473143	0.332126	0.769905	0.628888	10	19987526	19987574	49	-
ENSSSCG00000011040	CACNB2	10	44421485	44886425	E001	3.71977	0.0741873	14.9721	0.0018406	0.710137	3.37699	1.45302	3.18611	2.68763	2.43692	1.77651	0.168366	-0.492047	10	44421485	44421803	319	+
ENSSSCG00000011432	GLYCTK	13	34433399	34440264	E005	37.6855	0.0499031	14.8195	0.00197758	0.710137	8.10087	9.93348	7.69953	9.57818	-0.601039	-0.107736	0.149032	0.642335	13	34438788	34440264	1477	+
ENSSSCG00000011677	GK5	13	82947372	83035531	E014	19.7641	0.0218638	14.9832	0.00183109	0.710137	7.52337	5.54921	6.17437	6.2382	0.888047	0.340795	0.577229	0.0299766	13	83020972	83021047	76	-
ENSSSCG00000012157	PHKA2	X	15283120	15365565	E004	3.94993	0.108047	14.9202	0.00188616	0.710137	2.27054	3.33368	3.07833	1.26118	-1.11044	-2.80833	-0.879871	-2.57776	X	15286313	15286402	90	-
ENSSSCG00000012631	LONRF3	X	97494328	97534185	E008	66.705	0.0145953	14.9746	0.00183852	0.710137	11.9561	10.2665	12.4448	11.6345	0.453883	0.372329	-0.120129	-0.201682	X	97521600	97521721	122	+
ENSSSCG00000012759	ZNF185	X	123944210	123987962	E033	7.12455	0.0669015	15.015	0.00180385	0.710137	3.78651	3.35043	2.47144	4.3571	0.354228	0.761009	1.23418	1.64096	X	123985553	123985906	354	+
ENSSSCG00000012856	NAP1L4	2	2070142	2117615	E020	278.945	0.0044179	14.8215	0.00197572	0.710137	23.2887	21.1324	23.0373	22.6744	0.31608	0.228439	0.0356448	-0.0519967	2	2077389	2077411	23	-
ENSSSCG00000013064	ENSSSCG00000013064	2	9163317	9174468	E016	154.046	0.00665849	14.9638	0.00184784	0.710137	16.3407	18.715	16.6311	16.8631	-0.4228	-0.325459	-0.0544395	0.0429012	2	9173399	9174468	1070	+
ENSSSCG00000014080	HMGCR	2	84380224	84402957	E001	14.3291	0.124674	14.9691	0.00184322	0.710137	4.62093	6.08432	6.0174	3.97623	-0.799813	-1.2355	-0.767591	-1.20327	2	84380224	84380252	29	+
ENSSSCG00000014184	PAM	2	108255930	108536880	E022	625.709	0.00215331	15.053	0.00177192	0.710137	30.3561	32.0215	31.885	32.1133	-0.191946	0.0104036	-0.176451	0.0258992	2	108516567	108516777	211	+
ENSSSCG00000014581	TUB	9	1183822	1206274	E002	12.106	0.0280963	14.7937	0.00200171	0.710137	4.79411	5.78967	3.96831	4.99098	-0.548465	-0.43161	0.548243	0.665098	9	1188182	1188353	172	-
ENSSSCG00000014887	ALG8	9	12497721	12532307	E004	62.598	0.0148595	15.0812	0.00174857	0.710137	10.5874	11.2849	10.1226	12.3747	-0.189883	0.275794	0.13319	0.598868	9	12499879	12500960	1082	-
ENSSSCG00000015107	VPS11	9	46285739	46297474	E013	219.365	0.00311368	14.9169	0.00188909	0.710137	20.11	21.5223	19.6119	19.7357	-0.217829	-0.277644	0.0797958	0.0199807	9	46294189	46294391	203	+
ENSSSCG00000015329	PPP1R9A	9	74635403	74940362	E018	1.69862	0.161534	15.1294	0.00170938	0.710137	1.42086	2.32127	0.0100841	2.67791	-1.41759	0.413064	14.2778	16.1085	9	74931980	74932163	184	+
ENSSSCG00000015477	CHIT1	9	113927720	113941433	E006	16.1296	0.0570897	14.9662	0.00184577	0.710137	5.95818	4.98739	7.08017	5.08112	0.517231	0.0540809	-0.50341	-0.966559	9	113935268	113935392	125	-
ENSSSCG00000015756	XKR5	15	37880116	37898687	E003	12.2512	0.026855	14.8122	0.00198436	0.710137	4.57073	4.119	5.1891	5.89412	0.301763	1.04076	-0.368424	0.370573	15	37885431	37885600	170	-
ENSSSCG00000015814	ENSSSCG00000015814	15	47730506	47861057	E014	91.0456	0.010412	15.0236	0.00179658	0.710137	14.1045	12.4822	13.6176	13.7752	0.368938	0.297295	0.10648	0.0348369	15	47778117	47778237	121	-
ENSSSCG00000016183	ENSSSCG00000016183	15	120258449	120260374	E003	68.0769	0.0158252	15.0386	0.00178395	0.710137	9.91632	9.42393	11.1323	8.68449	0.15058	-0.240876	-0.343495	-0.73495	15	120259313	120259526	214	-
ENSSSCG00000016597	POT1	18	22885749	22981890	E002	2.19814	0.15725	14.8565	0.00194345	0.710137	2.99549	1.38767	2.4759	1.24817	2.22296	-0.305834	0.550771	-1.97802	18	22885764	22885766	3	+
ENSSSCG00000016809	DROSHA	16	17565137	17848162	E029	23.9013	0.0145789	14.8467	0.00195241	0.710137	6.66348	6.38479	8.42482	6.74104	0.124662	0.158449	-0.686879	-0.653092	16	17804793	17804874	82	-
ENSSSCG00000017091	TNIP1	16	71926133	71979966	E025	12.7749	0.0628239	14.8893	0.00191372	0.710137	5.08376	6.38593	3.99566	3.97057	-0.663709	-1.38066	0.698698	-0.0182501	16	71977603	71977790	188	+
ENSSSCG00000017198	ACOX1	12	5439361	5479546	E011	88.7971	0.0102381	15.0975	0.00173519	0.710137	13.0287	12.4608	14.7519	13.2403	0.134071	0.182665	-0.376557	-0.327963	12	5465015	5465175	161	+
ENSSSCG00000017282	SCN4A	12	15002175	15047582	E024	2.13283	0.232951	14.8665	0.00193439	0.710137	2.80628	0.00587128	1.60982	2.31004	17.8046	17.2421	1.60555	1.04308	12	15042980	15043250	271	+
ENSSSCG00000017325	PLEKHM1	12	17993036	18035375	E007	346.213	0.00229822	14.9195	0.00188678	0.710137	25.4549	24.1234	24.8456	24.4587	0.179499	0.0458777	0.0812597	-0.0523617	12	18018031	18018951	921	+
ENSSSCG00000017672	MED13	12	36333191	36429291	E004	65.9382	0.00916041	15.1032	0.00173058	0.710137	11.8141	10.6415	12.6097	11.1751	0.311643	0.145618	-0.195419	-0.361444	12	36346394	36346562	169	+
ENSSSCG00000017915	VMO1	12	52104400	52109987	E002	29.1442	0.0226702	14.9427	0.0018663	0.710137	8.30683	7.88996	6.89453	6.72217	0.151132	-0.468695	0.545882	-0.0739449	12	52107118	52109187	2070	+
ENSSSCG00000018009	ADPRM	12	55423889	55442676	E010	166.148	0.0242962	15.1231	0.00171442	0.710137	16.601	18.5159	19.3251	17.0765	-0.340306	-0.252794	-0.47523	-0.387718	12	55435928	55442676	6749	+
ENSSSCG00000021353	TMX4	17	16831932	16881350	E002	314.361	0.00319122	14.9067	0.00189816	0.710137	22.5968	24.0661	23.4136	24.8548	-0.207278	0.107364	-0.116449	0.198193	17	16833203	16833911	709	-
ENSSSCG00000022107	CHTOP	4	95994263	96005585	E012	484.259	0.00552932	15.1083	0.0017264	0.710137	29.601	29.554	27.4291	27.4801	0.00559966	-0.253366	0.265353	0.00638757	4	96002738	96003764	1027	-
ENSSSCG00000022499	TLX2	3	68531962	68534543	E004	5.04497	0.137427	14.9193	0.0018869	0.710137	3.22975	2.19998	3.84076	2.98374	1.11001	0.880821	-0.501593	-0.730779	3	68533945	68534543	599	-
ENSSSCG00000023296	CENPE	8	117888970	117965252	E045	70.2463	0.0115031	14.7925	0.00200283	0.710137	10.8908	11.8035	11.0673	13.3269	-0.240106	0.364781	-0.0478744	0.557013	8	117956977	117957089	113	+
ENSSSCG00000023710	REEP1	3	58436324	58558934	E002	2.499	0.123954	14.9674	0.00184476	0.710137	3.02035	1.90143	2.07271	0.974731	1.33737	-1.92903	1.08824	-2.17817	3	58436332	58436337	6	+
ENSSSCG00000023973	NOC2L	6	63307695	63335201	E011	200.644	0.00473163	15.0313	0.00179011	0.710137	18.8018	20.6999	18.5951	19.5424	-0.30562	-0.183493	0.0348065	0.156933	6	63309957	63310070	114	-
ENSSSCG00000023983	AGPS	15	83146002	83391984	E029	11.0489	0.0418934	14.8822	0.00192011	0.710137	4.09297	5.69897	5.31663	3.87594	-0.961114	-1.11898	-0.759127	-0.916991	15	83264806	83266800	1995	+
ENSSSCG00000024481	ENSSSCG00000024481	4	100646935	100863250	E031	159.951	0.00215429	14.7846	0.00201029	0.710137	17.1554	17.5645	16.7022	18.3395	-0.073336	0.135068	0.0830431	0.291447	4	100703491	100703618	128	-
ENSSSCG00000026034	NUP153	7	13393547	13466504	E027	243.56	0.00530831	14.7937	0.00200172	0.710137	21.8617	19.9366	21.4636	20.3347	0.296075	0.0630536	0.0594728	-0.173549	7	13465897	13466427	531	-
ENSSSCG00000026718	PLCH1	13	95406823	95643193	E006	5.13111	0.153351	15.084	0.00174624	0.710137	2.62246	4.41823	2.42381	2.78998	-1.50993	-1.33091	0.227677	0.406697	13	95407806	95409959	2154	-
ENSSSCG00000026753	OSBPL11	13	134718450	134807146	E010	157.029	0.00656632	15.0126	0.00180594	0.710137	17.9348	16.8739	16.1161	18.3413	0.189855	0.260064	0.331862	0.402071	13	134776084	134776579	496	+
ENSSSCG00000027252	HCFC1R1	3	39164375	39166049	E003	58.5543	0.0108201	15.1094	0.00172553	0.710137	12.1943	10.3383	10.6455	10.4163	0.492323	0.0222973	0.405384	-0.0646417	3	39165148	39165204	57	+
ENSSSCG00000027465	NLGN3	X	57176103	57201461	E013	24.0937	0.0158926	14.8459	0.00195314	0.710137	6.6967	7.89694	7.07126	6.75078	-0.482372	-0.458886	-0.159003	-0.135517	X	57198936	57200471	1536	+
ENSSSCG00000027506	POLD3	9	8906462	8958318	E002	64.8475	0.00730933	14.9687	0.00184358	0.710137	12.0928	10.7684	12.1521	10.7515	0.346221	-0.00466471	-0.0146428	-0.365528	9	8906480	8906629	150	+
ENSSSCG00000027722	BMP2K	8	138674823	138790083	E012	118.447	0.00619321	14.9275	0.00187965	0.710137	15.7403	14.2521	15.5687	15.07	0.303447	0.170077	0.0336565	-0.0997134	8	138735899	138736020	122	-
ENSSSCG00000028148	DMD	X	27028231	28383840	E014	14.4479	0.0186821	15.0451	0.00177848	0.710137	5.26657	4.49033	6.24945	5.96838	0.462981	0.826946	-0.498057	-0.134093	X	27097094	27097205	112	-
ENSSSCG00000029464	KDM5A	5	67629380	67715905	E013	128.603	0.00884894	14.9238	0.00188298	0.710137	16.7409	15.284	16.3438	14.807	0.280327	-0.0969292	0.0742307	-0.303026	5	67664339	67664694	356	-
ENSSSCG00000030653	GANAB	2	9100702	9118390	E015	582.993	0.002257	14.9196	0.00188664	0.710137	31.347	29.8521	31.7087	30.8713	0.174384	0.119473	-0.0413939	-0.0963048	2	9110316	9110496	181	+
ENSSSCG00000031780	MAGI2	9	100847013	102170004	E017	49.3691	0.0064993	14.9434	0.0018657	0.710137	9.84831	11.1978	9.38597	9.768	-0.381331	-0.405555	0.142126	0.117902	9	102017672	102017864	193	+
ENSSSCG00000032046	ENSSSCG00000032046	11	71141842	71168322	E002	43.21	0.0131119	14.8931	0.00191035	0.710137	10.4181	9.06832	9.44735	8.4204	0.410396	-0.218212	0.289573	-0.339036	11	71147531	71147706	176	+
ENSSSCG00000032046	ENSSSCG00000032046	11	71141842	71168322	E002	43.21	0.0131119	14.8931	0.00191035	0.710137	10.4181	9.06832	9.44735	8.4204	0.410396	-0.218212	0.289573	-0.339036	11	71147531	71147706	176	+
ENSSSCG00000032398	VGLL3	13	168790207	168836927	E007	2.13742	0.132355	14.8777	0.00192418	0.710137	2.86148	2.49968	0.631137	1.99869	0.390772	-0.646248	4.36445	3.32743	13	168834243	168834353	111	+
ENSSSCG00000032481	DPM2	1	268418445	268423552	E002	442.772	0.00358115	14.8091	0.00198731	0.710137	26.7523	27.8997	26.9071	28.4287	-0.144276	0.0651478	-0.0197164	0.189707	1	268420267	268420975	709	-
ENSSSCG00000034261	TMEM59	6	158261993	158290465	E013	2.19498	0.433887	14.787	0.00200798	0.710137	2.5665	2.80654	2.00578	0.0227351	-0.25848	-13.8985	0.712252	-12.9277	6	158281071	158281286	216	+
ENSSSCG00000034516	CDKL1	1	180078659	180145054	E015	20.0619	0.0270589	14.8219	0.00197531	0.710137	5.93706	5.31221	6.25525	7.08341	0.323561	0.838651	-0.152117	0.362974	1	180144472	180144757	286	-
ENSSSCG00000034639	MGAM	18	7871532	7970169	E029	21.0459	0.0268669	14.9632	0.00184835	0.710137	5.83348	5.69281	6.37741	3.52668	0.0710499	-1.3893	-0.259765	-1.72011	18	7921130	7921186	57	-
ENSSSCG00000035253	MAFG	12	1071632	1074688	E002	143.931	0.00306026	15.0081	0.00180975	0.710137	17.0303	16.2761	15.7262	16.0265	0.140164	-0.0476391	0.245976	0.0581735	12	1073117	1073180	64	+
ENSSSCG00000035493	SACS	11	2382906	2442316	E001	41.4111	0.0460102	14.9173	0.00188867	0.710137	7.94773	10.5951	8.05156	9.79651	-0.848255	-0.232302	-0.0380869	0.577866	11	2382906	2383414	509	-
ENSSSCG00000036758	HSPA12A	14	126851903	127037257	E014	4.50649	0.0699593	14.9723	0.00184043	0.710137	2.81074	2.31269	3.13188	4.2818	0.563735	1.78226	-0.312892	0.905634	14	126888427	126888531	105	-
ENSSSCG00000037595	ENSSSCG00000037595	2	119965539	120039947	E004	486.984	0.00181238	14.9132	0.00189232	0.710137	28.1576	28.5383	29.826	28.1366	-0.0466769	-0.0492705	-0.201566	-0.20416	2	119965895	119966054	160	+
ENSSSCG00000037663	PKNOX1	13	206167156	206195468	E011	94.6902	0.0079594	14.7993	0.00199644	0.710137	13.438	12.8006	13.4827	14.6515	0.146567	0.408934	-0.0100415	0.252325	13	206174861	206175031	171	+
ENSSSCG00000038948	ETS2	13	202468405	202484608	E006	818.058	0.00211572	15.029	0.001792	0.710137	35.2941	34.2764	35.4557	35.0343	0.109932	0.082044	-0.017288	-0.0451759	13	202476695	202476919	225	+
ENSSSCG00000039216	CENPN	6	7227990	7254891	E006	76.011	0.00560552	14.9199	0.0018864	0.710137	12.5467	11.1185	12.8788	12.396	0.36152	0.325242	-0.0785888	-0.114867	6	7237860	7238036	177	-
ENSSSCG00000039652	OTUD3	6	78241624	78273539	E005	22.1891	0.0330901	15.1109	0.00172429	0.710137	7.49501	5.5472	7.44059	6.51128	0.878042	0.466801	0.0213374	-0.389904	6	78264794	78264925	132	+
ENSSSCG00000039751	NLRC5	6	18937677	19036820	E002	40.7221	0.0142087	14.8119	0.00198466	0.710137	9.86857	8.27599	9.21929	7.98797	0.51883	-0.103993	0.201092	-0.421731	6	18971177	18971286	110	+
ENSSSCG00000044385	ENSSSCG00000044385	6	53336098	53338140	E001	2.52829	0.371952	15.1058	0.0017284	0.710137	1.48184	3.05592	1.98827	1.39285	-2.09117	-2.26997	-0.848929	-1.02773	6	53336098	53336799	702	-
ENSSSCG00000044385	ENSSSCG00000044385	6	53336098	53338140	E002	22.2536	0.374633	15.0441	0.00177932	0.710137	7.49362	5.48129	6.60195	7.69583	0.912265	0.990266	0.370342	0.448343	6	53336962	53338140	1179	-
ENSSSCG00000044485	ENSSSCG00000044485	18	37376298	37382344	E006	3.13456	0.338735	14.8721	0.00192929	0.710137	2.01753	3.73074	2.02116	2.23894	-1.77751	-1.4767	-0.00518796	0.295623	18	37381157	37382344	1188	-
ENSSSCG00000055653	ENSSSCG00000055653	8	130964721	130998604	E010	2.95467	0.152865	15.0338	0.001788	0.710137	2.54323	2.83648	1.18218	0.884992	-0.315477	-3.36351	2.21238	-0.835655	8	130981136	130981240	105	+
ENSSSCG00000062130	ENSSSCG00000062130	7	3193394	3201908	E002	1.90258	0.240784	14.8166	0.00198024	0.710137	2.52124	2.2108	1.16249	0.661956	0.379696	-3.48122	2.23576	-1.62516	7	3195037	3195120	84	+
ENSSSCG00000004222	NCOA7	1	37043805	37193958	E024	10.3653	0.0554605	14.7708	0.00202334	0.710454	5.26055	3.50523	4.31549	5.11871	1.17729	1.09786	0.574843	0.495412	1	37182729	37182851	123	-
ENSSSCG00000004245	FAM184A	1	43003390	43113631	E004	1.8836	0.220566	14.7575	0.00203605	0.710454	2.5726	0.803799	2.04495	2.24318	3.35893	2.96295	0.663257	0.267277	1	43044715	43045569	855	+
ENSSSCG00000005425	SLC44A1	1	246548497	246760514	E002	88.5865	0.0153952	14.7709	0.00202328	0.710454	14.5519	12.5616	13.7947	12.396	0.444836	-0.039851	0.162331	-0.322356	1	246548541	246548701	161	+
ENSSSCG00000008624	LPIN1	3	124940561	125074122	E015	51.821	0.0180582	14.7603	0.00203336	0.710454	11.2621	9.76572	10.8302	9.18943	0.423335	-0.179666	0.11647	-0.486531	3	124986130	124986445	316	-
ENSSSCG00000014632	FHIP1B	9	3446075	3464226	E010	372.427	0.00113261	14.7579	0.0020357	0.710454	24.6397	25.5711	25.9287	25.1694	-0.124385	-0.0532302	-0.171268	-0.100114	9	3457750	3458529	780	+
ENSSSCG00000016434	RHEB	18	5779212	5822257	E018	1141.13	0.00152408	14.7692	0.00202489	0.710454	39.0749	40.5423	39.2301	40.2516	-0.147722	-0.0290587	-0.0157524	0.102911	18	5821747	5822250	504	+
ENSSSCG00000030681	MYBPH	9	113872441	113882719	E005	16.5399	0.031998	14.7582	0.00203539	0.710454	5.32191	5.85768	4.74418	4.39371	-0.279063	-0.835516	0.33379	-0.222664	9	113874612	113874798	187	-
ENSSSCG00000055397	NAPRT	4	983423	986748	E015	2.0691	0.209228	14.76	0.00203369	0.710454	2.70706	1.67607	0.0336049	2.51844	1.38501	1.17625	12.6666	12.4579	4	986748	986748	1	+
ENSSSCG00000010798	GGA2	3	22695765	22736581	E015	146.937	0.00426638	14.7508	0.00204248	0.711701	16.514	18.1855	16.0037	16.9673	-0.300063	-0.216201	0.0968309	0.180693	3	22725235	22725263	29	+
ENSSSCG00000003106	AP2S1	6	52695640	52703278	E001	1337.61	0.00125262	14.738	0.00205485	0.712026	41.5309	42.9424	41.5459	42.2314	-0.138265	-0.0693873	-0.00148144	0.0673964	6	52695640	52696036	397	-
ENSSSCG00000004457	DOP1A	1	83026514	83137426	E022	114.066	0.00954679	14.745	0.00204809	0.712026	15.7049	13.7025	15.2629	15.1781	0.415854	0.311251	0.0875471	-0.0170555	1	83061356	83063345	1990	-
ENSSSCG00000004789	THBS1	1	131728784	131746115	E019	533.924	0.00459128	14.7406	0.00205227	0.712026	30.6803	28.7041	30.0066	29.1048	0.235059	0.0484939	0.0789971	-0.107568	1	131743601	131743676	76	-
ENSSSCG00000017246	C17orf80	12	7710279	7725080	E004	195	0.0150434	14.7396	0.00205324	0.712026	19.1939	20.4624	19.2907	18.0774	-0.203518	-0.392083	-0.0159087	-0.204474	12	7719070	7720561	1492	-
ENSSSCG00000009807	RHOF	14	30896114	30908419	E005	5.47922	0.0963941	14.7325	0.00206015	0.712872	3.76068	3.2299	3.5014	1.45724	0.440424	-2.29968	0.20684	-2.53327	14	30896582	30896843	262	+
ENSSSCG00000038943	TOM1	AEMK02000361.1	1850079	1891472	E014	190.066	0.00438071	14.7264	0.00206603	0.712927	19.265	18.5385	20.0809	18.1747	0.121244	-0.0622073	-0.131727	-0.315178	AEMK02000361.1	1880863	1880896	34	+
ENSSSCG00000039135	ARHGAP33	6	45199456	45213653	E005	7.00654	0.0500887	14.7266	0.00206581	0.712927	4.43322	4.05001	2.43792	3.3018	0.262106	-0.591448	1.73065	0.877096	6	45202447	45202584	138	+
ENSSSCG00000003941	SZT2	6	167811598	167861583	E002	39.2137	0.0225113	14.723	0.00206932	0.713074	7.54803	9.55227	8.78058	9.91341	-0.692551	0.109755	-0.444108	0.358198	6	167812566	167812634	69	-
ENSSSCG00000003709	LAMA3	6	108548715	108805690	E042	3.91522	0.353024	14.7131	0.00207896	0.715033	2.30848	3.96619	1.11552	2.06229	-1.5656	-1.8914	2.10001	1.77421	6	108731696	108731809	114	+
ENSSSCG00000012779	ABCD1	X	124485076	124501741	E001	11.6147	0.0599842	14.7113	0.00208074	0.715033	5.48983	5.71564	3.5	4.40553	-0.117273	-0.756265	1.30565	0.666656	X	124485076	124485180	105	+
ENSSSCG00000003514	HSPG2	6	79849698	79958334	E087	276.957	0.00553446	14.7058	0.0020861	0.715887	23.6637	21.3738	22.9675	22.2688	0.332102	0.132945	0.0982356	-0.100921	6	79904705	79904832	128	-
ENSSSCG00000003654	MACF1	6	95153005	95301618	E011	28.034	0.0199202	14.6959	0.0020959	0.717313	8.34301	6.39284	8.28337	7.48509	0.779189	0.460913	0.0210776	-0.297198	6	95144509	95144615	107	+
ENSSSCG00000016147	PIKFYVE	15	111372173	111467899	E043	27.0443	0.0140933	14.6917	0.00210005	0.717313	6.94119	8.05676	8.29652	6.69076	-0.436419	-0.543749	-0.522525	-0.629855	15	111461076	111461179	104	+
ENSSSCG00000039139	AKT1	AEMK02000452.1	3039291	3061592	E029	187.442	0.0111744	14.6871	0.00210449	0.717313	20.8038	18.4424	18.478	17.8843	0.382405	-0.0962952	0.376339	-0.102361	AEMK02000452.1	3061359	3061387	29	-
ENSSSCG00000042522	ENSSSCG00000042522	1	130652502	130696307	E023	11.0098	0.11867	14.687	0.00210466	0.717313	4.9439	4.26052	6.03802	3.2038	0.431646	-0.82551	-0.581441	-1.8386	1	130705706	130705739	34	-
ENSSSCG00000054876	CPNE9	13	65995534	66019077	E010	1.94832	0.249876	14.6891	0.00210255	0.717313	2.31833	1.28313	0.0114509	2.89415	1.70826	2.34952	15.325	15.9663	13	65997585	65997661	77	+
ENSSSCG00000002629	FBXO9	7	46723680	46748121	E002	260.513	0.00459779	14.6619	0.00212965	0.719079	21.9902	20.9659	21.6254	19.8337	0.154072	-0.177485	0.0542063	-0.277351	7	46723932	46723974	43	+
ENSSSCG00000005671	CRAT	1	269386650	269401331	E035	411.291	0.00277077	14.6618	0.00212967	0.719079	27.3322	25.5887	26.1972	25.7186	0.224256	0.017075	0.14479	-0.0623909	1	269401096	269401174	79	-
ENSSSCG00000009720	DDX60	14	21083350	21163561	E031	13.7997	0.0220357	14.6686	0.00212288	0.719079	4.30296	6.12731	5.34187	5.37355	-1.02712	-0.382066	-0.627859	0.0171913	14	21127054	21127193	140	+
ENSSSCG00000010799	COG7	3	22740436	22826585	E003	7.92867	0.0920903	14.667	0.0021245	0.719079	4.03104	3.18143	5.55173	3.19758	0.685302	0.0146508	-0.929138	-1.59979	3	22740453	22740462	10	+
ENSSSCG00000011578	TAMM41	13	67922480	67983526	E013	11.2301	0.0401649	14.6527	0.00213886	0.719079	5.86293	3.70221	4.661	4.81111	1.33437	0.759575	0.666802	0.0920099	13	67983442	67983498	57	-
ENSSSCG00000016306	USP40	15	133870834	133952863	E002	35.7271	0.00903997	14.656	0.00213555	0.719079	8.46665	9.68172	7.9235	8.02441	-0.395347	-0.552919	0.194702	0.0371307	15	133873723	133873817	95	-
ENSSSCG00000016772	VPS41	18	55301624	55466628	E017	183.161	0.0046198	14.65	0.00214159	0.719079	19.316	17.6238	18.3318	19.5222	0.288045	0.321681	0.164815	0.198451	18	55426872	55427001	130	+
ENSSSCG00000017259	PRKAR1A	12	11662347	11681373	E002	1384.28	0.00152027	14.6538	0.00213768	0.719079	41.5254	43.4112	42.522	43.1802	-0.184284	-0.022381	-0.0978388	0.0640637	12	11665182	11665263	82	-
ENSSSCG00000038967	NADK	6	63846655	63863946	E014	366.185	0.00240042	14.6769	0.0021146	0.719079	25.7924	24.4705	26.1107	25.4926	0.176414	0.136993	-0.0414985	-0.0809193	6	63856565	63856786	222	-
ENSSSCG00000045953	PLPPR2	2	70047788	70055778	E007	18.3833	0.0285399	14.6616	0.00212992	0.719079	5.15323	5.78922	6.92373	6.64245	-0.338444	0.400744	-0.86031	-0.121122	2	70053823	70053929	107	+
ENSSSCG00000061141	ENSSSCG00000061141	X	44327201	44330764	E002	55.0099	0.0364724	14.6583	0.0021332	0.719079	10.2199	10.2196	10.4259	10.9599	9.54036e-05	0.207774	-0.0591833	0.148495	X	44329465	44330764	1300	+
ENSSSCG00000013349	HTATIP2	2	39034013	39055315	E006	182.089	0.00239058	14.6365	0.00215512	0.722139	18.5138	18.1482	19.5744	18.0642	0.0625848	-0.0145377	-0.175916	-0.253038	2	39051411	39051606	196	-
ENSSSCG00000017748	NF1	12	43489813	43753969	E002	133.251	0.0109177	14.6323	0.00215939	0.722139	14.7678	15.8799	16.7966	17.1249	-0.222374	0.233289	-0.395606	0.0600567	12	43490257	43490956	700	-
ENSSSCG00000031273	IMPG2	13	157675265	157759266	E010	5.79442	0.181944	14.6334	0.00215834	0.722139	3.62644	3.47745	1.1688	3.34223	0.121448	-0.114793	3.27155	3.03531	13	157747664	157747831	168	+
ENSSSCG00000000204	PRPF40B	5	15570474	15592383	E014	25.6778	0.0157156	14.5379	0.00225736	0.722386	7.38167	6.38173	6.65672	8.32574	0.425256	0.778177	0.302158	0.655079	5	15583173	15583323	151	+
ENSSSCG00000001921	NEO1	7	60064994	60300562	E030	122.7	0.00768597	14.6203	0.00217158	0.722386	16.4879	15.2393	16.2707	14.5835	0.242174	-0.134331	0.0409324	-0.335573	7	60224566	60224883	318	-
ENSSSCG00000003199	AP2A1	6	54786511	54823904	E037	338.08	0.00278755	14.5285	0.00226734	0.722386	23.5909	25.6044	24.3281	24.5808	-0.273071	-0.136752	-0.101922	0.0343974	6	54822999	54823133	135	+
ENSSSCG00000003350	MIB2	6	63787201	63800423	E020	178.477	0.00355538	14.6031	0.00218921	0.722386	18.942	19.0334	17.15	18.1672	-0.015185	-0.146505	0.311091	0.179771	6	63799343	63799521	179	+
ENSSSCG00000003488	UBR4	6	77568415	77708109	E061	75.2104	0.00693269	14.5476	0.00224701	0.722386	13.5213	11.7153	11.8758	12.0019	0.430988	0.0723276	0.390276	0.0316153	6	77644825	77644959	135	-
ENSSSCG00000003757	SSX2IP	6	129055523	129114217	E008	27.9199	0.0181419	14.5854	0.00220752	0.722386	7.66646	7.56834	8.3668	6.08271	0.0377359	-0.638272	-0.256513	-0.932521	6	129082844	129083056	213	+
ENSSSCG00000003888	STIL	6	164197600	164265818	E007	17.046	0.0284278	14.5538	0.00224048	0.722386	6.0451	6.45757	5.79085	4.33278	-0.19242	-1.16016	0.125135	-0.842607	6	164220245	164220357	113	+
ENSSSCG00000005269	TRPM6	1	227811204	227963309	E038	2.14676	0.195079	14.5492	0.00224538	0.722386	2.27066	1.27603	0.737441	3.13811	1.66426	2.59961	3.24679	4.18215	1	227907677	227907848	172	-
ENSSSCG00000006001	ENPP2	4	19319810	19433488	E032	6.93663	0.0912182	14.554	0.00224032	0.722386	3.61133	4.76006	2.38058	3.83752	-0.800579	-0.624648	1.20526	1.38119	4	19433484	19433488	5	+
ENSSSCG00000006288	SELP	4	81365740	81399955	E005	48.4804	0.00850943	14.5445	0.00225037	0.722386	10.1922	9.93977	9.12589	8.69027	0.0742936	-0.39649	0.326699	-0.144085	4	81378844	81379230	387	+
ENSSSCG00000006648	CTSS	4	98417883	98442950	E002	42.8281	0.0660264	14.5925	0.00220022	0.722386	10.6181	10.324	9.06656	6.96235	0.0833913	-1.15885	0.467418	-0.774826	4	98417887	98417904	18	+
ENSSSCG00000006701	CHD1L	4	100264968	100425692	E025	33.3029	0.0162358	14.5665	0.00222717	0.722386	9.00122	8.518	8.18771	7.01115	0.162442	-0.570651	0.278653	-0.45444	4	100318547	100318648	102	-
ENSSSCG00000010094	SNAP29	14	50492187	50511456	E003	193.496	0.00217091	14.5821	0.00221096	0.722386	19.0276	18.2842	19.6117	19.5507	0.125405	0.211236	-0.0957177	-0.00988638	14	50499887	50500083	197	+
ENSSSCG00000010131	TXNRD2	14	51356831	51383262	E001	76.5092	0.0159287	14.598	0.00219448	0.722386	11.7058	13.7416	12.1264	11.5078	-0.482313	-0.533269	-0.105679	-0.156635	14	51356831	51356835	5	-
ENSSSCG00000010799	COG7	3	22740436	22826585	E004	10.1443	0.0785947	14.5541	0.00224023	0.722386	4.96607	3.53876	5.91829	3.77898	0.982366	0.190183	-0.510115	-1.3023	3	22740463	22740472	10	+
ENSSSCG00000011261	WDR48	13	23735567	23786308	E003	25.6458	0.0157556	14.5391	0.0022561	0.722386	7.21833	7.0395	8.55311	6.52516	0.073356	-0.221585	-0.497602	-0.792542	13	23735585	23735650	66	+
ENSSSCG00000011857	LMLN	13	134596150	134656744	E017	69.4967	0.0167161	14.5485	0.00224611	0.722386	11.9468	12.9054	10.6943	11.8867	-0.231751	-0.246849	0.330356	0.315258	13	134652871	134656744	3874	+
ENSSSCG00000014074	GFM2	2	83779439	83843839	E015	11.7327	0.0259425	14.5297	0.00226606	0.722386	5.78084	4.08944	5.24381	4.33652	1.00513	0.170067	0.28359	-0.551475	2	83804452	83804532	81	-
ENSSSCG00000014557	RIC8A	2	32215	39360	E001	166.536	0.00330078	14.5478	0.00224685	0.722386	17.6723	17.481	19.0398	17.2972	0.033946	-0.0329001	-0.23393	-0.300776	2	32215	32377	163	+
ENSSSCG00000016174	FN1	15	117658099	117731014	E003	7799.35	0.00715058	14.5713	0.0022222	0.722386	67.7891	71.0547	69.3848	71.5895	-0.276632	0.0451185	-0.135427	0.186323	15	117659530	117659640	111	-
ENSSSCG00000016851	OSMR	16	24041567	24102177	E001	10.0703	0.0628364	14.5701	0.00222349	0.722386	3.92844	3.69996	4.3989	5.65341	0.173563	1.23021	-0.32787	0.728776	16	24041567	24041595	29	+
ENSSSCG00000017668	VMP1	12	35933173	36065956	E015	251.379	0.0239981	14.6094	0.00218277	0.722386	20.6021	19.5956	22.3776	23.0515	0.159688	0.523742	-0.267032	0.0970217	12	36045278	36045339	62	+
ENSSSCG00000018046	ENSSSCG00000018046	12	59977028	60019814	E018	1.63827	0.193891	14.5761	0.00221715	0.722386	1.58875	0.0163394	0.741132	2.58087	13.2078	14.6093	2.20094	3.60245	12	60005183	60005255	73	-
ENSSSCG00000023204	AXIN1	3	41337071	41393997	E003	0.821339	0.451654	14.5493	0.00224522	0.722386	0.00853797	0.0084227	1.71661	2.18123	0.0392233	16.0351	-15.304	0.691844	3	41348116	41348116	1	+
ENSSSCG00000025308	IL17D	11	1029109	1066085	E002	43.5297	0.0109446	14.5441	0.00225074	0.722386	9.76897	9.50367	8.53961	8.92675	0.081391	-0.184753	0.396649	0.130505	11	1029780	1030075	296	+
ENSSSCG00000026466	SLC23A2	17	13848728	14011700	E014	46.1474	0.00874637	14.5964	0.00219617	0.722386	10.2611	8.83358	10.3633	9.25645	0.442625	0.137839	-0.0293778	-0.334163	17	13902717	13902833	117	-
ENSSSCG00000028479	ENSSSCG00000028479	17	14125730	14136387	E006	2.87593	0.1054	14.6045	0.00218779	0.722386	3.36254	2.53515	1.30955	2.01048	0.81683	-0.669969	2.72463	1.23783	17	14132752	14132978	227	-
ENSSSCG00000030685	ARID2	5	76636967	76797043	E027	61.9468	0.0151609	14.5706	0.00222291	0.722386	9.95865	11.8761	11.0844	11.9572	-0.52399	0.0203722	-0.318025	0.226337	5	76787956	76788041	86	+
ENSSSCG00000031901	PAPSS1	8	114252416	114373427	E001	201.134	0.00437452	14.5323	0.0022633	0.722386	19.995	19.0549	20.3831	18.4604	0.152725	-0.0998289	-0.061343	-0.313897	8	114252416	114252517	102	+
ENSSSCG00000032024	URB1	13	195974790	196047863	E003	43.4554	0.022298	14.5472	0.00224744	0.722386	8.76085	10.8698	8.49571	9.49686	-0.638115	-0.400238	0.0904173	0.328294	13	195976918	195977159	242	-
ENSSSCG00000032947	SRRM1	6	82286211	82343766	E016	139.826	0.00799864	14.6178	0.00217416	0.722386	16.9847	15.222	16.3566	17.263	0.337588	0.388075	0.116626	0.167114	6	82327280	82327360	81	+
ENSSSCG00000035739	SLC26A1	8	335427	342444	E005	0.919169	0.315957	14.6065	0.00218573	0.722386	2.30797	0.607748	1.5564	0.0228971	3.85205	-9.46062	1.13793	-12.1747	8	342047	342444	398	-
ENSSSCG00000036804	TCEA2	17	62866377	62888787	E001	7.79924	0.106513	14.5441	0.00225074	0.722386	4.43745	2.44422	3.84947	4.79729	1.72596	1.9522	0.412006	0.638254	17	62866377	62866698	322	+
ENSSSCG00000036835	OSBPL2	17	61643377	61685819	E031	2.69676	0.193102	14.5855	0.00220744	0.722386	3.07739	2.88746	1.17136	1.32173	0.184238	-2.25728	2.79014	0.348629	17	61683189	61683342	154	+
ENSSSCG00000038453	SYNPO	2	151599597	151632099	E010	3.1697	0.229834	14.5957	0.00219685	0.722386	3.32162	2.46169	0.683097	2.73717	0.866371	0.306616	4.56749	4.00773	2	151628315	151628315	1	+
ENSSSCG00000044541	ENSSSCG00000044541	3	72279600	72281804	E002	262.463	0.0247707	14.523	0.00227321	0.722386	21.3688	22.7025	21.1588	22.2877	-0.196634	-0.0601776	0.0318332	0.16829	3	72279916	72281804	1889	+
ENSSSCG00000047828	ENSSSCG00000047828	15	29813267	29821560	E001	10.732	0.142838	14.6135	0.00217861	0.722386	5.32009	4.53356	4.52309	3.32329	0.464577	-0.899697	0.471285	-0.892989	15	29813267	29817399	4133	-
ENSSSCG00000048697	ENSSSCG00000048697	7	37818603	37821799	E002	15.0201	0.1512	14.524	0.00227213	0.722386	5.22066	5.27094	5.12663	6.87644	-0.027856	0.774654	0.0528176	0.855328	7	37819203	37821799	2597	+
ENSSSCG00000050213	ENSSSCG00000050213	14	61684765	61688661	E005	47.5214	0.0124461	14.528	0.00226788	0.722386	10.4632	8.77612	9.75209	10.2442	0.519712	0.456947	0.208567	0.145802	14	61688116	61688316	201	-
ENSSSCG00000026924	KIFC2	4	324626	331917	E016	4.35901	0.163093	14.5202	0.00227614	0.722394	3.46243	3.03773	3.47961	1.37888	0.378646	-2.28179	-0.0143246	-2.67477	4	331116	331267	152	-
ENSSSCG00000001852	IDH2	7	55651609	55675554	E002	25.7286	0.0360285	14.5069	0.00229037	0.724991	8.24635	7.86093	6.88163	6.01358	0.140481	-0.782737	0.52989	-0.393327	7	55653589	55654302	714	-
ENSSSCG00000010180	TTC13	14	59409123	59509549	E016	106.486	0.00633721	14.5019	0.00229577	0.724991	15.5226	13.5766	14.2359	14.7278	0.407926	0.247172	0.264164	0.10341	14	59469603	59469759	157	+
ENSSSCG00000014248	LMNB1	2	129807318	129872270	E002	244.097	0.0123002	14.5077	0.00228961	0.724991	20.938	19.0792	22.9842	22.2006	0.296126	0.485426	-0.302593	-0.113294	2	129807321	129807445	125	+
ENSSSCG00000050204	ENSSSCG00000050204	7	2503559	2527735	E003	15.1305	0.0592907	14.5018	0.00229596	0.724991	6.13318	4.86319	4.88722	4.98807	0.674802	0.0736298	0.660486	0.0593144	7	2506539	2506707	169	+
ENSSSCG00000000136	CSF2RB	5	10816376	10840618	E014	146.23	0.00730699	14.4824	0.00231694	0.726036	16.814	17.1624	17.3693	15.006	-0.0636542	-0.413614	-0.100911	-0.45087	5	10825472	10825607	136	-
ENSSSCG00000001788	STARD5	7	50107035	50118629	E006	21.0719	0.0287236	14.4823	0.00231708	0.726036	7.86034	6.42909	6.36978	5.7272	0.587762	-0.336829	0.614792	-0.309798	7	50118436	50118629	194	-
ENSSSCG00000005166	MLLT3	1	202318929	202607058	E010	31.7557	0.0225687	14.4854	0.00231369	0.726036	8.33145	8.55681	6.35583	7.81976	-0.078461	-0.264499	0.792047	0.60601	1	202593614	202593685	72	+
ENSSSCG00000012294	PLP2	X	43215283	43218316	E002	616.134	0.0011793	14.4955	0.00230273	0.726036	31.1158	31.3826	32.0378	30.3359	-0.0307156	-0.121446	-0.105452	-0.196182	X	43215482	43215633	152	+
ENSSSCG00000013303	ABTB2	2	26548852	26782172	E011	12.1762	0.0276378	14.4832	0.00231608	0.726036	5.03572	4.04403	5.94935	5.17758	0.636251	0.716961	-0.484902	-0.404192	2	26769839	26770068	230	+
ENSSSCG00000016518	TRIM24	18	11055213	11151404	E013	106.671	0.0067728	14.4799	0.00231967	0.726036	14.9981	14.4873	15.2197	13.3241	0.105675	-0.253767	-0.0448658	-0.404308	18	11092397	11092543	147	-
ENSSSCG00000029030	SMCHD1	6	103808066	103965335	E006	92.9121	0.010834	14.4912	0.00230742	0.726036	13.1559	14.7754	12.2164	13.5926	-0.3521	-0.253456	0.222822	0.321466	6	103820794	103820896	103	-
ENSSSCG00000008621	NBAS	3	121882744	122242326	E035	19.517	0.0148519	14.4771	0.00232266	0.726061	6.47826	6.32086	5.2736	7.32262	0.0717409	0.429697	0.599048	0.957004	3	122089927	122089933	7	+
ENSSSCG00000010151	LYST	14	55433597	55633484	E043	45.415	0.0102118	14.4714	0.00232888	0.727092	9.35968	10.2799	8.2007	8.83367	-0.277479	-0.448021	0.389182	0.218641	14	55578263	55578359	97	+
ENSSSCG00000012695	INTS6L	X	111011865	111072935	E006	96.3327	0.0135814	14.4612	0.00234011	0.728322	13.5566	12.2989	13.5263	11.4964	0.293265	-0.201946	0.0067545	-0.488457	X	111041405	111041588	184	+
ENSSSCG00000013885	FCHO1	2	59958134	59990490	E009	4.92415	0.0868999	14.4598	0.00234159	0.728322	2.3439	4.27637	3.28184	2.57972	-1.73984	-1.4628	-0.973208	-0.69616	2	59958419	59958432	14	-
ENSSSCG00000015474	PPFIA4	9	113727855	113777766	E019	5.20485	0.0841904	14.4625	0.00233866	0.728322	4.13469	2.41682	3.50801	2.68987	1.55364	0.309376	0.47608	-0.76818	9	113758564	113758657	94	+
ENSSSCG00000000024	PARVB	5	4906685	5015441	E002	451.745	0.00245814	14.4536	0.00234846	0.728958	28.6838	28.1541	27.6578	26.6834	0.0648343	-0.184516	0.126347	-0.123003	5	4907625	4909725	2101	-
ENSSSCG00000006840	WDR47	4	111006968	111076918	E024	41.679	0.00950055	14.4527	0.00234949	0.728958	10.1431	9.36733	9.28107	8.29293	0.235343	-0.358746	0.26265	-0.331439	4	111067374	111067544	171	+
ENSSSCG00000017826	SMG6	12	48172707	48386884	E018	22.9188	0.0200056	14.4492	0.00235332	0.729239	7.47349	5.80708	7.53597	6.69528	0.736391	0.414907	-0.0243781	-0.345862	12	48382087	48382279	193	-
ENSSSCG00000004789	THBS1	1	131728784	131746115	E018	777.914	0.00254492	14.4389	0.00236472	0.729319	35.2358	34.0673	34.5258	33.4149	0.126493	-0.0717012	0.0765671	-0.121627	1	131743112	131743311	200	-
ENSSSCG00000010015	OSBP2	14	47551516	47737997	E020	3.23289	0.308341	14.4384	0.00236528	0.729319	2.98587	2.51052	1.50094	2.10925	0.501326	-0.503226	1.98712	0.982569	14	47736442	47737987	1546	+
ENSSSCG00000022070	ZNF143	9	45187	104736	E016	21.3275	0.0333375	14.4414	0.00236194	0.729319	6.2117	7.94404	5.54017	6.13118	-0.71913	-0.757155	0.333132	0.295107	9	87852	87854	3	-
ENSSSCG00000034379	MAP2K3	12	61396369	61417321	E012	834.943	0.00131806	14.4403	0.00236318	0.729319	35.9649	34.6989	35.1089	34.8316	0.13557	0.0143445	0.091368	-0.0298571	12	61407507	61407626	120	+
ENSSSCG00000008668	RBAK	3	4422784	4439945	E003	27.2694	0.0195947	14.4306	0.00237396	0.730535	7.64119	7.98868	6.38023	7.26797	-0.130395	-0.277005	0.527125	0.380515	3	4429054	4429180	127	-
ENSSSCG00000026818	CTC1	12	53428185	53454096	E023	25.2834	0.0465881	14.4296	0.00237509	0.730535	7.59718	6.72154	8.57664	5.79327	0.35813	-0.433267	-0.35594	-1.14734	12	53444855	53445092	238	-
ENSSSCG00000002455	GOLGA5	7	114237145	114273915	E006	76.079	0.0165296	14.4032	0.00240466	0.732007	13.2948	10.8071	12.178	12.8887	0.620534	0.526991	0.263966	0.170423	7	114249644	114249767	124	+
ENSSSCG00000006137	WWP1	4	50388464	50503253	E026	1.66062	0.233717	14.4092	0.00239786	0.732007	2.87528	1.50122	0.652055	1.56505	1.87744	0.120223	4.28427	2.52706	4	50503238	50503253	16	-
ENSSSCG00000007558	INTS1	3	979405	1005527	E009	202.539	0.00604629	14.4024	0.00240559	0.732007	19.6653	19.4032	18.0372	20.6193	0.0425564	0.193647	0.272414	0.423504	3	983115	983307	193	-
ENSSSCG00000010092	PI4KA	14	50390410	50491944	E041	136.514	0.00246772	14.4168	0.00238932	0.732007	17.2402	16.1025	16.2787	15.6964	0.211279	-0.0785924	0.177729	-0.112143	14	50422643	50422751	109	-
ENSSSCG00000010313	VCL	14	76700173	76811869	E016	6.65258	0.0454823	14.4029	0.00240504	0.732007	4.39248	2.6735	4.24061	3.52511	1.43726	0.7999	0.102026	-0.535334	14	76776799	76776801	3	+
ENSSSCG00000012054	DOP1B	13	199848044	199982512	E005	51.5014	0.0077243	14.4204	0.00238533	0.732007	10.4641	10.0756	10.8176	8.88042	0.112221	-0.372956	-0.0987107	-0.583888	13	199889381	199889551	171	+
ENSSSCG00000014331	KDM3B	2	140346223	140418527	E004	62.5002	0.0155002	14.4122	0.00239458	0.732007	12.2534	10.1201	11.5806	10.6473	0.570074	0.150693	0.169029	-0.250352	2	140371872	140371985	114	+
ENSSSCG00000017506	FBXL20	12	22874160	22970410	E024	76.0649	0.0126047	14.4017	0.00240632	0.732007	12.1997	13.4634	12.4697	11.0193	-0.296703	-0.600754	-0.0656887	-0.369741	12	22967313	22968030	718	+
ENSSSCG00000039094	PLEC	4	689034	753696	E012	12.6423	0.0381672	14.4158	0.00239049	0.732007	4.34164	4.34202	6.13663	5.58643	-0.00024797	0.731845	-1.0056	-0.273507	4	725628	725946	319	+
ENSSSCG00000015358	CRPPA	9	85422317	85710750	E004	5.90727	0.073565	14.3906	0.00241892	0.73494	3.37031	2.50026	2.77108	4.4374	0.863566	1.66042	0.56628	1.36313	9	85546281	85546373	93	-
ENSSSCG00000003746	ENSSSCG00000003746	6	120472260	120473140	E002	4.07732	0.113382	14.3841	0.00242627	0.735382	2.96276	2.0432	2.66234	3.71859	1.07399	1.73155	0.309135	0.966701	6	120472541	120472950	410	+
ENSSSCG00000032705	USP42	3	5006241	5048282	E013	21.1083	0.0305985	14.3855	0.00242467	0.735382	7.25537	5.88866	5.49388	7.38923	0.609083	0.662579	0.811025	0.864522	3	5017731	5017871	141	-
ENSSSCG00000001974	G2E3	7	68852777	68916992	E005	57.0063	0.0151592	14.3772	0.00243416	0.736357	10.6734	10.0376	9.75018	12.1217	0.182219	0.561917	0.268215	0.647912	7	68870354	68870535	182	-
ENSSSCG00000024983	RSL24D1	1	116612330	116629141	E001	29.5132	0.0184793	14.3761	0.0024354	0.736357	8.28223	6.43724	7.5173	8.37361	0.737516	0.769756	0.284221	0.316461	1	116612330	116612367	38	+
ENSSSCG00000011213	TOP2B	13	12507138	12575583	E036	257.631	0.0144033	14.3707	0.00244164	0.736456	23.1811	21.2046	22.4591	20.2255	0.289876	-0.151586	0.103568	-0.337894	13	12549898	12550043	146	-
ENSSSCG00000029723	PHRF1	2	340528	371692	E030	159.829	0.00226898	14.3719	0.0024403	0.736456	17.5008	18.1135	16.3693	17.9504	-0.107494	-0.0283128	0.207322	0.286503	2	370188	370466	279	+
ENSSSCG00000003485	RCC2	6	75988272	76014160	E018	23.2397	0.0248882	14.3666	0.00244629	0.736965	7.8525	6.28921	7.60662	5.97899	0.648986	-0.147405	0.0932415	-0.70315	6	76013983	76014089	107	-
ENSSSCG00000054819	ENSSSCG00000054819	13	84606751	84634614	E002	5.27437	0.101715	14.3628	0.00245072	0.737408	3.34352	4.4616	2.31119	2.80889	-0.835718	-1.33971	1.0677	0.563701	13	84609503	84611979	2477	-
ENSSSCG00000000802	NELL2	5	75505099	75893454	E025	26.8351	0.0163123	14.3567	0.00245773	0.738159	8.38771	7.63998	6.4033	6.8157	0.273989	-0.333962	0.790126	0.182175	5	75836426	75836640	215	-
ENSSSCG00000038453	SYNPO	2	151599597	151632099	E011	2.98639	0.234986	14.3555	0.00245914	0.738159	3.32133	2.18644	0.683086	2.73852	1.20875	0.650661	4.56729	4.0092	2	151628316	151628317	2	+
ENSSSCG00000012983	PCNX3	2	6619215	6639953	E011	56.5962	0.00909242	14.3507	0.00246461	0.738251	10.0891	9.89962	11.1541	11.8974	0.0561488	0.546972	-0.29815	0.192674	2	6627358	6627416	59	-
ENSSSCG00000015840	WRN	15	53966986	54094587	E022	18.8618	0.0189206	14.3501	0.00246537	0.738251	6.90881	5.34743	5.55814	6.84241	0.746493	0.71828	0.6341	0.605888	15	54012215	54012389	175	-
ENSSSCG00000002502	ATG2B	7	117506302	117586545	E003	62.348	0.0248649	14.3384	0.00247891	0.741415	9.71178	12.1392	10.685	12.094	-0.663894	-0.0111781	-0.2831	0.369616	7	117507027	117507297	271	-
ENSSSCG00000011360	CELSR3	13	31331574	31357469	E035	6.78525	0.174643	14.3278	0.00249128	0.742439	5.11091	3.42953	3.48728	2.67822	1.15663	-0.71523	1.10829	-0.763568	13	31353550	31357469	3920	-
ENSSSCG00000016434	RHEB	18	5779212	5822257	E005	3.55152	0.0707651	14.3311	0.00248737	0.742439	3.52634	3.01811	2.34978	1.72803	0.45033	-1.61137	1.17394	-0.887761	18	5780135	5780139	5	+
ENSSSCG00000022066	PIAS4	2	74702945	74729775	E001	203.136	0.00703167	14.3292	0.00248968	0.742439	18.8348	20.903	19.1974	19.0922	-0.331431	-0.28859	-0.0601971	-0.0173559	2	74702945	74703425	481	-
ENSSSCG00000004024	ENSSSCG00000004024	1	2144307	2164767	E002	10.1253	0.250249	14.3172	0.00250372	0.742858	5.05631	2.38845	3.59141	6.20373	2.17162	2.76665	0.991919	1.58695	1	2145726	2146613	888	+
ENSSSCG00000004192	CCN2	1	31674394	31677691	E001	1864.84	0.00711109	14.288	0.0025382	0.742858	48.1284	48.1892	47.3585	45.1089	-0.00564505	-0.289668	0.0717688	-0.212254	1	31674394	31674679	286	+
ENSSSCG00000004524	SMAD4	1	100589850	100628029	E003	113.012	0.00468506	14.306	0.00251684	0.742858	15.7412	14.1205	15.3499	14.4664	0.331835	0.073586	0.0772468	-0.181003	1	100592211	100592240	30	+
ENSSSCG00000007590	PMS2	3	5118018	5145628	E005	38.5929	0.010966	14.2969	0.00252762	0.742858	9.05791	7.74644	9.19607	9.46067	0.459693	0.588063	-0.0446388	0.0837308	3	5123860	5124043	184	+
ENSSSCG00000008312	DYSF	3	71020144	71246967	E052	59.3344	0.0109619	14.3113	0.00251069	0.742858	11.2132	11.2498	11.8454	9.72425	-0.00971878	-0.432664	-0.163782	-0.586727	3	71188493	71188555	63	-
ENSSSCG00000010460	RPP30	14	102566046	102597121	E012	346.926	0.00842681	14.2896	0.00253638	0.742858	24.4895	26.1297	24.9278	23.6488	-0.217798	-0.333625	-0.0592162	-0.175043	14	102595235	102597117	1883	+
ENSSSCG00000016853	RICTOR	16	24109939	24311132	E009	2.93294	0.141303	14.303	0.00252045	0.742858	2.68156	2.82523	0.67376	2.74891	-0.150899	-0.079181	3.98811	4.05982	16	24140840	24140911	72	-
ENSSSCG00000017643	ENSSSCG00000017643	12	34772777	34798665	E011	4.15131	0.125986	14.3215	0.00249863	0.742858	3.80594	1.6172	2.56366	3.17686	2.47406	1.95107	1.14312	0.620138	12	34774180	34774259	80	-
ENSSSCG00000020858	KIF13A	7	13498222	13716757	E010	72.0342	0.00677544	14.3031	0.00252032	0.742858	11.0237	11.8706	13.1892	11.8323	-0.220936	-0.00968468	-0.537409	-0.326158	7	13516091	13516164	74	-
ENSSSCG00000029438	SESN2	6	85324228	85348032	E009	39.4798	0.0104148	14.3018	0.00252188	0.742858	8.61909	8.41425	10.1142	8.82119	0.0707327	0.13895	-0.472216	-0.403999	6	85340918	85341036	119	+
ENSSSCG00000031488	ARHGAP17	AEMK02000510.1	357448	465583	E004	67.981	0.0104191	14.2857	0.00254102	0.742858	12.0573	12.637	11.7447	10.5552	-0.140919	-0.537734	0.0786363	-0.318178	AEMK02000510.1	411194	411298	105	+
ENSSSCG00000031741	ENSSSCG00000031741	3	126347819	126365644	E009	599.51	0.00171743	14.2812	0.00254635	0.742858	31.5769	30.3312	30.0756	30.3147	0.144247	-0.00194297	0.174315	0.0281254	3	126363332	126363465	134	-
ENSSSCG00000032705	USP42	3	5006241	5048282	E014	17.8795	0.0538226	14.2893	0.00253673	0.742858	7.30744	5.5792	4.84244	6.13905	0.787118	0.27842	1.1987	0.690002	3	5018630	5018741	112	-
ENSSSCG00000034994	AKAP1	12	33396473	33411440	E006	39.8526	0.0108743	14.3156	0.00250563	0.742858	9.82231	8.03539	9.07882	9.20463	0.591549	0.399669	0.232467	0.0405861	12	33403379	33403506	128	+
ENSSSCG00000037307	PRC1	7	55869821	55900978	E009	148.83	0.00232577	14.2939	0.00253117	0.742858	17.3303	16.8637	17.19	15.8131	0.0847654	-0.198543	0.0252658	-0.258043	7	55886907	55887043	137	+
ENSSSCG00000046803	ENSSSCG00000046803	12	18114551	18142537	E003	2.07947	0.290489	14.2904	0.00253532	0.742858	2.50791	0.685783	1.80408	2.01915	3.74355	3.11722	0.951614	0.325282	12	18125470	18125678	209	-
ENSSSCG00000048918	ENSSSCG00000048918	12	25367639	25409932	E004	15.8369	0.085539	14.3102	0.0025119	0.742858	7.15898	4.54202	5.70546	4.61023	1.32454	0.0432492	0.661966	-0.619327	12	25376493	25376680	188	-
ENSSSCG00000060276	ENSSSCG00000060276	8	70054890	70057030	E003	635.469	0.00558383	14.2827	0.0025446	0.742858	30.5328	30.4215	30.4083	29.4618	0.0130171	-0.113506	0.0145567	-0.111966	8	70055390	70055473	84	+
ENSSSCG00000012294	PLP2	X	43215283	43218316	E001	351.16	0.00273512	14.2771	0.00255128	0.743426	24.2568	25.0818	25.7521	23.7625	-0.111603	-0.179824	-0.20032	-0.268541	X	43215283	43215481	199	+
ENSSSCG00000001562	KCTD20	7	32146106	32195072	E003	66.2591	0.00686882	14.2708	0.00255877	0.744382	12.0163	10.4315	11.7837	12.035	0.421619	0.426284	0.0584932	0.0631584	7	32177786	32177813	28	+
ENSSSCG00000008266	LOXL3	3	68498189	68517445	E016	213.551	0.0038424	14.2647	0.00256612	0.744382	19.5321	19.9823	18.5822	20.7521	-0.0724207	0.12081	0.157451	0.350682	3	68516161	68516840	680	+
ENSSSCG00000022178	NUMB	7	96624274	96799288	E016	64.9525	0.00523583	14.2644	0.00256651	0.744382	11.911	11.3199	11.9514	10.3254	0.152068	-0.273511	-0.010156	-0.435734	7	96710460	96710544	85	-
ENSSSCG00000030467	PHC3	13	108776220	108883572	E007	27.8962	0.0271365	14.2648	0.00256603	0.744382	7.75655	8.3597	5.96569	7.11997	-0.21978	-0.470479	0.766834	0.516135	13	108810158	108810272	115	-
ENSSSCG00000013300	EHF	2	26291480	26340245	E008	1.18052	0.228708	14.2487	0.0025854	0.744659	0.899877	2.33879	1.89439	0.702423	-2.75771	-3.47261	-2.14893	-2.86382	2	26310385	26310484	100	-
ENSSSCG00000014248	LMNB1	2	129807318	129872270	E018	460.2	0.00512186	14.2507	0.002583	0.744659	27.0855	29.311	26.7515	27.2001	-0.273969	-0.25949	0.0424373	0.0569156	2	129858870	129858977	108	+
ENSSSCG00000014269	FNIP1	2	133957553	134093413	E016	1.5029	0.449774	14.2552	0.00257763	0.744659	1.16303	0.00680408	2.7917	2.50201	14.8351	17.0473	-2.52897	-0.316702	2	134010868	134010951	84	-
ENSSSCG00000025602	DOCK4	18	33423221	33879366	E025	39.0754	0.0142035	14.2585	0.00257365	0.744659	8.98702	9.74908	9.59678	7.73859	-0.240287	-0.679792	-0.193733	-0.633238	18	33736390	33736560	171	+
ENSSSCG00000028406	FOCAD	1	201942463	202258794	E027	23.3024	0.010903	14.249	0.00258511	0.744659	7.76102	5.96913	6.73024	7.24365	0.766845	0.564824	0.416874	0.214853	1	202061211	202061294	84	-
ENSSSCG00000045502	WDFY4	14	89353443	89632695	E006	45.1294	0.0458777	14.2569	0.00257557	0.744659	10.0223	8.46488	10.6603	9.4746	0.498283	0.332054	-0.183075	-0.349304	14	89386652	89386786	135	+
ENSSSCG00000034146	CBX8	12	2562374	2565780	E002	29.3875	0.0172887	14.2433	0.00259202	0.745703	6.88759	8.96179	7.78313	7.44788	-0.772116	-0.543391	-0.357715	-0.128991	12	2562440	2562553	114	+
ENSSSCG00000034927	ENSSSCG00000034927	3	18468001	18489099	E014	698.255	0.00213445	14.2362	0.0026006	0.746448	31.9481	34.0714	33.255	33.2176	-0.236453	-0.0940034	-0.146602	-0.00415242	3	18488048	18488207	160	+
ENSSSCG00000034927	ENSSSCG00000034927	3	18468001	18489099	E014	698.255	0.00213445	14.2362	0.0026006	0.746448	31.9481	34.0714	33.255	33.2176	-0.236453	-0.0940034	-0.146602	-0.00415242	3	18488048	18488207	160	+
ENSSSCG00000039616	ZBTB25	7	88531929	88575658	E001	6.46491	0.0726712	14.2374	0.00259913	0.746448	4.34885	4.20212	2.47936	3.16641	0.0995096	-0.819456	1.62621	0.707244	7	88531929	88532209	281	-
ENSSSCG00000017136	TBCD	12	329714	449556	E014	212.702	0.00256959	14.2255	0.00261374	0.749356	19.5318	21.0191	19.3156	19.7914	-0.234361	-0.192424	0.0352653	0.0772025	12	337982	338065	84	-
ENSSSCG00000010520	MMS19	14	108853025	108886579	E013	60.6072	0.00690071	14.218	0.002623	0.751146	11.1802	12.0977	10.9349	10.0966	-0.235669	-0.538598	0.0660992	-0.23683	14	108857415	108857514	100	-
ENSSSCG00000044568	ENSSSCG00000044568	AEMK02000682.1	513549	516966	E001	7.30871	0.100678	14.2124	0.00262982	0.752235	4.36939	4.28418	3.53928	3.22	0.0571033	-0.826976	0.610463	-0.273616	AEMK02000682.1	513549	514313	765	-
ENSSSCG00000004962	CORO2B	1	166465953	166608363	E012	21.9821	0.0298408	14.2075	0.00263591	0.752248	7.13245	6.17055	5.37602	7.5971	0.422885	0.607596	0.824111	1.00882	1	166592994	166593143	150	+
ENSSSCG00000031866	TIMP3	5	12185818	12242581	E003	735.515	0.00446446	14.2084	0.00263484	0.752248	34.3438	33.4296	33.8823	33.476	0.100226	0.00511865	0.0503948	-0.0447127	5	12190800	12190921	122	-
ENSSSCG00000000437	ARHGAP9	5	22747339	22762049	E016	69.8061	0.0228621	14.0828	0.00279453	0.753981	12.4517	10.8376	12.924	10.2522	0.414875	-0.164922	-0.111969	-0.691766	5	22752982	22753206	225	-
ENSSSCG00000000625	LRP6	5	60149028	60314662	E009	43.801	0.0100524	14.0577	0.00282772	0.753981	8.44395	10.5008	9.35958	9.6387	-0.643865	-0.253792	-0.303264	0.0868088	5	60249290	60249461	172	+
ENSSSCG00000000870	ARL1	5	82796121	82815936	E011	4.57954	0.184006	14.0655	0.0028173	0.753981	2.99267	4.4526	2.1396	2.32864	-1.15058	-1.87583	0.969857	0.244616	5	82814505	82815931	1427	+
ENSSSCG00000002846	DNAJA2	6	37591916	37608361	E003	149.603	0.00407652	14.1193	0.00274724	0.753981	17.9939	16.2603	17.2084	16.5784	0.314688	0.0598317	0.139219	-0.115638	6	37593611	37593670	60	+
ENSSSCG00000003693	MYOM1	6	103451343	103597297	E045	10.132	0.0576084	14.1361	0.00272568	0.753981	3.38319	5.56468	4.15302	4.56873	-1.44329	-0.57287	-0.593771	0.276646	6	103586365	103586387	23	+
ENSSSCG00000003705	CABLES1	6	108116444	108227744	E001	5.66998	0.137215	14.1617	0.00269312	0.753981	4.34926	1.92361	3.67298	3.49897	2.35974	1.7295	0.489714	-0.140517	6	108116444	108116506	63	+
ENSSSCG00000003755	MCOLN2	6	128776430	128836951	E009	33.0048	0.0180247	14.1825	0.00266703	0.753981	9.02697	8.0303	6.8101	8.20787	0.344059	0.0642103	0.826524	0.546675	6	128818209	128818321	113	+
ENSSSCG00000003830	MYSM1	6	153756182	153795535	E001	1.58502	0.309421	14.0982	0.00277454	0.753981	1.05569	0.80327	2.59749	2.56168	0.788648	3.34853	-2.60001	-0.0401215	6	153756182	153756190	9	+
ENSSSCG00000005240	DOCK8	1	221256009	221491953	E044	1.2173	0.402149	14.1851	0.00266372	0.753981	0.0122597	1.94748	2.21382	0.694977	-14.6245	-2.97441	-14.9948	-3.34469	1	221375083	221375105	23	-
ENSSSCG00000005935	AGO2	4	2919511	3015334	E028	73.5784	0.0091018	14.1615	0.00269334	0.753981	11.2973	11.4965	11.5449	13.564	-0.0521683	0.496848	-0.064714	0.484302	4	2999896	2999903	8	+
ENSSSCG00000006831	SORT1	4	110720947	110789070	E021	240.912	0.00589807	14.0838	0.00279321	0.753981	20.0722	21.2389	20.7966	22.3876	-0.181065	0.1707	-0.113393	0.238373	4	110785426	110785524	99	+
ENSSSCG00000007163	AVP	17	32581234	32583185	E001	0.803404	0.485612	14.1129	0.00275537	0.753981	2.32027	0.0228429	0.648714	0.0114786	13.3349	-1.9856	3.67917	-11.6413	17	32581234	32581397	164	+
ENSSSCG00000008010	CHTF18	3	41000690	41009589	E007	85.0157	0.00704209	14.1128	0.00275551	0.753981	12.7006	12.0413	13.9226	13.5189	0.159987	0.348297	-0.277397	-0.0890872	3	41002878	41003102	225	-
ENSSSCG00000009015	ENSSSCG00000009015	8	77267903	77322106	E004	28.4934	0.0186408	14.1363	0.00272542	0.753981	6.36226	8.01183	8.32185	7.76243	-0.674235	-0.0927486	-0.785713	-0.204226	8	77280380	77280493	114	+
ENSSSCG00000009765	DNAH10	14	29095490	29249833	E064	1.23486	0.229964	14.0926	0.00278179	0.753981	2.15576	0.854943	2.289	0.569698	2.6701	-1.17142	-0.173261	-4.01477	14	29214084	29214254	171	-
ENSSSCG00000010092	PI4KA	14	50390410	50491944	E009	187.778	0.0120556	14.0766	0.00280267	0.753981	17.2449	19.1815	18.6063	20.4994	-0.333618	0.211354	-0.237609	0.307363	14	50392783	50392903	121	-
ENSSSCG00000010185	GALNT2	14	59961259	60141261	E005	164.022	0.00452105	14.1996	0.00264572	0.753981	16.7532	18.7448	17.2722	17.9689	-0.350728	-0.132689	-0.0946879	0.123351	14	59961720	59961758	39	-
ENSSSCG00000010256	COL13A1	14	72787303	72953095	E030	103.006	0.00457692	14.1276	0.00273646	0.753981	15.5474	14.1417	13.5306	14.0825	0.289233	-0.0127341	0.423102	0.121135	14	72921184	72921246	63	+
ENSSSCG00000010455	SLC16A12	14	101273996	101368132	E005	3.87909	0.101717	14.1603	0.00269485	0.753981	2.99083	1.44903	3.36694	2.88318	2.09354	1.98754	-0.342704	-0.448709	14	101288590	101288693	104	-
ENSSSCG00000010687	INPP5F	14	129577567	129669875	E020	47.6546	0.0146571	14.1347	0.00272739	0.753981	10.2701	8.88235	10.8535	9.62131	0.42899	0.235796	-0.164109	-0.357303	14	129663589	129663660	72	+
ENSSSCG00000011001	APTX	10	33445148	33543710	E004	31.0169	0.00892702	14.1381	0.00272302	0.753981	7.74701	7.05045	8.91445	7.96909	0.275785	0.358667	-0.41243	-0.329547	10	33470108	33470109	2	+
ENSSSCG00000011443	STAB1	13	34636083	34659219	E069	3.23203	0.176278	14.1477	0.00271084	0.753981	3.5167	1.15729	2.12378	2.75103	3.21117	2.50084	1.45818	0.74785	13	34656206	34656238	33	+
ENSSSCG00000011540	SETD5	13	65759987	65850506	E019	70.909	0.00457926	14.0869	0.00278916	0.753981	12.1733	11.7414	12.9779	11.2126	0.108162	-0.137577	-0.192356	-0.438094	13	65818961	65819070	110	+
ENSSSCG00000012000	GBE1	13	173634454	173914756	E020	236.372	0.00383075	14.0742	0.00280584	0.753981	19.777	21.7478	20.8709	20.7888	-0.304719	-0.145369	-0.172003	-0.0126538	13	173876905	173877026	122	+
ENSSSCG00000012148	SYAP1	X	13181953	13208341	E002	328.719	0.00403473	14.1705	0.00268202	0.753981	24.8296	24.5648	24.7019	23.0071	0.0357895	-0.216571	0.0172196	-0.235141	X	13182025	13182301	277	+
ENSSSCG00000012167	PHEX	X	18203174	18418004	E019	197.249	0.00344598	14.0686	0.00281322	0.753981	18.2508	20.1063	19.3863	19.611	-0.306095	-0.0793483	-0.190205	0.0365413	X	18408935	18409000	66	+
ENSSSCG00000012838	TSPAN4	2	534341	550697	E003	227.037	0.00194794	14.1015	0.00277019	0.753981	20.5121	20.1836	20.2531	21.5744	0.0515806	0.214001	0.0406225	0.203043	2	536685	536778	94	+
ENSSSCG00000012856	NAP1L4	2	2070142	2117615	E021	449.884	0.0029686	14.0997	0.00277252	0.753981	27.7619	26.5481	28.7072	27.8414	0.153289	0.163162	-0.11623	-0.106356	2	2079637	2079782	146	-
ENSSSCG00000012965	DRAP1	2	6409655	6412395	E009	39.0234	0.00755639	14.0667	0.00281573	0.753981	9.9014	7.98416	8.53754	9.07771	0.634051	0.377487	0.437204	0.18064	2	6411386	6411612	227	-
ENSSSCG00000013072	FADS2	2	9629423	9735576	E009	228.333	0.00633351	14.1692	0.00268367	0.753981	20.1253	21.1768	21.4564	19.4306	-0.163203	-0.274864	-0.205519	-0.31718	2	9634965	9635044	80	-
ENSSSCG00000013303	ABTB2	2	26548852	26782172	E018	66.4203	0.0136679	14.1059	0.00276449	0.753981	10.5569	12.0837	11.1524	11.9345	-0.402885	-0.0372069	-0.163246	0.202432	2	26780580	26782172	1593	+
ENSSSCG00000013885	FCHO1	2	59958134	59990490	E045	16.4016	0.0251868	14.1081	0.00276168	0.753981	6.18497	4.62112	5.10858	6.52389	0.847503	1.00308	0.556332	0.711911	2	59985505	59985549	45	-
ENSSSCG00000015398	SEMA3A	9	96181770	96387950	E017	32.1979	0.0228413	14.1291	0.00273459	0.753981	6.95734	8.08388	7.78817	8.91666	-0.439488	0.28831	-0.330169	0.397629	9	96383091	96383233	143	+
ENSSSCG00000015522	ANGPTL1	9	120654092	120680390	E005	11.2209	0.0542632	14.1341	0.0027282	0.753981	5.96653	4.37454	5.01037	3.96761	0.901815	-0.283015	0.507957	-0.676873	9	120680085	120680390	306	-
ENSSSCG00000015697	CCNT2	15	16974038	17021298	E009	21.6535	0.0210869	14.1833	0.00266603	0.753981	6.74119	5.58135	7.18797	7.30664	0.550236	0.78568	-0.18754	0.0479045	15	16994560	16994620	61	-
ENSSSCG00000016597	POT1	18	22885749	22981890	E001	2.15923	0.166966	14.147	0.00271175	0.753981	2.9948	1.3876	2.38316	1.24837	2.22244	-0.305218	0.660425	-1.86724	18	22885749	22885763	15	+
ENSSSCG00000016850	LIFR	16	23634298	23804854	E018	138.383	0.0036527	14.0535	0.00283316	0.753981	16.5749	15.2507	17.1077	16.9281	0.256172	0.321473	-0.0980609	-0.0327598	16	23740869	23741005	137	-
ENSSSCG00000016971	MCCC2	16	47917291	47996534	E019	28.74	0.0222729	14.1137	0.00275439	0.753981	7.62764	6.40241	8.37669	8.30563	0.511807	0.761632	-0.274859	-0.0250341	16	47980992	47981058	67	+
ENSSSCG00000017143	CEP131	12	1538326	1556929	E009	11.8665	0.0348917	14.0471	0.00284172	0.753981	4.90622	5.3079	3.50922	5.56268	-0.228624	0.136335	0.971416	1.33637	12	1549429	1549729	301	+
ENSSSCG00000017817	PRPF8	12	47861043	47895190	E007	446.209	0.00423361	14.0628	0.00282088	0.753981	26.4083	27.8213	27.6222	28.8162	-0.178643	0.122085	-0.153857	0.146872	12	47865354	47865547	194	-
ENSSSCG00000017832	METTL16	12	48499240	48561536	E009	25.7568	0.0121599	14.1862	0.00266235	0.753981	7.13095	6.22467	7.81727	7.85891	0.396816	0.681449	-0.269056	0.0155773	12	48536985	48537100	116	-
ENSSSCG00000022029	RAP1GAP	6	79664485	79735361	E005	24.3836	0.0222008	14.1316	0.00273136	0.753981	5.55994	7.96048	6.66102	7.09115	-1.04796	-0.338667	-0.526486	0.18281	6	79664893	79664956	64	-
ENSSSCG00000022636	DENND5B	5	42643115	42879729	E024	10.4876	0.0439395	14.1805	0.00266947	0.753981	5.45127	3.52292	4.13823	5.12534	1.26625	1.08705	0.799971	0.620762	5	42848099	42848220	122	+
ENSSSCG00000023993	CD96	13	148090630	148192232	E004	27.5063	0.0252192	14.063	0.00282061	0.753981	8.59961	7.31032	6.82143	7.20501	0.476496	-0.042455	0.678857	0.159906	13	148106622	148108182	1561	-
ENSSSCG00000024756	SPG7	6	414932	439212	E006	140.633	0.00431784	14.1098	0.0027595	0.753981	16.0292	17.708	15.9439	16.2158	-0.308739	-0.273075	0.0164244	0.0520885	6	419848	419963	116	-
ENSSSCG00000026210	ENSSSCG00000026210	4	92591603	92631709	E008	9.56078	0.0397997	14.0795	0.00279888	0.753981	5.38215	3.53837	3.74873	4.39034	1.21649	0.625081	1.04926	0.457858	4	92624150	92624428	279	+
ENSSSCG00000027403	AASDH	8	55604626	55645473	E001	23.1503	0.148256	14.1059	0.00276447	0.753981	7.57093	8.96155	5.24007	4.73393	-0.495324	-1.86352	1.07317	-0.295028	8	55604626	55606143	1518	-
ENSSSCG00000028132	NAA20	17	28070175	28083650	E005	6.26659	0.0896386	14.1388	0.00272219	0.753981	4.51851	3.1822	4.19386	2.44587	1.01558	-0.760945	0.216219	-1.5603	17	28071832	28072035	204	+
ENSSSCG00000028373	ENO2	5	63799930	63809410	E007	8.99892	0.0281343	14.103	0.00276824	0.753981	4.83962	4.26675	4.11994	3.07189	0.365506	-0.951375	0.467008	-0.849873	5	63801565	63801580	16	-
ENSSSCG00000029275	PPARGC1A	8	17841844	17946992	E011	2.15796	0.161986	14.0722	0.00280846	0.753981	1.19215	0.993656	2.72713	1.54106	0.525654	1.26674	-2.38994	-1.64885	8	17883968	17884172	205	-
ENSSSCG00000029606	AOX1	15	104157527	104236006	E013	28.696	0.0162421	14.0474	0.00284129	0.753981	8.24624	7.06813	8.97224	7.03168	0.451699	-0.0151168	-0.248228	-0.715044	15	104181181	104181325	145	+
ENSSSCG00000029920	ELF2	8	87854699	87878662	E002	79.6935	0.0132115	14.1107	0.00275831	0.753981	13.2662	11.8845	13.8865	11.7328	0.330547	-0.0384291	-0.138232	-0.507209	8	87854807	87854998	192	+
ENSSSCG00000031299	ENSSSCG00000031299	2	64723435	64731124	E002	29.6315	0.0203845	14.1182	0.00274864	0.753981	6.76047	8.80722	8.32416	7.04148	-0.775282	-0.656291	-0.609363	-0.490372	2	64723701	64723706	6	-
ENSSSCG00000031300	ENSSSCG00000031300	6	163084682	163216256	E002	4.29247	0.0776555	14.0497	0.00283823	0.753981	1.50413	2.67054	3.27905	3.1029	-1.65827	0.433928	-2.25195	-0.159751	6	163103724	163103835	112	+
ENSSSCG00000031967	TAOK2	3	18177737	18198085	E005	89.1708	0.00768144	14.0716	0.00280924	0.753981	13.9382	12.8215	14.2683	12.3655	0.252295	-0.108859	-0.0710449	-0.432199	3	18182402	18182541	140	+
ENSSSCG00000033819	ENSSSCG00000033819	12	50727802	50728485	E002	5.9394	0.0600702	14.0638	0.00281956	0.753981	3.23599	4.45898	3.01118	3.19653	-0.928609	-0.964112	0.208301	0.172798	12	50727996	50728145	150	-
ENSSSCG00000035133	MTMR9	14	14458042	14504449	E013	111.828	0.0125278	14.0521	0.00283511	0.753981	13.8378	15.458	14.3235	15.9137	-0.337432	0.0892339	-0.104708	0.321957	14	14502826	14504440	1615	+
ENSSSCG00000035259	PHF3	1	45219448	45296401	E003	72.4695	0.0223129	14.1618	0.00269293	0.753981	12.4836	10.3915	13.0442	12.2179	0.547449	0.482897	-0.13218	-0.196731	1	45263743	45263904	162	+
ENSSSCG00000036033	THRB	13	10900724	11359544	E005	83.9154	0.00566184	14.0832	0.00279404	0.753981	13.3223	12.1044	13.8045	12.6657	0.288373	0.136048	-0.107533	-0.259858	13	10914515	10914773	259	-
ENSSSCG00000036804	TCEA2	17	62866377	62888787	E007	196.462	0.00324381	14.0553	0.00283079	0.753981	19.051	18.3145	20.1145	19.6848	0.124117	0.227755	-0.17236	-0.0687217	17	62886798	62886928	131	+
ENSSSCG00000037594	PNISR	1	66350969	66381454	E015	100.112	0.00809692	14.0652	0.00281772	0.753981	14.1657	13.0099	14.1171	14.9521	0.25747	0.42205	0.0104335	0.175014	1	66381351	66381414	64	-
ENSSSCG00000042522	ENSSSCG00000042522	1	130652502	130696307	E022	11.438	0.0704511	14.0677	0.0028145	0.753981	4.79654	4.60784	6.11662	3.40819	0.116487	-0.873848	-0.706984	-1.69732	1	130702037	130702074	38	-
ENSSSCG00000044568	ENSSSCG00000044568	AEMK02000682.1	513549	516966	E002	7.23851	0.101156	14.1895	0.00265821	0.753981	3.23105	3.29786	4.02075	4.43422	-0.0592218	0.857657	-0.633111	0.283767	AEMK02000682.1	514556	516966	2411	-
ENSSSCG00000055606	PLK4	8	96991847	97013461	E019	14.6808	0.0179106	14.0736	0.00280671	0.753981	4.51698	5.49244	5.7832	6.24716	-0.567909	0.374887	-0.718003	0.224793	8	97013277	97013461	185	-
ENSSSCG00000057119	ENSSSCG00000057119	8	42327122	42349306	E010	9.11711	0.0330882	14.1248	0.0027401	0.753981	4.53243	4.91297	4.80544	3.14749	-0.233998	-1.29023	-0.169745	-1.22597	8	42329650	42329705	56	-
ENSSSCG00000063476	ENSSSCG00000063476	6	56296327	56303412	E005	4.08017	0.200373	14.182	0.00266757	0.753981	3.73998	1.6898	3.55457	1.20095	2.29662	-0.985904	0.14723	-3.13529	6	56298476	56298526	51	-
ENSSSCG00000012182	PCYT1B	X	20605945	20743134	E013	4.34528	0.102893	14.0392	0.00285233	0.755583	3.11942	1.66592	4.08131	2.71353	1.81258	1.40946	-0.778162	-1.18128	X	20673969	20674085	117	-
ENSSSCG00000037646	DNAJA4	7	47656541	47675582	E005	84.5792	0.00528434	14.038	0.00285382	0.755583	12.399	12.3395	13.2198	14.0172	0.0144269	0.3846	-0.192924	0.177249	7	47662411	47662511	101	-
ENSSSCG00000006263	ATP6V1H	4	77211493	77302162	E003	175.564	0.00268993	14.033	0.00286052	0.756552	19.0842	17.2751	18.2633	18.1481	0.312108	0.153893	0.138379	-0.0198352	4	77211535	77211739	205	+
ENSSSCG00000004934	DPP8	1	163446899	163517413	E019	48.9946	0.019382	14.0296	0.00286516	0.756977	10.2251	9.91829	11.1342	8.71217	0.0902653	-0.382681	-0.25315	-0.726096	1	163515374	163515510	137	-
ENSSSCG00000035136	SDCCAG8	10	16191156	16441815	E013	52.9822	0.0107259	14.0249	0.00287151	0.75785	11.4403	9.49152	10.3126	10.2972	0.554345	0.241149	0.30875	-0.00444529	10	16271612	16271746	135	+
ENSSSCG00000008105	ANAPC1	3	44509680	44605014	E018	22.1361	0.0289389	14.0194	0.00287886	0.75825	7.37024	5.34017	6.86847	7.24107	0.939509	0.887771	0.206173	0.154434	3	44529238	44529244	7	+
ENSSSCG00000018046	ENSSSCG00000018046	12	59977028	60019814	E017	2.90836	0.240119	14.0192	0.00287911	0.75825	2.02968	0.693038	1.98632	3.2035	3.10188	4.42103	0.0623783	1.38152	12	60002184	60002281	98	-
ENSSSCG00000017012	SLIT3	16	54553426	55220296	E030	148.144	0.00222237	14.0153	0.00288442	0.758847	16.2654	17.2666	16.4179	17.8059	-0.18502	0.0958637	-0.028814	0.25207	16	55197752	55197889	138	+
ENSSSCG00000037594	PNISR	1	66350969	66381454	E013	182.088	0.00565987	14.013	0.00288755	0.758869	18.7239	17.7158	18.5747	19.4909	0.173493	0.30034	0.0251726	0.15202	1	66369935	66370053	119	-
ENSSSCG00000001563	STK38	7	32206541	32253624	E006	97.6371	0.00847498	14.0091	0.00289283	0.759455	13.8132	13.8266	12.7316	15.0997	-0.00292814	0.268089	0.246162	0.51718	7	32210271	32210394	124	-
ENSSSCG00000006651	ADAMTSL4	4	98577823	98589180	E014	58.5282	0.0154054	14.0064	0.00289651	0.759621	11.1337	10.0003	9.66294	11.9979	0.318894	0.542199	0.42043	0.643735	4	98584618	98585163	546	-
ENSSSCG00000027652	KLHL15	X	20091904	20129561	E001	744.576	0.0112481	14.0039	0.00289986	0.759699	33.4577	33.7452	32.7174	35.2427	-0.0316735	0.162533	0.0823039	0.276511	X	20091904	20097186	5283	-
ENSSSCG00000000066	L3MBTL2	5	7253644	7277576	E021	89.5101	0.0151296	13.8521	0.00311351	0.760496	13.3662	11.963	14.4379	13.7694	0.333504	0.423413	-0.233835	-0.143927	5	7272037	7272170	134	-
ENSSSCG00000000660	A2M	5	62440810	62483678	E032	138.952	0.00504679	13.9014	0.00304242	0.760496	14.4382	16.6314	16.2946	15.4675	-0.433785	-0.223449	-0.370568	-0.160232	5	62479731	62479821	91	+
ENSSSCG00000000739	FOXM1	5	67245694	67263211	E003	61.4812	0.0068481	13.9832	0.00292813	0.760496	11.8672	10.6602	10.3859	10.8718	0.319826	0.0584468	0.397229	0.13585	5	67248947	67249496	550	+
ENSSSCG00000002952	YIF1B	6	47224345	47234480	E006	367.868	0.00159599	13.9648	0.00295348	0.760496	26.2801	25.1455	25.4466	25.1008	0.148918	-0.00597127	0.108929	-0.0459605	6	47227427	47227531	105	-
ENSSSCG00000003596	SNRNP40	6	87839337	87879570	E018	134.247	0.00382016	13.8524	0.00311311	0.760496	16.8768	15.703	16.7597	15.2461	0.22243	-0.0905479	0.0215837	-0.291395	6	87879454	87879546	93	-
ENSSSCG00000003941	SZT2	6	167811598	167861583	E043	13.2583	0.0381599	13.8498	0.00311684	0.760496	5.67423	3.91533	5.44173	5.77557	1.07703	1.12855	0.12171	0.17323	6	167830141	167830159	19	-
ENSSSCG00000004303	RARS2	1	55893480	55982068	E016	59.229	0.00810417	13.9376	0.00299136	0.760496	9.79331	10.5572	11.5921	11.4771	-0.222637	0.24876	-0.501189	-0.0297922	1	55918578	55918684	107	-
ENSSSCG00000004385	SNX3	1	74306455	74349335	E002	879.787	0.0015412	13.8271	0.00315015	0.760496	35.8201	36.0814	35.532	37.0332	-0.0277145	0.10005	0.0306812	0.158446	1	74306939	74307044	106	-
ENSSSCG00000005391	TMEFF1	1	242214952	242309459	E001	12.5756	0.0328065	13.9929	0.00291478	0.760496	5.51352	5.95284	3.97213	4.59436	-0.223131	-0.7529	0.951708	0.42194	1	242214952	242215584	633	+
ENSSSCG00000005582	STRBP	1	264045669	264195883	E002	3.1641	0.254008	13.8762	0.00307858	0.760496	3.20292	3.28388	1.51176	1.26085	-0.0722294	-2.76553	2.16936	-0.523949	1	264045670	264046096	427	-
ENSSSCG00000005625	ENG	1	268309400	268343783	E004	626.801	0.0020438	13.9888	0.00292043	0.760496	30.4962	32.3053	32.2052	31.9423	-0.20765	-0.0410714	-0.196356	-0.0297774	1	268310415	268310606	192	-
ENSSSCG00000005678	NTMT1	1	269819753	269828831	E011	187.997	0.00445166	13.9426	0.00298435	0.760496	18.8631	19.6628	19.2249	17.8472	-0.13137	-0.305131	-0.0599986	-0.23376	1	269827916	269828014	99	+
ENSSSCG00000006062	YWHAZ	4	35975508	36009887	E004	2.38125	0.128087	13.8704	0.00308697	0.760496	3.2146	1.98067	1.94129	1.31362	1.39975	-1.18573	1.45775	-1.12772	4	35978196	35978381	186	+
ENSSSCG00000006651	ADAMTSL4	4	98577823	98589180	E015	15.9317	0.033481	13.896	0.00305025	0.760496	5.43336	5.3399	4.69324	7.03821	0.0504525	0.804822	0.42539	1.17976	4	98585166	98585168	3	-
ENSSSCG00000006740	ATP1A1	4	104353508	104384547	E031	758.828	0.0062171	13.9643	0.00295417	0.760496	35.5965	33.168	35.1647	33.2374	0.264119	0.00770008	0.0462016	-0.210217	4	104384504	104384680	177	-
ENSSSCG00000006994	PCM1	17	5597132	5690264	E018	62.7858	0.0206473	13.9884	0.002921	0.760496	12.7054	10.2032	10.7577	11.0759	0.654621	0.243856	0.497502	0.0867368	17	5630278	5630464	187	+
ENSSSCG00000006994	PCM1	17	5597132	5690264	E016	70.5288	0.0134741	13.9337	0.00299678	0.760496	13.1529	10.8649	12.0496	11.5414	0.572271	0.180059	0.263328	-0.128885	17	5627286	5627502	217	+
ENSSSCG00000008125	NCAPH	3	46852392	46893013	E023	30.2425	0.0189616	13.8282	0.00314863	0.760496	8.11299	8.34626	7.85032	6.20532	-0.0832565	-0.867136	0.0965622	-0.687317	3	46892890	46893013	124	-
ENSSSCG00000008312	DYSF	3	71020144	71246967	E053	84.3356	0.00559777	13.9273	0.00300584	0.760496	13.4448	13.1812	13.7033	11.9921	0.0597997	-0.284165	-0.0576012	-0.401566	3	71188961	71189089	129	-
ENSSSCG00000008529	YPEL5	3	109178095	109195586	E005	5.67711	0.0664584	13.9401	0.00298784	0.760496	3.81413	4.24372	2.66255	2.43543	-0.309277	-1.60693	1.03995	-0.257701	3	109188174	109188327	154	-
ENSSSCG00000008803	ATP8A1	8	33387627	33638841	E056	27.9127	0.046853	13.9741	0.00294064	0.760496	8.0714	6.89807	7.94919	5.83511	0.459954	-0.488038	0.0447677	-0.903224	8	33637005	33637025	21	-
ENSSSCG00000008821	SLAIN2	8	38241598	38322031	E004	91.0192	0.00913835	13.8761	0.00307868	0.760496	13.3276	13.3784	14.829	12.6525	-0.0114968	-0.168139	-0.324031	-0.480673	8	38242161	38242248	88	+
ENSSSCG00000009042	OTUD4	8	83240754	83288234	E009	35.3483	0.011807	13.83	0.00314594	0.760496	8.44459	7.59948	9.58001	8.57433	0.309423	0.354259	-0.371799	-0.326963	8	83261967	83262084	118	+
ENSSSCG00000009256	ANTXR2	8	137618616	137878333	E013	271.893	0.00233413	13.9002	0.00304415	0.760496	23.3453	21.8539	22.2533	22.112	0.21561	0.03811	0.156786	-0.0207139	8	137747917	137748024	108	+
ENSSSCG00000009578	ENSSSCG00000009578	14	15585	24103	E002	91.3243	0.0200899	13.9205	0.00301537	0.760496	14.5674	13.8771	11.9171	12.9463	0.147515	-0.209783	0.606037	0.248738	14	15590	16817	1228	-
ENSSSCG00000009735	P2RX2	14	22854828	22858386	E005	3.29435	0.0932644	13.8425	0.00312762	0.760496	3.4204	2.26355	1.57836	2.21663	1.19368	-0.0605164	2.23499	0.980799	14	22856145	22856275	131	-
ENSSSCG00000009903	COQ5	14	40460857	40478830	E001	1.32837	0.247182	13.9383	0.00299029	0.760496	0.57356	1.37006	1.15272	2.55873	-2.51303	1.80417	-2.01444	2.30276	14	40460857	40461052	196	-
ENSSSCG00000010310	NDST2	14	76526004	76534452	E012	52.6992	0.00771521	13.8371	0.00313554	0.760496	10.9724	9.45308	9.82284	10.8857	0.441867	0.418245	0.32844	0.304818	14	76530442	76530529	88	-
ENSSSCG00000011056	FRMD4A	10	47384861	48049706	E016	38.02	0.0134117	13.9055	0.00303671	0.760496	9.39751	7.7588	8.76026	9.27189	0.563608	0.523886	0.20702	0.167297	10	47944538	47944595	58	+
ENSSSCG00000011137	GDI2	10	65160653	65196447	E025	179.752	0.0138029	13.8719	0.0030848	0.760496	17.1481	20.3815	17.4512	18.6033	-0.544015	-0.289407	-0.0545114	0.200097	10	65196435	65196442	8	+
ENSSSCG00000011137	GDI2	10	65160653	65196447	E003	35.3396	0.0223658	13.9006	0.00304358	0.760496	9.86098	7.5761	8.14952	8.4448	0.775738	0.318527	0.561777	0.104566	10	65160699	65160704	6	+
ENSSSCG00000011382	USP4	13	31848851	31904243	E015	78.5329	0.0074637	13.8432	0.00312651	0.760496	12.5638	13.6037	11.3251	12.5411	-0.23977	-0.245194	0.310747	0.305323	13	31865781	31865972	192	-
ENSSSCG00000011384	BSN	13	32159630	32195578	E006	16.8785	0.0656628	13.8323	0.00314256	0.760496	4.91817	5.63276	6.01198	7.1957	-0.394323	0.714245	-0.584007	0.524561	13	32183267	32189938	6672	+
ENSSSCG00000011519	GXYLT2	13	54205383	54302215	E007	1994.37	0.00791725	13.9872	0.00292262	0.760496	46.3602	49.4612	48.061	49.1953	-0.288728	-0.0244946	-0.159201	0.105031	13	54297184	54302215	5032	+
ENSSSCG00000011662	COPB2	13	80218989	80264762	E015	828.02	0.00182303	13.8667	0.00309232	0.760496	34.523	36.4609	35.3267	35.59	-0.207021	-0.0922695	-0.0866124	0.0281394	13	80240889	80241096	208	-
ENSSSCG00000011672	RASA2	13	82230178	82352756	E008	43.6099	0.0107427	13.8444	0.00312486	0.760496	9.99333	8.4786	9.62462	8.82668	0.484938	0.118387	0.111227	-0.255324	13	82304411	82304487	77	+
ENSSSCG00000011929	SLC35A5	13	147258578	147279336	E014	6.56088	0.148208	13.8875	0.0030624	0.760496	3.96474	4.40046	3.98167	2.02383	-0.302253	-2.24697	-0.0123491	-1.95707	13	147273151	147274788	1638	-
ENSSSCG00000011977	DCBLD2	13	160063742	160160284	E017	41.2976	0.019407	13.9663	0.00295145	0.760496	9.20956	9.84155	7.58639	9.55244	-0.196094	-0.0881694	0.569831	0.677755	13	160154857	160154994	138	+
ENSSSCG00000012295	MAGIX	X	43207062	43211635	E006	37.7227	0.0181373	13.9612	0.0029584	0.760496	7.95803	9.25131	8.30146	9.35646	-0.442976	0.0333552	-0.124037	0.352294	X	43211102	43211635	534	+
ENSSSCG00000012325	SMC1A	X	46144920	46218543	E002	296.114	0.0127624	13.9773	0.00293625	0.760496	21.4448	25.023	22.3035	23.4851	-0.507134	-0.210715	-0.127305	0.169114	X	46158734	46160167	1434	-
ENSSSCG00000012328	HUWE1	X	46281967	46444228	E047	95.3462	0.00546305	13.8737	0.0030822	0.760496	14.3831	13.4727	14.1161	12.7613	0.198286	-0.163603	0.0569376	-0.304952	X	46328574	46328750	177	-
ENSSSCG00000012663	ENOX2	X	107085503	107368473	E011	18.8613	0.0164766	13.8941	0.00305287	0.760496	7.047	6.51355	5.34908	5.7176	0.229893	-0.37979	0.80348	0.193798	X	107152382	107152537	156	-
ENSSSCG00000013496	SIRT6	2	74568493	74577772	E016	36.7294	0.0100143	13.8595	0.00310276	0.760496	7.62659	9.13237	9.42672	8.58082	-0.529525	-0.183471	-0.623138	-0.277084	2	74577318	74577402	85	+
ENSSSCG00000013838	AKAP8L	2	62184763	62221935	E013	335.271	0.00164477	13.9061	0.00303576	0.760496	25.0484	23.7671	24.8951	24.2272	0.174711	0.0635218	0.0205516	-0.0906375	2	62198204	62198657	454	+
ENSSSCG00000013839	RASAL3	2	62142769	62153799	E002	57.7195	0.0126759	13.8728	0.00308351	0.760496	11.4878	9.74118	11.0085	9.9525	0.489986	0.063509	0.12709	-0.299387	2	62142985	62143319	335	+
ENSSSCG00000014012	GFPT2	2	78285203	78328285	E006	214.152	0.00627378	13.8448	0.00312414	0.760496	19.376	18.2775	20.1228	19.4178	0.183942	0.190769	-0.120192	-0.113365	2	78305364	78305498	135	+
ENSSSCG00000014559	PSMD13	2	55108	74829	E022	515.609	0.00166747	13.8548	0.00310955	0.760496	28.2238	29.6557	29.0113	29.578	-0.173191	-0.00925656	-0.0959486	0.0679858	2	68413	68417	5	+
ENSSSCG00000014632	FHIP1B	9	3446075	3464226	E009	156.331	0.00442568	13.9422	0.00298492	0.760496	16.2942	17.3585	18.1125	17.0107	-0.196079	-0.062898	-0.328841	-0.195661	9	3457152	3457357	206	+
ENSSSCG00000014632	FHIP1B	9	3446075	3464226	E003	98.7277	0.00736573	13.8939	0.00305314	0.760496	14.1683	13.0225	13.3212	15.0153	0.255113	0.432017	0.18671	0.363615	9	3451350	3451481	132	+
ENSSSCG00000014852	ARRB1	9	9516947	9597976	E005	2.4942	0.227303	13.9531	0.00296965	0.760496	1.67549	3.87607	1.52188	1.44038	-2.4247	-2.86125	0.27765	-0.158908	9	9524722	9524743	22	-
ENSSSCG00000015044	NKAPD1	9	39775676	39787969	E007	483.584	0.00592132	13.9548	0.00296733	0.760496	28.0039	29.8024	27.9152	28.4085	-0.217732	-0.167948	0.010974	0.0607582	9	39785553	39787969	2417	+
ENSSSCG00000015227	SRPRA	9	53358534	53365653	E016	578.777	0.00226065	13.9133	0.00302558	0.760496	31.3237	29.8132	31.5008	30.6061	0.176318	0.0932355	-0.0203122	-0.103394	9	53364116	53364199	84	-
ENSSSCG00000015498	RC3H1	9	116208799	116292381	E002	124.801	0.0148791	13.9993	0.00290612	0.760496	15.3707	16.6808	13.8128	15.8835	-0.251866	-0.151125	0.325565	0.426306	9	116209095	116209750	656	-
ENSSSCG00000016372	STK25	15	140144336	140154366	E001	14.0182	0.0195095	13.836	0.00313708	0.760496	4.66485	4.76232	6.30302	5.68456	-0.0600207	0.514451	-0.875291	-0.30082	15	140144336	140144346	11	-
ENSSSCG00000016491	DENND11	18	8205600	8261702	E008	67.9962	0.0115115	13.9812	0.00293081	0.760496	9.82479	10.2359	9.71945	11.6114	-0.121418	0.375235	0.031886	0.52854	18	8254115	8254183	69	+
ENSSSCG00000016625	CTTNBP2	18	28415067	28573159	E017	13.8752	0.0187253	13.8976	0.00304786	0.760496	5.59274	6.29585	4.50524	4.97803	-0.344881	-0.683327	0.628104	0.289658	18	28558343	28558521	179	+
ENSSSCG00000016781	TRIO	16	3564171	3921553	E012	73.8168	0.0165202	13.9031	0.00303999	0.760496	12.5875	10.941	13.4923	11.7597	0.41921	0.215267	-0.209249	-0.413191	16	3781836	3782005	170	+
ENSSSCG00000016855	FYB1	16	24333033	24507740	E017	70.3306	0.00890014	13.9746	0.00293994	0.760496	10.6671	12.7043	11.7067	11.475	-0.522412	-0.304943	-0.277179	-0.0597104	16	24373071	24373117	47	-
ENSSSCG00000016956	MAST4	16	45383207	45561352	E022	8.84622	0.045967	13.9609	0.00295884	0.760496	4.25703	3.61177	5.50964	3.75294	0.476228	0.11103	-0.748896	-1.11409	16	45543285	45543407	123	+
ENSSSCG00000017256	ABCA6	12	11225384	11286095	E022	1.46365	0.167859	13.9073	0.00303409	0.760496	2.88403	1.27492	1.63476	1.17681	2.35793	-0.231126	1.64018	-0.948881	12	11248218	11248337	120	+
ENSSSCG00000021005	UBQLN1	10	31275868	31317516	E002	4.34382	0.129702	13.977	0.00293662	0.760496	2.07236	3.70606	1.93431	3.60451	-1.68083	-0.0804467	0.199125	1.79951	10	31276411	31276542	132	+
ENSSSCG00000022823	MCM5	AEMK02000361.1	1966373	1985090	E017	444.61	0.00131804	13.8723	0.0030842	0.760496	26.8017	28.2602	27.2173	27.7165	-0.182463	-0.0672457	-0.052672	0.0625454	AEMK02000361.1	1978477	1978653	177	+
ENSSSCG00000024954	FGF1	2	144133392	144241323	E002	56.5593	0.0264416	13.8917	0.00305639	0.760496	8.96023	11.372	9.74824	10.5241	-0.706432	-0.230644	-0.248829	0.22696	2	144133852	144134053	202	-
ENSSSCG00000026417	EPS8L1	6	59310334	59323372	E016	3.47768	0.103398	13.937	0.00299223	0.760496	3.73042	1.8801	2.08275	2.15744	1.98103	0.397442	1.68536	0.101776	6	59320371	59320484	114	+
ENSSSCG00000026699	ZNF180	6	50987467	51008479	E003	5.60919	0.0521615	13.8859	0.0030646	0.760496	2.19819	3.84966	3.43759	3.46101	-1.62065	-0.308159	-1.29284	0.0196529	6	50993858	50993932	75	-
ENSSSCG00000026996	ENSSSCG00000026996	11	64089153	64309836	E017	24.5291	0.0133233	13.8307	0.00314487	0.760496	6.30504	8.00459	6.58921	7.31005	-0.697928	-0.265949	-0.128602	0.303377	11	64205858	64205952	95	-
ENSSSCG00000028225	DICER1	7	116365802	116411224	E021	31.3544	0.0839495	13.9457	0.00297995	0.760496	8.31562	6.00061	9.46712	8.80484	0.95408	1.12222	-0.382008	-0.213869	7	116401757	116401925	169	-
ENSSSCG00000029030	SMCHD1	6	103808066	103965335	E016	71.7103	0.00974406	13.8909	0.00305744	0.760496	10.9584	12.0807	11.8598	13.0302	-0.291168	0.227367	-0.235906	0.28263	6	103850641	103850767	127	-
ENSSSCG00000029967	PEX1	9	72385475	72444582	E021	17.5174	0.0518502	13.8458	0.00312276	0.760496	6.44691	6.47501	4.33125	6.29815	-0.0126883	-0.0807693	1.15636	1.08828	9	72430269	72430388	120	-
ENSSSCG00000030172	CD40LG	X	111778493	111789709	E003	7.65822	0.0479035	13.8457	0.00312294	0.760496	3.10875	3.82798	4.65797	4.36646	-0.602406	0.381454	-1.17134	-0.187476	X	111784534	111784591	58	+
ENSSSCG00000031474	PTK6	17	62538855	62546870	E003	3.61842	0.169346	13.8509	0.00311531	0.760496	1.82213	2.9568	3.81767	2.13188	-1.3989	-0.945431	-2.13844	-1.68497	17	62541391	62541544	154	-
ENSSSCG00000031951	CYFIP1	15	32064475	32175094	E024	7.50473	0.0366045	13.8717	0.00308511	0.760496	5.03289	3.14989	3.52917	3.84935	1.35807	0.580503	1.02904	0.251478	15	32137082	32137097	16	+
ENSSSCG00000032279	SAPCD2	AEMK02000682.1	813334	820123	E005	12.5074	0.0282062	13.9744	0.00294021	0.760496	3.78245	5.05014	5.0477	5.52147	-0.838286	0.259361	-0.836883	0.260765	AEMK02000682.1	817234	817341	108	+
ENSSSCG00000034266	CACNA1H	3	40637427	40695177	E005	2.8437	0.130196	13.8323	0.00314258	0.760496	1.9957	2.3876	3.52188	0.972171	-0.517986	-2.59438	-1.64212	-3.71851	3	40638513	40638723	211	-
ENSSSCG00000034386	ATP2A2	14	31674757	31744969	E018	267.011	0.00271065	13.9071	0.00303434	0.760496	21.437	22.3807	21.5899	23.1579	-0.139736	0.111696	-0.0229591	0.228472	14	31737931	31738133	203	+
ENSSSCG00000034569	OBSCN	2	51285488	51534236	E226	7.39407	0.0609611	13.8792	0.00307428	0.760496	4.05419	4.2208	4.53293	2.78936	-0.116729	-1.199	-0.323632	-1.4059	2	51499707	51499846	140	+
ENSSSCG00000036723	EMP1	5	59244691	59268025	E003	1357.23	0.00147853	13.9706	0.00294538	0.760496	42.5114	42.0334	42.3392	41.8554	0.0468018	-0.0174822	0.0168292	-0.0474548	5	59249570	59249666	97	-
ENSSSCG00000037670	TMEM164	X	90106036	90289669	E001	13.6261	0.0434942	13.8497	0.00311698	0.760496	5.99737	5.53297	4.80939	3.79404	0.234597	-1.09484	0.64186	-0.687574	X	90106036	90106149	114	+
ENSSSCG00000039996	FAM168A	9	7852357	8071812	E001	1.6759	0.274721	13.8333	0.00314109	0.760496	1.38634	2.58962	2.21181	0.0306354	-1.80474	-12.8054	-1.34903	-12.3496	9	7852357	7852357	1	-
ENSSSCG00000040107	GMEB2	17	62568549	62584820	E005	50.9879	0.00924693	13.9153	0.00302276	0.760496	9.71119	9.47123	10.533	10.9487	0.0739455	0.429754	-0.240738	0.11507	17	62574150	62574307	158	-
ENSSSCG00000042798	ENSSSCG00000042798	4	6952833	6960847	E004	17.7964	0.0489916	13.9221	0.0030131	0.760496	5.57962	6.45256	5.01312	6.21455	-0.423421	-0.109594	0.311211	0.625037	4	6958431	6959135	705	+
ENSSSCG00000009345	PDS5B	11	9014755	9223031	E024	64.6135	0.00835103	13.8251	0.00315321	0.760497	11.2315	11.8227	9.87139	12.0922	-0.153203	0.0674826	0.38338	0.604066	11	9187413	9187549	137	+
ENSSSCG00000017879	SPNS2	12	50454063	50491164	E012	105.046	0.00595744	13.8156	0.00316721	0.761967	14.4424	14.5727	15.6195	13.372	-0.0273435	-0.260815	-0.23946	-0.472932	12	50489182	50489228	47	+
ENSSSCG00000029723	PHRF1	2	340528	371692	E027	1.86508	0.169434	13.8175	0.00316437	0.761967	1.90307	0.848645	1.70594	3.00129	2.3313	3.64787	0.315803	1.63237	2	370030	370041	12	+
ENSSSCG00000038044	GYG2	X	52171	89409	E015	642.503	0.00840683	13.8147	0.00316848	0.761967	31.3642	33.1034	31.5364	32.0086	-0.196442	-0.122906	-0.0197347	0.0538005	X	87486	89407	1922	+
ENSSSCG00000009627	C8orf58	14	6853116	6859208	E005	59.2518	0.0223333	13.8121	0.00317241	0.762177	9.70227	10.6247	10.946	11.9756	-0.269192	0.356951	-0.357794	0.268349	14	6855382	6855522	141	+
ENSSSCG00000007236	TTLL9	17	35558525	35609033	E015	1.68553	0.692859	13.8062	0.00318118	0.762814	4.20446	1.57458	1.16103	1.34944	2.83973	-0.445446	3.71927	0.43409	17	35607702	35609033	1332	+
ENSSSCG00000016887	ITGA2	16	32336292	32437103	E006	61.0464	0.00826529	13.8078	0.0031788	0.762814	11.3556	9.9498	12.1593	11.2835	0.392712	0.373718	-0.204507	-0.223501	16	32382628	32382737	110	+
ENSSSCG00000000370	DGKA	5	21331473	21355534	E009	25.4788	0.0118256	13.6533	0.00341709	0.764246	8.02804	6.46965	6.52075	7.55223	0.631342	0.452223	0.608392	0.429272	5	21338710	21338784	75	+
ENSSSCG00000000431	MBD6	5	22791437	22799126	E002	45.5606	0.0129912	13.6373	0.00344286	0.764246	9.91561	10.0857	9.96801	8.31624	-0.0503718	-0.569024	-0.0156045	-0.534257	5	22791783	22792076	294	+
ENSSSCG00000000688	LAG3	5	63929625	63935410	E006	6.267	0.112076	13.6542	0.00341578	0.764246	3.80841	2.4166	4.26562	4.32226	1.31574	1.68253	-0.328543	0.0382432	5	63933860	63934125	266	-
ENSSSCG00000001376	DHX16	7	23189774	23208062	E019	129.074	0.00337067	13.6792	0.00337607	0.764246	16.5036	14.9445	16.435	15.8038	0.304851	0.17129	0.0128721	-0.120688	7	23200261	23200515	255	-
ENSSSCG00000001410	BAG6	7	23756899	23775892	E025	383.313	0.00399995	13.6322	0.00345098	0.764246	27.1519	25.6045	25.7377	24.9244	0.199459	-0.0904167	0.181957	-0.107918	7	23764207	23764388	182	-
ENSSSCG00000001696	ENSSSCG00000001696	7	39124872	39138732	E005	25.11	0.16603	13.6684	0.0033931	0.764246	8.81992	8.09265	5.37099	5.68746	0.252995	-1.03031	1.44983	0.16653	7	39133258	39135536	2279	-
ENSSSCG00000001779	ZFAND6	7	48967579	49034703	E006	15.9252	0.0458559	13.7666	0.00324062	0.764246	4.96365	6.36678	4.33211	6.31081	-0.724402	-0.0257513	0.394908	1.09356	7	49020549	49020608	60	+
ENSSSCG00000002330	PCNX1	7	94445270	94614213	E036	95.3417	0.016298	13.6436	0.00343273	0.764246	12.1514	14.5579	13.5355	14.0358	-0.545723	-0.111041	-0.324745	0.109937	7	94612658	94612798	141	+
ENSSSCG00000002337	ZFYVE1	7	96323262	96380284	E017	42.8309	0.015881	13.6831	0.00336978	0.764246	9.32059	8.662	8.48959	10.4925	0.215956	0.566536	0.275094	0.625674	7	96380040	96380271	232	-
ENSSSCG00000002495	SYNE3	7	116665435	116770302	E025	29.1794	0.0136366	13.7279	0.00329988	0.764246	7.70381	8.7434	7.34497	6.86298	-0.371764	-0.709912	0.139693	-0.198456	7	116697368	116697511	144	-
ENSSSCG00000003332	SDF4	6	63529853	63544944	E005	2034.54	0.000500088	13.7663	0.00324119	0.764246	47.956	48.8009	48.1628	48.8522	-0.0783849	0.00474498	-0.0192375	0.0638924	6	63531079	63531254	176	-
ENSSSCG00000003488	UBR4	6	77568415	77708109	E089	40.1473	0.0149613	13.7531	0.0032613	0.764246	10.1396	9.21202	8.82093	7.99761	0.283662	-0.415864	0.411525	-0.288002	6	77669665	77669847	183	-
ENSSSCG00000003648	RRAGC	6	94785910	94802988	E004	127.299	0.0041302	13.6537	0.00341655	0.764246	16.7199	15.6013	15.0786	15.5397	0.213459	-0.0121309	0.317847	0.0922571	6	94796226	94796340	115	-
ENSSSCG00000003693	MYOM1	6	103451343	103597297	E051	1.53039	0.36698	13.7872	0.00320965	0.764246	2.25368	0.00696132	2.55391	1.50811	16.6794	15.5192	-0.361411	-1.52157	6	103593079	103593080	2	+
ENSSSCG00000003941	SZT2	6	167811598	167861583	E058	21.0046	0.0573673	13.6744	0.00338355	0.764246	5.74158	7.72805	7.12611	5.31436	-0.867527	-1.09244	-0.630136	-0.855046	6	167834887	167835051	165	-
ENSSSCG00000004466	TTK	1	86076583	86125718	E032	15.9168	0.0242533	13.7436	0.0032757	0.764246	5.73056	4.70864	6.86192	5.5193	0.570809	0.461521	-0.525314	-0.634602	1	86125131	86125199	69	-
ENSSSCG00000004955	MAP2K5	1	165458258	165740297	E016	42.4035	0.0175099	13.6604	0.00340578	0.764246	9.66223	8.56301	8.36741	10.4101	0.356112	0.576952	0.424046	0.644886	1	165562758	165562826	69	+
ENSSSCG00000005096	HIF1A	1	190625244	190674845	E001	515.756	0.00632658	13.748	0.00326903	0.764246	29.9703	29.4838	30.0713	27.9153	0.057802	-0.190777	-0.0119332	-0.260513	1	190625244	190625617	374	+
ENSSSCG00000005657	PKN3	1	269070512	269081334	E008	24.3904	0.0110407	13.7963	0.00319593	0.764246	6.43515	6.75362	6.91987	8.06827	-0.140977	0.520633	-0.212014	0.449597	1	269071784	269071801	18	+
ENSSSCG00000005678	NTMT1	1	269819753	269828831	E009	141.781	0.00581175	13.6338	0.00344841	0.764246	16.6693	17.6041	16.5221	15.5522	-0.169509	-0.383259	0.0274384	-0.186311	1	269827907	269827912	6	+
ENSSSCG00000005934	TRAPPC9	4	3065234	3533669	E021	123.758	0.0105136	13.7623	0.00324728	0.764246	16.1942	16.0404	15.8032	13.928	0.0294107	-0.431389	0.0752473	-0.385552	4	3178589	3178715	127	+
ENSSSCG00000007356	PLCG1	17	43810048	43844554	E032	123.387	0.00721735	13.6442	0.00343179	0.764246	15.1529	14.425	16.4309	16.1571	0.150201	0.347226	-0.248881	-0.0518563	17	43840942	43841090	149	+
ENSSSCG00000007753	RUSF1	3	17065818	17082625	E007	47.8986	0.0127462	13.7613	0.00324875	0.764246	10.389	9.47603	10.6154	8.8006	0.272304	-0.218067	-0.0640243	-0.554395	3	17071278	17071323	46	+
ENSSSCG00000007941	CDIP1	3	37815710	37839009	E006	600.503	0.00734223	13.7248	0.00330468	0.764246	30.2548	32.543	31.1494	30.7757	-0.262682	-0.201821	-0.104125	-0.0432641	3	37837897	37839009	1113	+
ENSSSCG00000008038	SLC9A3R2	3	39942367	39952825	E002	168.102	0.00684425	13.6727	0.00338629	0.764246	16.5924	18.8709	18.4002	17.6685	-0.401695	-0.206481	-0.322231	-0.127017	3	39942374	39942583	210	-
ENSSSCG00000008167	CNOT11	3	53062965	53081441	E006	157.659	0.0145232	13.706	0.00333395	0.764246	17.3894	16.5053	17.78	18.0236	0.161854	0.273663	-0.0692583	0.0425506	3	53077427	53077591	165	-
ENSSSCG00000009290	MIPEP	11	2670000	2790727	E031	15.6169	0.0303615	13.7736	0.00323004	0.764246	6.15051	6.52927	5.56084	4.52888	-0.174267	-1.06399	0.293444	-0.596276	11	2790675	2790696	22	-
ENSSSCG00000009473	MYCBP2	11	49163684	49432583	E055	36.3192	0.0257476	13.7007	0.00334218	0.764246	7.50465	8.92283	9.91096	7.75243	-0.50832	-0.413148	-0.818456	-0.723283	11	49299717	49299895	179	-
ENSSSCG00000009540	LIG4	11	75537036	75547716	E004	19.8522	0.0367876	13.7838	0.00321476	0.764246	7.22643	5.57088	7.32563	5.74663	0.758847	0.0903821	-0.0398919	-0.708357	11	75544544	75545023	480	-
ENSSSCG00000010108	KLHL22	14	50773964	50809986	E012	201.758	0.00362543	13.7278	0.00330008	0.764246	18.7715	19.5583	19.0966	20.3616	-0.129799	0.128159	-0.0541574	0.2038	14	50809187	50809985	799	+
ENSSSCG00000010128	SEPTIN5	14	51252815	51261244	E012	447.157	0.00200583	13.6645	0.00339926	0.764246	27.8553	26.6432	27.3724	27.872	0.152711	0.15478	0.0602773	0.0623463	14	51258142	51258259	118	+
ENSSSCG00000010401	ENSSSCG00000010401	14	90582432	90640862	E012	143.982	0.0078513	13.7503	0.00326551	0.764246	16.4641	15.7749	18.3843	16.5865	0.131768	0.154669	-0.343507	-0.320606	14	90599454	90599501	48	+
ENSSSCG00000010401	ENSSSCG00000010401	14	90582432	90640862	E012	143.982	0.0078513	13.7503	0.00326551	0.764246	16.4641	15.7749	18.3843	16.5865	0.131768	0.154669	-0.343507	-0.320606	14	90599454	90599501	48	+
ENSSSCG00000010631	GPAM	14	122538603	122579148	E019	15.1598	0.0320916	13.638	0.00344174	0.764246	5.9768	4.36745	6.29384	5.5131	0.911524	0.676468	-0.150622	-0.385678	14	122569639	122569752	114	-
ENSSSCG00000010742	UROS	14	135101610	135131072	E006	7.28552	0.117985	13.7717	0.00323294	0.764246	4.07201	4.58355	2.75968	1.81723	-0.343138	-2.67621	1.12591	-1.20717	14	135103868	135103968	101	-
ENSSSCG00000010759	GLRX3	14	139072575	139111249	E004	2.30352	0.118044	13.7561	0.00325667	0.764246	2.92375	1.39541	2.69372	1.49637	2.13679	0.201667	0.236937	-1.69819	14	139079439	139079459	21	+
ENSSSCG00000011129	ITIH5	10	63688427	63767118	E005	33.4367	0.0114121	13.7383	0.00328389	0.764246	8.27893	8.16372	8.45031	6.73289	0.0411585	-0.564134	-0.0602134	-0.665506	10	63712979	63713229	251	+
ENSSSCG00000011131	PRKCQ	10	64458180	64600339	E019	11.0573	0.0239086	13.6956	0.00335024	0.764246	4.44849	5.62561	3.74998	4.39727	-0.681916	-0.715508	0.495055	0.461463	10	64565822	64565913	92	+
ENSSSCG00000011309	KIF15	13	27966586	28041451	E008	77.2847	0.0091752	13.723	0.00330743	0.764246	13.2701	11.401	12.1246	11.831	0.455539	0.110622	0.271508	-0.0734101	13	27996611	27996820	210	+
ENSSSCG00000012659	ZNF280C	X	106735137	106795714	E010	13.2767	0.0412703	13.6918	0.00335621	0.764246	5.69631	5.92525	4.62183	4.08851	-0.114714	-1.07763	0.607362	-0.355554	X	106760424	106760524	101	-
ENSSSCG00000013232	ENSSSCG00000013232	2	14983069	15015412	E018	367.434	0.00242038	13.6392	0.00343975	0.764246	24.2819	26.1723	25.4925	25.6741	-0.251657	-0.0650051	-0.16272	0.0239326	2	15003707	15003914	208	+
ENSSSCG00000013304	NAT10	2	26786177	26826992	E024	58.5544	0.0103621	13.7823	0.00321693	0.764246	10.7429	10.1075	12.2195	10.6446	0.180967	0.153644	-0.384484	-0.411807	2	26817687	26817748	62	-
ENSSSCG00000013667	COL5A3	2	68827562	68869888	E058	83.7343	0.00621957	13.7239	0.00330609	0.764246	11.9249	12.861	13.6011	13.4723	-0.226854	0.140098	-0.395732	-0.0287803	2	68858344	68858397	54	-
ENSSSCG00000014080	HMGCR	2	84380224	84402957	E022	1103.73	0.0178353	13.6626	0.00340236	0.764246	36.9917	40.2087	38.3238	41.0026	-0.328899	0.0791786	-0.13787	0.270208	2	84400977	84402950	1974	+
ENSSSCG00000015332	PON1	9	74926048	74974723	E005	119.703	0.00876741	13.6687	0.00339269	0.764246	14.077	15.9724	13.4047	14.0816	-0.386018	-0.385033	0.148207	0.149193	9	74945802	74946192	391	-
ENSSSCG00000015582	PTPN14	9	129055698	129248578	E020	37.0634	0.0117539	13.6781	0.00337767	0.764246	9.29432	7.72903	9.49405	8.38341	0.542284	0.238519	-0.0627754	-0.36654	9	129230228	129230462	235	+
ENSSSCG00000016234	CUL3	15	126189851	126287005	E004	308.333	0.00309568	13.7503	0.00326547	0.764246	22.7107	24.1698	22.7898	24.2012	-0.205119	0.00431372	-0.0113711	0.198062	15	126200420	126200606	187	-
ENSSSCG00000016629	ST7	18	29027811	29285505	E015	83.2213	0.00672477	13.6742	0.00338394	0.764246	13.0879	12.3379	14.0923	12.2169	0.177521	-0.0295727	-0.223696	-0.430789	18	29118157	29118311	155	-
ENSSSCG00000017254	MAP2K6	12	10894966	11018641	E002	108.64	0.0124179	13.6615	0.00340402	0.764246	15.0384	15.6013	14.4251	13.6066	-0.112544	-0.416771	0.126973	-0.177253	12	10897004	10902496	5493	-
ENSSSCG00000018029	ZNF286A	12	58964479	58982312	E006	1.96588	0.372661	13.6415	0.00343606	0.764246	2.98413	1.344	0.0314077	2.27489	2.30427	1.51981	13.1435	12.359	12	58970760	58970827	68	+
ENSSSCG00000020879	FBXW7	8	76482844	76699348	E026	126.071	0.00731917	13.7441	0.00327504	0.764246	14.723	16.609	14.8146	16.1576	-0.370112	-0.0850779	-0.0189165	0.266118	8	76698612	76699348	737	+
ENSSSCG00000022553	TNRC18	3	3902005	3993819	E012	159.773	0.00399344	13.6514	0.00342025	0.764246	17.2426	17.4546	18.7423	16.7661	-0.0380297	-0.124996	-0.260946	-0.347912	3	3908490	3908654	165	-
ENSSSCG00000024628	ALKBH8	9	36077192	36119920	E012	23.6482	0.0163509	13.7625	0.00324695	0.764246	6.33174	7.74585	6.13247	7.51539	-0.589242	-0.0884916	0.0932156	0.593966	9	36113605	36113740	136	-
ENSSSCG00000025912	URI1	6	40023595	40110536	E007	86.5521	0.00617332	13.6868	0.00336405	0.764246	14.166	13.0646	13.06	12.3089	0.244894	-0.179221	0.245956	-0.17816	6	40087340	40087475	136	+
ENSSSCG00000026116	FHOD1	6	27867502	27883079	E023	93.753	0.00619176	13.6911	0.00335726	0.764246	14.4995	12.7254	14.0437	13.418	0.394879	0.159777	0.0970775	-0.138025	6	27874412	27874517	106	-
ENSSSCG00000026498	R3HDM2	5	22549010	22719054	E040	115.848	0.00690996	13.6808	0.00337354	0.764246	16.0564	14.1621	15.5918	14.7575	0.383877	0.125349	0.0902882	-0.168239	5	22604748	22604947	200	-
ENSSSCG00000026655	PTPN13	8	132035151	132249411	E013	153.265	0.0033257	13.7194	0.00331312	0.764246	16.2706	17.0596	17.0239	18.0707	-0.146535	0.179515	-0.140042	0.186008	8	132064374	132064435	62	-
ENSSSCG00000026969	KRAS	5	48508811	48549358	E006	81.1212	0.00941505	13.6741	0.00338413	0.764246	13.2902	11.4986	13.0885	12.828	0.434684	0.327955	0.0461422	-0.0605875	5	48532443	48532602	160	+
ENSSSCG00000026994	ADAMTS10	2	70730172	70751837	E031	62.5244	0.0201778	13.6865	0.00336448	0.764246	9.6496	12.0333	11.4802	11.5214	-0.656646	-0.130013	-0.515938	0.0106938	2	70748951	70748954	4	+
ENSSSCG00000027872	MYBL1	4	68119865	68159509	E016	99.7728	0.0171441	13.639	0.00344011	0.764246	13.3641	14.3577	13.0843	15.248	-0.217364	0.183546	0.0638574	0.464767	4	68156861	68159509	2649	+
ENSSSCG00000028117	CDK5RAP2	1	260466942	260648161	E005	58.1036	0.0224519	13.7816	0.00321795	0.764246	9.8584	11.081	9.98198	12.2804	-0.347064	0.307196	-0.036878	0.617382	1	260477458	260477490	33	-
ENSSSCG00000028536	LHFPL2	2	87322934	87349878	E001	837.341	0.00536338	13.6303	0.00345403	0.764246	35.356	35.6848	34.8166	36.1554	-0.0351036	0.0499406	0.0579804	0.143025	2	87322934	87325480	2547	-
ENSSSCG00000029039	BRCA2	11	8805953	8858418	E006	1.75066	0.168822	13.6902	0.00335859	0.764246	2.39789	0.0262755	2.16931	2.00377	13.026	12.5072	0.289464	-0.229298	11	8816377	8816426	50	+
ENSSSCG00000029251	MAP4	13	30633054	30804761	E015	70.7505	0.0109144	13.6768	0.00337971	0.764246	12.5881	12.5886	12.0839	10.6371	-0.0001213	-0.503257	0.122685	-0.380451	13	30672197	30675538	3342	-
ENSSSCG00000031278	ENSSSCG00000031278	11	68334576	68342794	E002	1.73623	0.197974	13.7605	0.00325002	0.764246	2.25569	0.724435	1.8942	1.95265	3.27902	2.86226	0.504534	0.0877755	11	68341647	68341900	254	-
ENSSSCG00000031572	MFF	15	128768348	128799344	E004	158.7	0.00444395	13.722	0.0033091	0.764246	18.0075	17.8038	17.8518	16.2696	0.0355689	-0.279728	0.0271513	-0.288145	15	128768412	128768539	128	+
ENSSSCG00000031683	ENSSSCG00000031683	10	15280513	15317452	E015	1.80209	0.219126	13.6429	0.00343385	0.764246	1.13165	1.30375	1.96973	2.94846	-0.408628	2.35727	-1.60013	1.16577	10	15315479	15315604	126	-
ENSSSCG00000032522	ENSSSCG00000032522	15	121451233	121474363	E011	8.74594	0.0823652	13.7192	0.00331336	0.764246	3.74334	5.19401	3.88319	3.4847	-0.95	-1.1573	-0.106238	-0.31354	15	121473533	121474363	831	+
ENSSSCG00000033175	SASH1	1	17306373	17511672	E009	72.8043	0.0130809	13.7429	0.00327686	0.764246	12.0466	10.9372	12.9787	12.3802	0.288454	0.370375	-0.223891	-0.14197	1	17333907	17334050	144	-
ENSSSCG00000034045	ERGIC3	17	38885117	38899138	E013	4.01402	0.0920952	13.7868	0.00321026	0.764246	3.62604	3.06273	3.1672	1.70041	0.488597	-1.70035	0.391569	-1.79738	17	38897488	38897506	19	+
ENSSSCG00000034441	MRGPRF	2	4123829	4132938	E004	34.892	0.0469712	13.636	0.00344489	0.764246	7.69151	8.70675	8.74605	8.15791	-0.364085	-0.1914	-0.37734	-0.204655	2	4131116	4132938	1823	+
ENSSSCG00000034441	MRGPRF	2	4123829	4132938	E002	2.43244	0.119534	13.7838	0.00321469	0.764246	2.8599	1.52715	1.10124	2.63187	1.81248	1.57225	2.75635	2.51611	2	4124817	4124953	137	+
ENSSSCG00000034994	AKAP1	12	33396473	33411440	E005	49.2002	0.0114634	13.6667	0.00339576	0.764246	10.2756	8.82656	10.4412	10.5034	0.44915	0.514221	-0.0474135	0.0176569	12	33402432	33402558	127	+
ENSSSCG00000035093	KIF26A	AEMK02000452.1	2540304	2580943	E003	14.8407	0.0240264	13.7624	0.003247	0.764246	6.17265	6.07088	5.16853	4.6265	0.048445	-0.789877	0.516626	-0.321695	AEMK02000452.1	2543051	2543296	246	+
ENSSSCG00000035693	POLRMT	2	77694266	77708096	E008	83.1034	0.00797098	13.7472	0.00327018	0.764246	13.7703	13.3781	12.0618	12.3121	0.0874209	-0.249987	0.398985	0.0615776	2	77703404	77703574	171	+
ENSSSCG00000036160	ZNF250	4	66932	84170	E005	4.95738	0.0774795	13.7162	0.0033181	0.764246	2.3051	3.1154	4.26632	2.78158	-0.870853	-0.327779	-1.78125	-1.23818	4	78068	78095	28	-
ENSSSCG00000036308	PGS1	12	3589541	3628961	E009	197.778	0.00420405	13.7873	0.00320951	0.764246	20.4254	18.9171	19.4233	18.6523	0.243595	-0.044424	0.160112	-0.127908	12	3618603	3618789	187	-
ENSSSCG00000036446	PALD1	14	73401018	73483354	E004	57.7315	0.00821683	13.6899	0.00335907	0.764246	10.9407	9.6694	10.541	11.578	0.36639	0.535195	0.11066	0.279465	14	73449106	73449285	180	+
ENSSSCG00000037305	TMEM33	8	33012390	33036993	E002	69.8845	0.0162875	13.7105	0.00332686	0.764246	12.3723	10.9467	12.8114	11.3386	0.36585	0.104816	-0.10483	-0.365864	8	33012569	33012697	129	+
ENSSSCG00000037652	ENSSSCG00000037652	3	65951	140492	E013	3.46576	0.112707	13.674	0.00338414	0.764246	2.64851	3.03857	1.05368	3.08663	-0.397274	0.0453959	2.66174	3.10441	3	81032	81035	4	-
ENSSSCG00000038604	DOCK6	2	69925854	69972316	E031	51.2433	0.0111595	13.7411	0.00327955	0.764246	10.4968	8.96455	10.5833	11.0115	0.466658	0.608976	-0.0243589	0.117959	2	69947232	69947395	164	-
ENSSSCG00000039469	DNAL1	7	96999602	97047090	E001	4.4276	0.0621887	13.6397	0.00343902	0.764246	1.97046	2.96256	3.59583	3.29317	-1.1785	0.306059	-1.73905	-0.254489	7	96999602	96999651	50	+
ENSSSCG00000040073	MZT1	11	44999320	45018862	E002	488.128	0.00634884	13.6441	0.00343184	0.764246	28.0889	29.4915	27.7421	29.1958	-0.170222	-0.0354351	0.0429765	0.177763	11	45001451	45003185	1735	-
ENSSSCG00000040608	AKR1B1	18	14684036	14752310	E003	5.85203	0.371959	13.6433	0.00343323	0.764246	4.91748	3.34039	3.59305	1.4373	1.12078	-2.43678	0.90973	-2.64783	18	14696824	14696899	76	+
ENSSSCG00000040738	DYNC1H1	AEMK02000452.1	820944	887270	E001	147.981	0.0125146	13.6652	0.00339815	0.764246	18.1864	15.6282	17.488	16.6724	0.470025	0.199345	0.122362	-0.148318	AEMK02000452.1	820944	821398	455	+
ENSSSCG00000040951	SCT	2	383799	384841	E005	6.36609	0.0628221	13.7584	0.00325312	0.764246	4.52382	3.60596	3.00188	2.49604	0.657173	-1.06407	1.18773	-0.533517	2	384557	384581	25	-
ENSSSCG00000041715	ENSSSCG00000041715	3	40945963	40984105	E001	5.31171	0.0958212	13.7631	0.00324597	0.764246	4.36359	2.76294	2.93243	2.48834	1.32299	-0.302592	1.15083	-0.474753	3	40945963	40949773	3811	-
ENSSSCG00000051336	ENSSSCG00000051336	Y	3369044	3407470	E002	16.8242	0.11785	13.6865	0.00336449	0.764246	5.12915	6.03428	7.00632	5.48997	-0.472785	-0.275165	-0.908575	-0.710955	Y	3369054	3370621	1568	+
ENSSSCG00000040920	PRKACB	6	129520376	129635733	E002	3.6859	0.0978881	13.6226	0.00346662	0.76635	1.8762	3.80298	3.07481	2.14682	-2.04282	-1.65362	-1.42764	-1.03844	6	129520385	129520405	21	-
ENSSSCG00000002847	GPT2	6	37625436	37669663	E015	52.8715	0.00822681	13.6187	0.00347298	0.766396	10.9831	9.19307	10.5769	10.2569	0.52708	0.323825	0.112077	-0.0911783	6	37657678	37657786	109	-
ENSSSCG00000005950	PHF20L1	4	8394897	8468297	E032	1.8168	0.156442	13.6201	0.00347071	0.766396	2.89884	1.79391	1.36031	1.04083	1.38673	-1.57156	2.1856	-0.77269	4	8468292	8468297	6	-
ENSSSCG00000013659	DNMT1	2	68981566	69029844	E005	283.055	0.00623831	13.6137	0.0034811	0.767508	21.6788	23.4662	21.5853	23.8418	-0.258681	0.0524324	0.0139775	0.325091	2	68983438	68983604	167	-
ENSSSCG00000005322	NPR2	1	236508998	236529128	E012	60.064	0.010907	13.6076	0.00349091	0.768385	9.92474	10.7973	10.6313	12.1365	-0.250007	0.349045	-0.203958	0.395095	1	236521940	236522044	105	+
ENSSSCG00000015284	MDM4	9	65175377	65219742	E012	32.0051	0.015258	13.6074	0.00349124	0.768385	8.69698	7.14591	8.42016	7.8676	0.576167	0.281744	0.0951405	-0.199283	9	65207464	65207613	150	+
ENSSSCG00000024412	RNF139	4	15154331	15197511	E005	206.077	0.014019	13.6047	0.00349575	0.768697	18.9565	18.9051	19.7614	21.25	0.0085667	0.372661	-0.131674	0.23242	4	15195472	15196922	1451	-
ENSSSCG00000000274	PCBP2	5	18673981	18704978	E028	1.93119	0.390844	13.5985	0.00350584	0.769335	2.52401	2.73993	1.35342	0.0288142	-0.237283	-13.1453	1.79995	-11.1081	5	18696249	18696254	6	+
ENSSSCG00000010370	ENSSSCG00000010370	14	88314606	88337948	E015	960.85	0.00341486	13.5965	0.00350921	0.769335	37.7408	36.3584	37.7253	37.1685	0.144296	0.084895	0.00160634	-0.0577945	14	88331036	88331130	95	-
ENSSSCG00000010370	ENSSSCG00000010370	14	88314606	88337948	E015	960.85	0.00341486	13.5965	0.00350921	0.769335	37.7408	36.3584	37.7253	37.1685	0.144296	0.084895	0.00160634	-0.0577945	14	88331036	88331130	95	-
ENSSSCG00000013755	YJU2B	2	65353578	65372085	E010	94.443	0.00601094	13.5967	0.00350884	0.769335	13.9266	12.9972	14.7718	13.1986	0.208771	0.0463553	-0.179193	-0.341609	2	65360000	65360172	173	-
ENSSSCG00000017142	BAIAP2	12	1603540	1670075	E025	86.4802	0.00676059	13.5954	0.003511	0.769335	13.2494	12.0343	13.7744	13.7649	0.289225	0.404627	-0.117504	-0.00210153	12	1633387	1633448	62	-
ENSSSCG00000022980	TBX4	12	36802354	36834327	E001	7.50897	0.152649	13.5933	0.00351443	0.76941	5.06214	4.29192	3.5706	2.98535	0.479006	-1.05108	1.01208	-0.518002	12	36802354	36803977	1624	-
ENSSSCG00000017378	DHX8	12	19549286	19582154	E007	154.789	0.00659536	13.591	0.00351815	0.769547	15.9552	17.9469	17.4083	17.5183	-0.364865	-0.075465	-0.269789	0.0196108	12	19557807	19557962	156	-
ENSSSCG00000012056	CHAF1B	13	200048149	200072556	E002	43.4352	0.0114157	13.5838	0.00352999	0.770784	10.2392	8.51246	9.38365	8.93505	0.54525	0.142609	0.258162	-0.144479	13	200048876	200049070	195	+
ENSSSCG00000017054	CYFIP2	16	65852588	66001559	E003	136.842	0.0092058	13.5851	0.00352794	0.770784	16.0897	16.4099	14.8878	17.4863	-0.0607945	0.197069	0.238081	0.495945	16	65853412	65853446	35	-
ENSSSCG00000013399	TEAD1	2	46400066	46670472	E011	12.6812	0.0230395	13.5795	0.0035371	0.77165	4.86075	4.3558	4.74188	6.18327	0.318261	1.01822	0.0718718	0.771834	2	46456418	46456429	12	-
ENSSSCG00000015105	SLC37A4	9	46247284	46254031	E010	84.0019	0.00665758	13.574	0.00354634	0.77165	13.4301	13.3234	11.8989	12.613	0.0241064	-0.165081	0.364002	0.174815	9	46252439	46252778	340	-
ENSSSCG00000015697	CCNT2	15	16974038	17021298	E008	23.6282	0.0323394	13.5749	0.00354481	0.77165	6.86588	5.84279	7.8814	7.46226	0.47054	0.714139	-0.403732	-0.160132	15	16991553	16991615	63	-
ENSSSCG00000037772	ATP5PB	4	108896057	108907805	E016	4.72962	0.0895063	13.5748	0.00354488	0.77165	4.19951	2.49635	2.2407	3.07971	1.50516	0.607189	1.81737	0.919393	4	108907687	108907805	119	-
ENSSSCG00000040554	COL9A3	17	62074855	62093703	E032	15060.2	0.00455975	13.571	0.0035513	0.772055	80.4169	81.6458	81.1365	82.6477	-0.102129	0.0831504	-0.0598227	0.125457	17	62093136	62093703	568	+
ENSSSCG00000004420	TRAF3IP2	1	77487577	77541198	E002	25.559	0.0112135	13.5665	0.00355877	0.772185	6.33138	7.78785	6.79063	7.65107	-0.605262	-0.0519343	-0.204351	0.348977	1	77491515	77491589	75	-
ENSSSCG00000007077	ESF1	17	22418885	22480224	E006	100.738	0.00451729	13.5611	0.00356775	0.772185	13.1496	14.6532	13.8051	14.6759	-0.328223	0.0047126	-0.147044	0.185891	17	22455134	22455295	162	-
ENSSSCG00000007340	TTI1	17	41047411	41078506	E002	17.5815	0.0160173	13.5618	0.00356664	0.772185	5.57213	6.42304	6.83237	5.17563	-0.41395	-0.628569	-0.594282	-0.8089	17	41061390	41061477	88	-
ENSSSCG00000007993	CAPN15	3	41190830	41208653	E020	186.928	0.00306536	13.5648	0.00356155	0.772185	19.1287	17.8306	18.872	19.6641	0.220811	0.308249	0.0426451	0.130083	3	41195954	41196451	498	-
ENSSSCG00000011610	NUP210	13	70917477	71007271	E001	102.742	0.0039883	13.5678	0.00355651	0.772185	13.9818	14.8245	13.8673	12.7346	-0.178067	-0.460291	0.0249364	-0.257287	13	70917477	70917755	279	+
ENSSSCG00000016244	COL4A4	15	128476257	128595477	E052	7.37462	0.0983047	13.558	0.0035729	0.772185	3.29053	4.09391	2.56394	1.25372	-0.632589	-3.42035	0.721538	-2.06622	15	128595408	128595469	62	-
ENSSSCG00000045878	ENSSSCG00000045878	6	58713314	58715062	E003	7.34414	0.184232	13.5576	0.0035736	0.772185	3.97221	3.89054	2.61016	1.91914	0.0601883	-2.04341	1.21504	-0.888557	6	58715023	58715062	40	-
ENSSSCG00000045878	ENSSSCG00000045878	6	58713314	58715062	E003	7.34414	0.184232	13.5576	0.0035736	0.772185	3.97221	3.89054	2.61016	1.91914	0.0601883	-2.04341	1.21504	-0.888557	6	58715023	58715062	40	-
ENSSSCG00000045878	ENSSSCG00000045878	6	58713314	58715062	E003	7.34414	0.184232	13.5576	0.0035736	0.772185	3.97221	3.89054	2.61016	1.91914	0.0601883	-2.04341	1.21504	-0.888557	6	58715023	58715062	40	-
ENSSSCG00000045878	ENSSSCG00000045878	6	58713314	58715062	E003	7.34414	0.184232	13.5576	0.0035736	0.772185	3.97221	3.89054	2.61016	1.91914	0.0601883	-2.04341	1.21504	-0.888557	6	58715023	58715062	40	-
ENSSSCG00000045878	ENSSSCG00000045878	6	58713314	58715062	E003	7.34414	0.184232	13.5576	0.0035736	0.772185	3.97221	3.89054	2.61016	1.91914	0.0601883	-2.04341	1.21504	-0.888557	6	58715023	58715062	40	-
ENSSSCG00000045878	ENSSSCG00000045878	6	58713314	58715062	E003	7.34414	0.184232	13.5576	0.0035736	0.772185	3.97221	3.89054	2.61016	1.91914	0.0601883	-2.04341	1.21504	-0.888557	6	58715023	58715062	40	-
ENSSSCG00000002547	KLC1	AEMK02000452.1	2153300	2220598	E027	68.6627	0.00486933	13.5518	0.00358321	0.772405	11.647	12.8764	11.2458	11.0545	-0.300976	-0.456756	0.104637	-0.0511437	AEMK02000452.1	2206216	2206266	51	+
ENSSSCG00000006936	ODF2L	4	129721291	129758495	E001	8.33677	0.0870824	13.5536	0.00358032	0.772405	3.8688	3.2737	5.67244	3.46016	0.483555	0.160314	-1.11075	-1.43399	4	129721291	129721327	37	+
ENSSSCG00000016258	DNER	15	130415061	130754048	E004	7.14559	0.0960123	13.5514	0.00358391	0.772405	2.31678	3.55396	3.03414	4.17129	-1.23739	0.463963	-0.779802	0.921549	15	130433353	130433484	132	-
ENSSSCG00000011679	ATR	13	83174824	83289989	E047	39.2552	0.00951988	13.5491	0.00358779	0.772506	9.62097	8.04647	9.5384	8.57265	0.526255	0.186104	0.0254741	-0.314677	13	83275862	83276733	872	-
ENSSSCG00000029034	COX4I1	6	3131019	3137530	E007	12.9082	0.0293927	13.5469	0.00359144	0.772506	6.02418	5.49089	3.87676	4.93854	0.269797	-0.308112	1.27995	0.702042	6	3137329	3137461	133	-
ENSSSCG00000035839	TOP3A	12	60443677	60468964	E005	192.725	0.00253917	13.5456	0.00359369	0.772506	18.648	19.5336	19.8368	18.2323	-0.146569	-0.217391	-0.195489	-0.26631	12	60453207	60453315	109	+
ENSSSCG00000016431	GALNTL5	18	5353769	5433814	E010	0.713856	0.349879	13.5407	0.00360186	0.77293	0.56437	2.13846	0.982966	0.02534	-3.84535	-12.7998	-1.60125	-10.5557	18	5433737	5433814	78	-
ENSSSCG00000017615	DGKE	12	33141505	33172405	E018	30.6213	0.0296901	13.5415	0.00360066	0.77293	8.33133	7.46373	9.11667	6.9435	0.32253	-0.211328	-0.265144	-0.799002	12	33166851	33167060	210	+
ENSSSCG00000010863	AHCTF1	10	15042275	15132326	E007	19.0198	0.0252111	13.5222	0.00363326	0.778997	5.84119	7.40096	5.37889	5.17765	-0.690786	-1.04151	0.239893	-0.110835	10	15043851	15043871	21	+
ENSSSCG00000015945	METTL8	15	77477231	77525714	E001	100.25	0.00968836	13.5159	0.00364393	0.780596	13.0968	15.1367	13.9928	14.1588	-0.439474	-0.203546	-0.200142	0.0357863	15	77477231	77478232	1002	-
ENSSSCG00000029279	GNA11	2	75437201	75457092	E001	962.032	0.00370953	13.5141	0.00364699	0.780596	36.5738	38.387	36.987	37.9233	-0.188123	-0.0476608	-0.0432854	0.0971767	2	75437201	75439595	2395	-
ENSSSCG00000061081	MT1A	6	18672001	18673672	E004	1.16201	0.335032	13.5033	0.00366551	0.783886	2.67713	0.878348	0.037415	0.53961	3.21809	-1.40593	12.3246	7.70057	6	18672776	18672792	17	+
ENSSSCG00000008497	GPATCH11	3	103098588	103119512	E001	17.8761	0.0283272	13.499	0.00367284	0.784032	4.88274	6.96771	6.54441	5.72374	-1.03542	-0.573479	-0.852397	-0.390453	3	103098588	103100105	1518	-
ENSSSCG00000020666	EHD4	1	129374613	129458686	E006	672.882	0.00135688	13.4974	0.00367563	0.784032	32.5045	33.4932	32.2285	32.4588	-0.110096	-0.115239	0.0310932	0.0259508	1	129456291	129457888	1598	+
ENSSSCG00000029745	FAM193A	8	1388266	1523928	E025	64.9791	0.00805445	13.4996	0.00367189	0.784032	11.3411	11.9037	10.0963	11.9609	-0.14467	0.014351	0.345617	0.504638	8	1502528	1502816	289	+
ENSSSCG00000001703	NFKBIE	7	39255075	39263339	E004	316.757	0.00311482	13.4919	0.00368507	0.784702	24.016	24.3747	23.6424	22.6779	-0.049233	-0.237892	0.0518474	-0.136812	7	39259305	39259527	223	-
ENSSSCG00000012686	MOSPD1	X	110693552	110720762	E002	259.714	0.00539561	13.4927	0.00368376	0.784702	20.9738	22.4816	21.4393	22.5363	-0.224784	0.00794277	-0.0707289	0.161998	X	110693564	110695001	1438	-
ENSSSCG00000022240	POLA1	X	20756725	21062175	E016	34.4603	0.0146862	13.4885	0.00369087	0.785268	8.57953	7.13477	8.47323	8.97773	0.540724	0.674291	0.0366676	0.170234	X	20789218	20789356	139	+
ENSSSCG00000016073	PGAP1	15	100733560	100820585	E045	2.95698	0.141449	13.4856	0.00369588	0.785661	2.15135	1.62994	2.75791	3.46009	0.801589	2.17554	-0.717812	0.656139	15	100820513	100820517	5	-
ENSSSCG00000010466	FGFBP3	14	103515795	103517641	E001	9.06284	0.0489029	13.4806	0.00370451	0.786242	4.16592	3.7153	5.56966	4.03947	0.331668	0.242334	-0.843135	-0.932469	14	103515795	103516204	410	-
ENSSSCG00000039336	GNA13	12	11922632	11966610	E003	292.258	0.00244053	13.4804	0.00370492	0.786242	22.5457	23.5262	22.1928	23.5397	-0.139654	0.00189953	0.0514063	0.19296	12	11924304	11924422	119	-
ENSSSCG00000000874	GAS2L3	5	83560962	83600329	E007	30.6726	0.0153945	13.46	0.00374038	0.787267	8.07061	8.40979	6.53432	8.14944	-0.120915	-0.0923822	0.617844	0.646376	5	83569984	83570122	139	-
ENSSSCG00000003352	ENSSSCG00000003352	6	63804208	63819902	E025	5.96676	0.0601998	13.4559	0.00374761	0.787267	4.55446	2.58847	3.17049	3.39686	1.63573	0.786055	1.04924	0.199567	6	63819877	63819902	26	-
ENSSSCG00000003352	ENSSSCG00000003352	6	63804208	63819902	E025	5.96676	0.0601998	13.4559	0.00374761	0.787267	4.55446	2.58847	3.17049	3.39686	1.63573	0.786055	1.04924	0.199567	6	63819877	63819902	26	-
ENSSSCG00000003461	RSC1A1	6	74809350	74855423	E001	87.5018	0.0130685	13.452	0.00375448	0.787267	13.0768	13.2542	12.7406	11.4307	-0.0406565	-0.444181	0.0784395	-0.325085	6	74809350	74809687	338	+
ENSSSCG00000006301	TIPRL	4	82759245	82794714	E013	22.959	0.0230836	13.4406	0.00377441	0.787267	6.75551	5.78685	7.87684	6.89594	0.451213	0.511309	-0.449363	-0.389268	4	82794653	82794705	53	-
ENSSSCG00000007744	PHKG1	3	16822043	16834329	E003	27.4272	0.0199206	13.4632	0.00373491	0.787267	8.52696	6.46341	6.91245	7.44685	0.811277	0.413892	0.615178	0.217793	3	16825133	16825311	179	+
ENSSSCG00000007963	ZNF263	3	38906162	38913851	E001	147.319	0.0176639	13.4613	0.00373823	0.787267	16.1339	17.9828	16.3142	17.1635	-0.336816	-0.145386	-0.0342857	0.157145	3	38906162	38908090	1929	-
ENSSSCG00000008072	ASPN	3	42165561	42192813	E009	11.7923	0.0690055	13.4577	0.00374452	0.787267	5.46531	5.30794	5.52925	3.22968	0.0849508	-1.4403	-0.0338302	-1.55909	3	42184896	42184976	81	-
ENSSSCG00000009334	HSPH1	11	7733878	7759576	E021	108.722	0.00608009	13.4455	0.00376588	0.787267	15.5738	13.8165	15.2148	14.099	0.364992	0.0613764	0.0714551	-0.23216	11	7759094	7759094	1	-
ENSSSCG00000011367	ARIH2	13	31570088	31625226	E031	421.394	0.00350089	13.4419	0.00377213	0.787267	26.1837	27.1058	25.7249	27.9847	-0.117994	0.1099	0.0598136	0.287708	13	31621527	31622016	490	+
ENSSSCG00000012828	STARD8	X	54773171	54856711	E007	18.8748	0.0605248	13.4499	0.00375811	0.787267	4.70546	6.89815	6.22279	6.78851	-1.11346	-0.0468003	-0.812788	0.253876	X	54844754	54844777	24	+
ENSSSCG00000013869	CPAMD8	2	60636047	60742137	E027	18.7687	0.0657838	13.4646	0.00373239	0.787267	5.40057	7.3495	5.57129	5.8096	-0.898558	-0.686152	-0.0905173	0.121888	2	60719177	60719238	62	+
ENSSSCG00000013916	COMP	2	59061426	59069564	E001	1482.82	0.00730492	13.4527	0.00375312	0.787267	45.312	43.0407	43.6173	41.5198	0.218256	-0.148914	0.1624	-0.20477	2	59061426	59061537	112	+
ENSSSCG00000022240	POLA1	X	20756725	21062175	E030	34.5106	0.0141938	13.4683	0.00372588	0.787267	8.56859	8.56934	8.8477	6.98264	-0.000257672	-0.60024	-0.0943419	-0.694324	X	20879637	20879729	93	+
ENSSSCG00000025182	ELK4	9	66297338	66323168	E002	689.677	0.0115414	13.4416	0.00377278	0.787267	33.1642	33.2641	31.2067	31.0859	-0.0110861	-0.246329	0.221307	-0.0139359	9	66297342	66303079	5738	-
ENSSSCG00000032887	CLXN	4	79378796	79389520	E002	2.21663	0.232817	13.4531	0.00375258	0.787267	1.15333	0.672151	2.64844	2.43553	1.55824	3.71686	-2.40085	-0.242227	4	79378918	79379052	135	+
ENSSSCG00000033527	ITFG1	6	37193711	37432883	E002	173.221	0.00410549	13.456	0.00374739	0.787267	19.0019	17.5902	18.9349	17.7038	0.242159	0.020077	0.0111465	-0.210936	6	37195564	37195636	73	+
ENSSSCG00000036898	NIPA2	15	32175104	32202200	E010	84.1912	0.00593926	13.4485	0.00376065	0.787267	13.635	11.7498	13.232	13.1727	0.447526	0.343284	0.0906758	-0.0135666	15	32201164	32201298	135	-
ENSSSCG00000038345	IKZF1	9	136372725	136464940	E010	247.495	0.0070065	13.4423	0.00377146	0.787267	20.9203	20.6358	21.9299	19.8362	0.0439373	-0.126148	-0.152161	-0.322247	9	136439831	136440091	261	+
ENSSSCG00000038879	RELB	6	51444664	51480319	E011	290.899	0.00353778	13.4397	0.00377611	0.787267	22.0967	23.7892	22.4584	22.6734	-0.241871	-0.157911	-0.0528553	0.031105	6	51479533	51480319	787	+
ENSSSCG00000061277	ENSSSCG00000061277	3	45692273	45715639	E002	45.017	0.022804	13.4527	0.00375316	0.787267	9.23171	9.04581	8.25322	8.92434	0.0599922	-0.0398393	0.329804	0.229973	3	45713255	45715639	2385	+
ENSSSCG00000063476	ENSSSCG00000063476	6	56296327	56303412	E001	27.0423	0.0291231	13.4737	0.00371648	0.787267	6.42	7.97498	6.78787	7.85356	-0.634358	-0.0450039	-0.162625	0.426729	6	56296327	56297449	1123	-
ENSSSCG00000004492	SLC14A1	1	95355016	95381489	E007	27.994	0.0227921	13.4308	0.00379175	0.787463	7.48787	7.09598	7.87674	5.57437	0.157291	-0.70375	-0.148365	-1.00941	1	95365604	95365732	129	+
ENSSSCG00000013259	DGKZ	2	16134048	16176238	E047	7.85437	0.101057	13.4346	0.00378514	0.787463	4.76502	4.26673	4.30773	2.60273	0.320421	-1.43058	0.29269	-1.45831	2	16151669	16151683	15	-
ENSSSCG00000029602	WDR37	10	68427192	68535143	E009	89.4786	0.00855079	13.4333	0.00378738	0.787463	13.0224	13.7924	12.1363	13.9752	-0.17359	0.0399113	0.211806	0.425307	10	68491183	68491297	115	-
ENSSSCG00000029633	USP24	6	157220403	157385055	E056	84.5549	0.00877032	13.4297	0.00379386	0.787463	12.9549	14.0572	11.8899	12.6984	-0.246909	-0.307119	0.257568	0.197358	6	157363714	157363810	97	+
ENSSSCG00000030155	PHF10	1	556911	576708	E007	100.621	0.00594082	13.4262	0.0037999	0.787463	14.5505	12.9331	14.3443	14.522	0.356842	0.350883	0.0434294	0.0374706	1	564103	564180	78	+
ENSSSCG00000032962	ZNF664	14	29031605	29068864	E002	10.4358	0.025168	13.435	0.00378444	0.787463	3.974	5.44837	3.75016	5.12978	-0.915779	-0.175143	0.167942	0.908577	14	29031607	29031609	3	-
ENSSSCG00000034122	TMEM128	8	6115002	6125139	E004	122.651	0.00638414	13.4249	0.00380234	0.787463	14.298	16.1165	15.2262	16.0348	-0.366369	-0.0156554	-0.191858	0.158856	8	6122659	6122767	109	+
ENSSSCG00000040003	UAP1L1	AEMK02000682.1	801148	808896	E001	501.653	0.00416933	13.4254	0.00380134	0.787463	27.8243	28.9977	29.6446	29.284	-0.143674	0.0344619	-0.221239	-0.0431025	AEMK02000682.1	801148	804212	3065	-
ENSSSCG00000004917	MALT1	1	162076955	162144880	E025	3.09867	0.178122	13.4116	0.00382591	0.790375	3.11529	3.3733	2.06885	1.41733	-0.230226	-2.50557	1.18316	-1.09218	1	162144855	162144880	26	-
ENSSSCG00000009733	GOLGA3	14	22689571	22738540	E015	150.164	0.00433254	13.4127	0.00382396	0.790375	18.1896	17.0436	16.7118	16.4798	0.202968	-0.10419	0.263924	-0.0432342	14	22716770	22717132	363	+
ENSSSCG00000040738	DYNC1H1	AEMK02000452.1	820944	887270	E033	234.412	0.00575006	13.412	0.0038253	0.790375	21.3262	19.7288	22.0593	20.8617	0.24921	0.17834	-0.109392	-0.180263	AEMK02000452.1	860203	860362	160	+
ENSSSCG00000011519	GXYLT2	13	54205383	54302215	E003	191.332	0.00497993	13.4096	0.00382957	0.790475	19.5128	18.7435	19.535	18.7175	0.12711	-0.00436535	-0.00361718	-0.135092	13	54239523	54239654	132	+
ENSSSCG00000007814	KATNIP	3	19150371	19368223	E022	21.818	0.0461558	13.406	0.003836	0.791052	6.99537	7.69981	6.61067	5.49862	-0.280794	-0.982598	0.165208	-0.536595	3	19241789	19241961	173	-
ENSSSCG00000024119	GLB1	13	18878612	18953146	E017	354.729	0.00406642	13.4045	0.00383872	0.791052	25.4721	24.448	26.1797	24.2019	0.137348	-0.0336414	-0.0925714	-0.263561	13	18952999	18953146	148	-
ENSSSCG00000027988	ENSSSCG00000027988	14	140335848	140357762	E005	438.515	0.00630552	13.4022	0.00384289	0.791258	26.1285	28.2249	27.3755	27.3861	-0.264671	-0.104209	-0.159129	0.00133273	14	140356400	140357356	957	+
ENSSSCG00000010183	COG2	14	59661768	59704008	E007	102.45	0.00553847	13.3978	0.00385066	0.792203	13.216	14.3796	15.0917	14.0482	-0.255645	-0.0708411	-0.403062	-0.218259	14	59671092	59671243	152	-
ENSSSCG00000041715	ENSSSCG00000041715	3	40945963	40984105	E002	1.12978	0.666601	13.3933	0.00385891	0.793245	0.538576	1.23571	0.0206479	3.25216	-2.39671	2.79558	9.41027	14.6026	3	40950350	40950725	376	-
ENSSSCG00000015963	OLA1	15	80078924	80253741	E001	6.26186	0.0863899	13.3915	0.0038621	0.793245	4.44289	3.73643	3.63429	2.38431	0.501883	-1.29935	0.582145	-1.21908	15	80078924	80080821	1898	-
ENSSSCG00000012252	DDX3X	X	36988031	37018202	E024	2630.55	0.000756852	13.3868	0.00387054	0.794325	51.618	52.5757	51.9944	52.7541	-0.0866663	0.0160856	-0.0341144	0.0686375	X	37002935	37003181	247	+
ENSSSCG00000021718	METTL17	7	78138233	78145331	E005	48.8623	0.00746897	13.3849	0.00387396	0.794373	9.49404	9.94847	8.86718	10.8015	-0.13827	0.2441	0.201478	0.583848	7	78140065	78140133	69	-
ENSSSCG00000056241	ENSSSCG00000056241	13	4634566	4738366	E001	2.39266	0.294377	13.3813	0.00388051	0.795061	1.16531	2.67681	3.16152	1.13086	-2.40183	-2.48846	-2.88312	-2.96975	13	4634566	4634769	204	-
ENSSSCG00000010987	UBAP2	10	32756040	32892867	E016	73.5441	0.0127138	13.3788	0.00388501	0.795329	11.2853	12.2208	11.4356	13.6425	-0.238148	0.331476	-0.0394699	0.530154	10	32878500	32878539	40	+
ENSSSCG00000029484	EMB	16	30120493	30287793	E010	113.286	0.00757373	13.3763	0.00388957	0.795608	15.6663	13.8214	15.1667	15.2996	0.382103	0.309469	0.0993211	0.0266869	16	30170102	30170418	317	-
ENSSSCG00000010401	ENSSSCG00000010401	14	90582432	90640862	E011	163.164	0.00676634	13.3707	0.0038998	0.795773	17.683	16.7601	19.2703	17.4601	0.166632	0.127077	-0.270086	-0.309642	14	90598169	90598230	62	+
ENSSSCG00000010401	ENSSSCG00000010401	14	90582432	90640862	E011	163.164	0.00676634	13.3707	0.0038998	0.795773	17.683	16.7601	19.2703	17.4601	0.166632	0.127077	-0.270086	-0.309642	14	90598169	90598230	62	+
ENSSSCG00000015853	HERC2	15	56438148	56649792	E059	49.2607	0.0169898	13.3731	0.00389547	0.795773	10.564	10.6947	9.49886	8.59837	-0.0365294	-0.644925	0.314803	-0.293592	15	56583585	56583696	112	+
ENSSSCG00000032171	TCF20	5	6484365	6528172	E012	664.481	0.00167576	13.3706	0.00389996	0.795773	32.4441	32.8327	31.6577	32.9078	-0.0435594	0.00837786	0.0891138	0.141051	5	6487242	6490077	2836	+
ENSSSCG00000000972	TUBGCP6	5	445525	470548	E020	83.9541	0.0133717	13.3661	0.0039082	0.79615	12.9836	14.0266	11.5203	12.7157	-0.233645	-0.296411	0.358639	0.295873	5	463706	463777	72	+
ENSSSCG00000011121	ENSSSCG00000011121	10	60506504	61084960	E012	3.82195	0.100536	13.3671	0.0039064	0.79615	3.3457	2.77397	2.82417	1.34351	0.542046	-2.09415	0.490193	-2.146	10	60517986	60517988	3	-
ENSSSCG00000016109	ALS2	15	105328719	105401093	E007	12.0489	0.0596882	13.3603	0.00391878	0.797003	3.93017	5.48277	4.38229	6.01905	-0.966218	0.271617	-0.315628	0.922207	15	105329481	105329547	67	-
ENSSSCG00000023526	RAPGEF3	5	78101299	78134105	E022	24.9259	0.046926	13.3616	0.00391645	0.797003	6.7347	7.76195	5.49191	7.90515	-0.415296	0.053603	0.594417	1.06332	5	78115793	78115869	77	-
ENSSSCG00000013667	COL5A3	2	68827562	68869888	E057	89.2538	0.007561	13.3527	0.0039327	0.797263	12.1443	13.5531	13.7671	13.8763	-0.330406	0.0713608	-0.377841	0.0239255	2	68858090	68858143	54	-
ENSSSCG00000029119	PRPF6	17	62815085	62858382	E002	198.713	0.00633579	13.3526	0.00393286	0.797263	20.9454	18.6627	19.0153	19.0734	0.366849	0.0686259	0.307865	0.00964155	17	62817354	62817522	169	+
ENSSSCG00000029596	ENSSSCG00000029596	9	108759810	108784398	E014	13.712	0.0196082	13.3531	0.00393194	0.797263	6.05197	4.71344	6.06712	4.75645	0.726755	0.0263661	-0.00728491	-0.707673	9	108783551	108783761	211	-
ENSSSCG00000036589	BEGAIN	7	121389563	121434426	E001	14.8734	0.500397	13.3547	0.003929	0.797263	4.44013	3.87881	7.62898	6.89202	0.391759	1.67103	-1.57648	-0.297212	7	121389563	121391722	2160	-
ENSSSCG00000004708	TUBGCP4	1	128029406	128083958	E023	8.82103	0.0544734	13.3501	0.00393748	0.797552	4.6766	2.99926	4.17822	5.00105	1.28663	1.48137	0.326832	0.521574	1	128083906	128083935	30	-
ENSSSCG00000001592	KCNK17	7	34711824	34726018	E002	6.03047	0.105421	13.3467	0.00394387	0.797845	3.5773	3.13724	3.95067	1.6636	0.379882	-1.83308	-0.287522	-2.50048	7	34717569	34717762	194	-
ENSSSCG00000028373	ENO2	5	63799930	63809410	E004	10.1083	0.0286804	13.3458	0.00394545	0.797845	5.13527	4.50841	4.25199	3.3785	0.377958	-0.835878	0.547775	-0.666061	5	63801357	63801408	52	-
ENSSSCG00000033115	IFNAR1	13	196925734	196952239	E015	185.734	0.0019216	13.3426	0.00395133	0.797845	19.2505	19.1751	18.796	18.0456	0.0124067	-0.190984	0.075444	-0.127947	13	196947150	196947295	146	+
ENSSSCG00000041166	ENSSSCG00000041166	4	3028922	3032917	E001	8.04911	0.17767	13.3424	0.00395174	0.797845	3.99068	4.05439	4.40049	3.14278	-0.0458993	-0.737396	-0.283374	-0.97487	4	3028922	3029323	402	-
ENSSSCG00000015798	ANKRD37	15	46445881	46450097	E005	41.9974	0.0166315	13.338	0.0039598	0.798177	8.15899	9.85022	9.70886	8.60314	-0.55514	-0.399354	-0.512379	-0.356593	15	46448628	46450097	1470	+
ENSSSCG00000029066	IDI1	10	68534796	68539280	E009	7.89723	0.0618331	13.3396	0.00395696	0.798177	2.83727	4.69857	3.7607	4.69561	-1.46079	-0.00182445	-0.815326	0.643644	10	68539069	68539275	207	+
ENSSSCG00000009123	CAMK2D	8	108915572	109222905	E018	128.393	0.00188608	13.3288	0.00397693	0.79946	16.1172	15.7552	16.5985	15.0793	0.069899	-0.13441	-0.0908395	-0.295148	8	109167957	109168079	123	+
ENSSSCG00000010505	DNTT	14	107750796	107784617	E004	26.6708	0.0211166	13.328	0.00397837	0.79946	7.61654	5.65919	7.89224	6.82002	0.867003	0.543896	-0.104228	-0.427336	14	107764507	107764681	175	+
ENSSSCG00000010755	PTPRE	14	137101555	137264238	E008	35.9293	0.0414279	13.3291	0.00397632	0.79946	8.87996	6.73642	9.63743	9.23939	0.809913	0.926883	-0.241535	-0.124566	14	137225132	137225231	100	+
ENSSSCG00000013174	CTNND1	2	13154338	13209250	E037	1.66758	0.327053	13.3277	0.00397899	0.79946	2.87973	0.652053	0.926317	1.97821	4.28875	3.2036	3.27556	2.1904	2	13182705	13182837	133	-
ENSSSCG00000028902	RB1CC1	4	77594324	77649548	E005	121.224	0.014367	13.3259	0.00398238	0.799495	16.1735	15.1954	16.4941	13.8953	0.191595	-0.272395	-0.0605881	-0.524577	4	77594489	77594662	174	+
ENSSSCG00000006559	ENSSSCG00000006559	4	95713742	95716153	E007	270.252	0.00148582	13.3229	0.00398781	0.79994	21.742	21.5584	23.132	22.3944	0.0274431	0.123488	-0.202072	-0.106027	4	95714306	95714343	38	+
ENSSSCG00000004274	COL9A1	1	50403361	50498332	E040	3997.26	0.00639986	13.3207	0.00399199	0.800136	60.5369	58.2836	58.9042	58.097	0.196744	-0.0163675	0.142383	-0.0707288	1	50497607	50497680	74	-
ENSSSCG00000000854	ENSSSCG00000000854	5	80694230	80858598	E011	61.4012	0.00529434	13.3156	0.00400158	0.80017	10.5625	12.1411	10.7262	10.6023	-0.41551	-0.404359	-0.0456916	-0.0345401	5	80708442	80708635	194	-
ENSSSCG00000010569	OGA	14	112822499	112851203	E001	5.2264	0.103992	13.3157	0.00400129	0.80017	3.46764	4.10959	2.99963	1.78591	-0.491943	-2.40992	0.419496	-1.49848	14	112822499	112822501	3	-
ENSSSCG00000060192	ENSSSCG00000060192	3	39621853	39626200	E002	2.76109	0.134168	13.3154	0.0040018	0.80017	1.49806	1.6792	2.67793	2.95871	-0.329572	1.63667	-1.67793	0.288305	3	39624511	39624734	224	-
ENSSSCG00000009874	RASAL1	14	38601394	38633425	E005	34.6909	0.0183976	13.3118	0.00400859	0.800245	7.42013	9.12321	8.93351	7.83555	-0.606939	-0.44734	-0.545004	-0.385406	14	38603774	38603911	138	-
ENSSSCG00000040003	UAP1L1	AEMK02000682.1	801148	808896	E006	105.531	0.00433754	13.3121	0.00400801	0.800245	15.4426	13.7824	14.1611	14.3271	0.346553	0.117652	0.264324	0.0354233	AEMK02000682.1	806826	806998	173	-
ENSSSCG00000000217	RACGAP1	5	15904712	15943609	E014	147.199	0.00306219	13.3058	0.00401986	0.800674	16.7035	15.9959	16.8376	17.7794	0.133637	0.327721	-0.024765	0.169319	5	15931024	15931222	199	+
ENSSSCG00000000664	A2ML1	5	62609408	62648400	E003	2.0338	0.313903	13.2781	0.00407223	0.800674	1.11161	3.04464	1.27779	2.25553	-2.91031	-0.867214	-0.40215	1.64095	5	62606025	62606127	103	-
ENSSSCG00000001487	KLHL31	7	27062044	27106111	E004	28.1245	0.258626	13.265	0.00409718	0.800674	7.10337	7.84334	7.02868	5.05723	-0.290149	-1.27996	0.0309037	-0.958912	7	27101370	27106111	4742	+
ENSSSCG00000001700	SLC29A1	7	39218051	39234685	E029	14.7714	0.0558536	13.2557	0.00411512	0.800674	4.08751	6.45428	5.86078	5.56724	-1.32761	-0.430661	-1.04649	-0.14954	7	39234572	39234682	111	+
ENSSSCG00000003128	LIG1	6	53620483	53686562	E014	132.934	0.00385919	13.2179	0.0041884	0.800674	16.3187	16.4278	16.0261	14.6603	-0.0205789	-0.349212	0.0557827	-0.272851	6	53631624	53631709	86	-
ENSSSCG00000003189	PRMT1	6	54714157	54732574	E021	26.4542	0.0881187	13.2251	0.0041742	0.800674	7.59171	9.23358	6.07148	5.9704	-0.575462	-1.27705	0.652687	-0.0489023	6	54731900	54732122	223	+
ENSSSCG00000003596	SNRNP40	6	87839337	87879570	E016	244.517	0.00310179	13.2544	0.00411744	0.800674	21.631	20.4816	22.243	20.7308	0.175644	0.0387433	-0.090525	-0.227426	6	87876534	87876663	130	-
ENSSSCG00000003731	GAREM1	6	116100372	116325133	E006	39.415	0.00850701	13.2726	0.00408261	0.800674	9.29852	8.27611	9.74172	8.77214	0.342946	0.171176	-0.137566	-0.309336	6	116324581	116324849	269	-
ENSSSCG00000004274	COL9A1	1	50403361	50498332	E041	4000.94	0.00640594	13.2504	0.00412516	0.800674	60.2203	58.3338	59.1668	57.9387	0.164801	-0.0346738	0.0918772	-0.107598	1	50498177	50498332	156	-
ENSSSCG00000004478	MYO6	1	89992866	90137734	E042	46.824	0.0244082	13.2868	0.00405578	0.800674	10.5593	8.55057	10.8577	9.26358	0.623479	0.235942	-0.0828181	-0.470355	1	90137517	90137696	180	-
ENSSSCG00000004625	LEO1	1	119805006	119859434	E017	46.1136	0.0126635	13.2186	0.00418701	0.800674	9.12769	10.9749	9.10908	9.39494	-0.545913	-0.460761	0.00601989	0.0911727	1	119842112	119842340	229	+
ENSSSCG00000004969	KIF23	1	167239997	167281245	E034	1.21722	0.269945	13.2622	0.00410264	0.800674	0.981072	0.582463	1.86326	2.58361	1.50462	4.30072	-1.85176	0.944338	1	167281243	167281245	3	+
ENSSSCG00000005646	COQ4	1	268756685	268768343	E001	23.1005	0.0159654	13.294	0.0040421	0.800674	6.52257	7.71535	5.74883	7.25509	-0.491064	-0.180106	0.367975	0.678933	1	268756685	268756949	265	+
ENSSSCG00000005678	NTMT1	1	269819753	269828831	E003	94.0234	0.0118883	13.2357	0.00415362	0.800674	13.9369	12.517	13.3026	14.567	0.324281	0.458657	0.140949	0.275324	1	269826874	269826927	54	+
ENSSSCG00000006533	ADAM15	4	94736646	94748098	E003	247.974	0.00570918	13.2136	0.00419669	0.800674	20.1229	22.1296	20.6982	22.1664	-0.305983	0.00540851	-0.0901403	0.221251	4	94737058	94737182	125	-
ENSSSCG00000006648	CTSS	4	98417883	98442950	E001	21.5322	0.0986674	13.2404	0.00414459	0.800674	7.8128	7.53954	6.17557	4.64965	0.104325	-1.40816	0.687274	-0.825212	4	98417883	98417886	4	+
ENSSSCG00000007080	KIF16B	17	24882142	25186703	E007	42.0567	0.0163705	13.2763	0.00407572	0.800674	8.45768	10.4508	8.46528	9.62204	-0.624916	-0.244732	-0.00263988	0.377544	17	24916807	24916890	84	-
ENSSSCG00000007146	SIGLEC1	17	31994632	32021239	E018	16.4812	0.0238244	13.2248	0.00417476	0.800674	6.63517	4.68303	6.26719	6.07116	1.01382	0.754762	0.166444	-0.0926174	17	32016299	32016559	261	+
ENSSSCG00000007466	SLC9A8	17	51401621	51477220	E010	24.4618	0.0248609	13.2613	0.0041042	0.800674	7.58864	6.7741	5.92889	7.81548	0.332089	0.418407	0.720728	0.807046	17	51446196	51446339	144	+
ENSSSCG00000008162	IL1R1	3	52192915	52288485	E011	144.669	0.00360211	13.2639	0.0040993	0.800674	17.3673	15.9449	16.0445	17.1922	0.264431	0.232922	0.245254	0.213745	3	52219928	52220096	169	-
ENSSSCG00000008225	PTCD3	3	58628614	58670760	E023	68.7386	0.00438102	13.237	0.00415119	0.800674	12.1796	10.7174	12.1894	11.823	0.381755	0.292742	-0.00239216	-0.0914047	3	58647922	58648007	86	-
ENSSSCG00000009075	MFSD8	8	96925081	96972383	E014	3.30311	0.06881	13.2414	0.00414252	0.800674	3.26727	1.46075	2.52145	2.73596	2.32601	1.81272	0.749311	0.236016	8	96965878	96965879	2	+
ENSSSCG00000009083	SPRY1	8	100450266	100863446	E005	1.79015	0.220336	13.2527	0.00412077	0.800674	2.22459	0.561756	2.8972	1.82439	3.97282	3.39995	-0.763561	-1.33644	8	100640089	100640157	69	-
ENSSSCG00000009733	GOLGA3	14	22689571	22738540	E021	113.031	0.00259793	13.2571	0.0041123	0.800674	14.0146	15.5267	14.8244	15.5772	-0.312536	0.00995601	-0.170921	0.151571	14	22728779	22728976	198	+
ENSSSCG00000009833	SH2B3	14	32623286	32664606	E003	91.3135	0.0145375	13.3078	0.00401607	0.800674	14.4564	13.009	13.747	12.4865	0.319455	-0.123342	0.152769	-0.290028	14	32659994	32660095	102	+
ENSSSCG00000009836	ACAD10	14	32841911	32890981	E024	19.157	0.0260876	13.2145	0.00419506	0.800674	6.46699	5.41673	7.42414	5.76937	0.516108	0.18349	-0.403338	-0.735955	14	32884951	32885109	159	+
ENSSSCG00000009933	UBE3B	14	41383239	41442476	E022	43.0114	0.0142245	13.2627	0.00410169	0.800674	9.70693	8.27199	10.495	9.18071	0.471394	0.306789	-0.231292	-0.395897	14	41428540	41428622	83	-
ENSSSCG00000010309	ZSWIM8	14	76511310	76525877	E007	78.6215	0.00413827	13.2288	0.00416704	0.800674	13.306	11.7168	12.2615	12.9437	0.382077	0.298817	0.246014	0.162754	14	76515277	76515397	121	+
ENSSSCG00000012077	MX1	13	204843754	204868922	E010	157.074	0.00588052	13.2495	0.00412703	0.800674	17.681	17.3043	15.8816	18.106	0.0671176	0.141364	0.332475	0.406722	13	204859137	204859215	79	+
ENSSSCG00000012595	LRCH2	X	94486564	94589899	E022	5.97244	0.0572367	13.2277	0.00416926	0.800674	4.07317	2.64783	2.65576	3.92657	1.24635	1.14014	1.2377	1.13149	X	94559557	94559701	145	-
ENSSSCG00000012768	ZFP92	X	124216324	124224778	E006	1.24647	0.385815	13.2163	0.00419138	0.800674	1.13933	2.34284	1.97561	0.0132053	-2.08173	-14.9441	-1.58921	-14.4516	X	124221311	124221419	109	+
ENSSSCG00000013382	PLEKHA7	2	42081541	42311548	E027	6.16412	0.0485736	13.241	0.00414333	0.800674	3.41407	3.21493	4.66708	2.70461	0.17392	-0.499888	-0.905926	-1.57973	2	42292637	42292745	109	+
ENSSSCG00000014296	ENSSSCG00000014296	2	136302191	136396301	E009	734.006	0.00187235	13.3041	0.00402304	0.800674	34.4754	33.1888	34.0229	33.6569	0.141205	0.0517293	0.0493143	-0.0401619	2	136318699	136318851	153	-
ENSSSCG00000014878	PAK1	9	11830095	12020415	E041	44.0804	0.0116657	13.2517	0.00412283	0.800674	10.0696	8.56613	10.1924	9.03879	0.477264	0.158145	-0.0359131	-0.355032	9	11878050	11878052	3	-
ENSSSCG00000014887	ALG8	9	12497721	12532307	E006	48.2508	0.0058886	13.2131	0.00419767	0.800674	9.35798	10.3652	8.97119	10.4876	-0.302527	0.0348296	0.124499	0.461855	9	12500965	12501046	82	-
ENSSSCG00000015340	ASNS	9	77318213	77343035	E008	273.852	0.00320963	13.2507	0.00412458	0.800674	23.0194	22.1546	22.1113	21.252	0.125059	-0.13464	0.131423	-0.128276	9	77327178	77327279	102	-
ENSSSCG00000017268	PRKCA	12	12882064	13263554	E014	97.2718	0.00935926	13.2764	0.00407543	0.800674	14.2356	14.9798	13.4391	12.7507	-0.155255	-0.488313	0.174485	-0.158574	12	13215852	13216025	174	+
ENSSSCG00000017744	SUZ12	12	42983601	43032654	E006	104.465	0.0100529	13.2271	0.00417046	0.800674	15.157	13.3062	14.8773	13.9835	0.395729	0.150253	0.0569278	-0.188548	12	42990500	42990643	144	-
ENSSSCG00000017941	NEURL4	12	52667831	52680189	E017	29.7107	0.0143026	13.2838	0.00406144	0.800674	8.85256	7.96221	7.00797	7.30409	0.311558	-0.252762	0.685356	0.121036	12	52674816	52674892	77	-
ENSSSCG00000018046	ENSSSCG00000018046	12	59977028	60019814	E019	3.99462	0.122947	13.2461	0.00413354	0.800674	2.82219	1.38304	2.66594	3.35401	2.06026	2.55966	0.164671	0.66407	12	60007215	60007381	167	-
ENSSSCG00000021041	ENSSSCG00000021041	9	66521490	66550511	E018	11.6514	0.0513681	13.2118	0.00420036	0.800674	4.24464	3.7206	5.71932	5.29279	0.381809	1.0224	-0.866021	-0.225428	9	66541141	66541260	120	-
ENSSSCG00000023028	JAM2	13	189165975	189275839	E015	16.6127	0.0398018	13.2893	0.00405092	0.800674	4.85386	5.33885	5.60012	7.03999	-0.276687	0.80613	-0.415635	0.667181	13	189265127	189265174	48	+
ENSSSCG00000023165	SEMA7A	7	59094932	59119532	E014	578.998	0.00270102	13.2324	0.00416013	0.800674	31.6319	30.3571	31.3185	29.891	0.147493	-0.0549103	0.0359101	-0.166494	7	59113458	59113656	199	+
ENSSSCG00000025698	SERPINE1	3	8863695	8871547	E010	5210.1	0.00446362	13.2922	0.00404542	0.800674	62.3352	64.1595	63.1519	63.6778	-0.157118	-0.0413967	-0.0704526	0.0452691	3	8869906	8871547	1642	+
ENSSSCG00000027587	SPAG1	4	36746801	36844512	E010	26.1845	0.0180004	13.2676	0.00409227	0.800674	7.48841	7.05623	8.41054	6.41948	0.173925	-0.276158	-0.34067	-0.790753	4	36779501	36779732	232	-
ENSSSCG00000027857	DMXL1	2	123003086	123141060	E011	29.1767	0.0288741	13.2844	0.00406019	0.800674	8.09835	6.48691	7.76179	8.62641	0.649165	0.834796	0.124515	0.310146	2	123045064	123045317	254	+
ENSSSCG00000028225	DICER1	7	116365802	116411224	E020	84.6381	0.0990783	13.285	0.00405919	0.800674	13.8499	9.74118	14.5181	14.6076	1.05224	1.21409	-0.14313	0.0187192	7	116399251	116399723	473	-
ENSSSCG00000032381	ENSSSCG00000032381	3	31482353	31576468	E006	9.34166	0.0351369	13.2752	0.00407768	0.800674	5.20627	3.41338	4.6098	4.50387	1.224	0.803223	0.353327	-0.067452	3	31570165	31570168	4	+
ENSSSCG00000032407	LRFN1	6	47971275	47978430	E001	62.8833	0.0221668	13.2247	0.00417499	0.800674	10.953	11.6773	10.3124	11.896	-0.190983	0.0554972	0.179077	0.425557	6	47971275	47972999	1725	-
ENSSSCG00000032877	MEGF10	2	130189556	130401077	E012	91.5413	0.00641507	13.2351	0.00415477	0.800674	13.7933	13.1976	14.7769	12.786	0.13349	-0.0954749	-0.209384	-0.438349	2	130311875	130311967	93	+
ENSSSCG00000033146	CD163	5	63300231	63334498	E016	991.165	0.000605293	13.264	0.0040992	0.800674	37.1557	38.0747	38.2159	38.2719	-0.0951606	0.020272	-0.109683	0.00574929	5	63326673	63326993	321	+
ENSSSCG00000035093	KIF26A	AEMK02000452.1	2540304	2580943	E015	4.66042	0.0565386	13.2918	0.00404628	0.800674	3.29551	2.9926	2.00251	3.84089	0.278934	0.722297	1.44	1.88337	AEMK02000452.1	2575018	2575026	9	+
ENSSSCG00000035997	RPL10	X	124926772	124929791	E003	14.285	0.186178	13.2182	0.00418781	0.800674	6.81857	6.43476	4.50087	3.43992	0.169107	-1.81833	1.20855	-0.778878	X	124926889	124927184	296	+
ENSSSCG00000036537	NFIC	2	75193342	75297380	E013	391.487	0.00442442	13.2585	0.00410974	0.800674	27.0842	25.9005	26.6654	25.2739	0.152101	-0.0825357	0.0532746	-0.181362	2	75245621	75246152	532	-
ENSSSCG00000038760	ANKRD40	12	26978215	26995714	E001	330.763	0.00475276	13.2325	0.00415989	0.800674	24.3117	23.8872	23.7941	25.5182	0.0584287	0.220463	0.0713503	0.233385	12	26978215	26980682	2468	-
ENSSSCG00000039185	EPB41L5	15	31159223	31295893	E008	10.1135	0.0614246	13.2906	0.0040485	0.800674	3.20968	5.31591	4.50838	4.92312	-1.46264	-0.223028	-0.984192	0.255421	15	31176701	31176775	75	-
ENSSSCG00000040740	C22orf39	14	51106991	51112359	E001	386.716	0.00864525	13.2122	0.00419945	0.800674	26.626	26.5587	25.1964	25.4612	0.00862287	-0.142874	0.186633	0.0351361	14	51106991	51109511	2521	-
ENSSSCG00000042522	ENSSSCG00000042522	1	130652502	130696307	E015	37.3599	0.00890742	13.2909	0.00404801	0.800674	8.86519	7.55835	8.29039	9.56831	0.468346	0.693511	0.197183	0.422348	1	130676381	130676496	116	-
ENSSSCG00000049258	ENSSSCG00000049258	2	78132076	78132586	E001	20.0705	0.0699544	13.255	0.00411641	0.800674	6.11851	6.93711	5.76701	6.55625	-0.366386	-0.164887	0.172313	0.373812	2	78132076	78132342	267	-
ENSSSCG00000001474	RXRB	7	25236007	25242875	E012	166.956	0.00214187	13.2045	0.00421463	0.801309	18.0753	18.1272	18.5005	16.9912	-0.00898281	-0.201767	-0.0729483	-0.265732	7	25238886	25239058	173	-
ENSSSCG00000008233	TMEM150A	3	59166897	59171123	E002	0.997892	0.266748	13.203	0.00421752	0.801309	1.4342	1.29293	2.27479	0.024236	0.299364	-11.4753	-1.33216	-13.1069	3	59167122	59167410	289	+
ENSSSCG00000011137	GDI2	10	65160653	65196447	E024	404.354	0.0171473	13.2004	0.00422276	0.801309	24.5417	28.8123	24.856	27.1338	-0.546967	-0.207721	-0.0424843	0.296762	10	65196401	65196434	34	+
ENSSSCG00000015106	HYOU1	9	46264933	46276995	E020	133.063	0.00336349	13.2002	0.00422299	0.801309	16.6152	16.5558	14.9535	15.9837	0.0110717	-0.108502	0.323853	0.204279	9	46269637	46269658	22	-
ENSSSCG00000034373	TNRC6C	12	3847901	3935368	E011	27.4006	0.0326794	13.2019	0.00421963	0.801309	7.67005	8.25532	6.99005	6.19158	-0.215733	-0.841412	0.27167	-0.354009	12	3865924	3866043	120	-
ENSSSCG00000039670	EPN1	6	59789946	59802299	E003	622.705	0.00169429	13.2036	0.00421635	0.801309	32.5133	30.996	31.8286	31.4083	0.172943	0.0475058	0.0774204	-0.0480173	6	59793205	59793526	322	+
ENSSSCG00000001834	MFGE8	7	54539970	54571747	E016	883.601	0.00343153	13.196	0.00423132	0.80188	38.0291	35.361	36.0097	35.6231	0.279977	0.0279963	0.210887	-0.0410932	7	54551694	54551822	129	-
ENSSSCG00000016365	ENSSSCG00000016365	15	139520015	139531744	E007	3.91478	0.113214	13.1955	0.00423243	0.80188	2.64876	2.13808	3.88813	2.28968	0.618943	0.197916	-1.11061	-1.53164	15	139508617	139508748	132	-
ENSSSCG00000027857	DMXL1	2	123003086	123141060	E015	20.8482	0.018249	13.1829	0.00425729	0.805977	6.82494	6.0548	7.46646	5.80353	0.349262	-0.123434	-0.262718	-0.735413	2	123048747	123048849	103	+
ENSSSCG00000034814	MRTO4	6	77747819	77754864	E003	191.273	0.00365073	13.1812	0.00426067	0.806004	18.7829	18.0527	19.0005	19.8861	0.124524	0.305218	-0.0363344	0.14436	6	77751026	77751129	104	+
ENSSSCG00000000890	NEDD1	5	86693843	86737222	E001	185.824	0.00747693	13.1685	0.00428595	0.806227	17.7285	18.9574	18.4114	19.9999	-0.210328	0.169704	-0.118349	0.261683	5	86693843	86695362	1520	-
ENSSSCG00000003809	JAK1	6	147429056	147567182	E017	454.423	0.00221637	13.1785	0.00426607	0.806227	28.7148	27.562	28.0662	27.0745	0.142076	-0.061307	0.0794552	-0.123927	6	147540169	147540358	190	+
ENSSSCG00000006127	NBN	4	46787691	46874603	E013	107.298	0.00456863	13.1631	0.00429687	0.806227	14.5588	13.458	15.073	15.07	0.238537	0.343834	-0.105919	-0.000621903	4	46800213	46800406	194	+
ENSSSCG00000007280	ITCH	17	37810235	37918209	E001	70.2894	0.0109281	13.1684	0.00428622	0.806227	12.1508	11.1931	12.7795	11.0474	0.245376	-0.0390337	-0.15151	-0.43592	17	37810235	37810261	27	+
ENSSSCG00000007815	GTF3C1	3	19368394	19439630	E023	152.363	0.00589012	13.1674	0.00428831	0.806227	15.9034	17.7872	18.0578	17.1191	-0.346943	-0.11925	-0.394149	-0.166456	3	19414898	19414976	79	+
ENSSSCG00000009516	UBAC2	11	68145101	68319939	E018	131.846	0.00548192	13.1596	0.00430392	0.806227	14.8002	16.7576	16.1371	16.276	-0.38173	-0.0901395	-0.265168	0.0264229	11	68319473	68319500	28	+
ENSSSCG00000011301	ZDHHC3	13	28098007	28176738	E012	110.375	0.00856482	13.1659	0.00429133	0.806227	15.2743	14.1201	15.9516	13.8874	0.239546	-0.0504195	-0.13319	-0.423156	13	28176501	28176718	218	-
ENSSSCG00000014791	RRM1	9	6025073	6065143	E028	202.288	0.00594471	13.1726	0.00427786	0.806227	18.4798	19.1789	21.0461	19.4989	-0.117028	0.0523966	-0.413247	-0.243822	9	6058011	6058024	14	-
ENSSSCG00000016597	POT1	18	22885749	22981890	E003	2.73069	0.188421	13.1596	0.00430389	0.806227	3.18699	1.64048	2.89458	1.47142	1.91901	-0.314021	0.278363	-1.95467	18	22885767	22885768	2	+
ENSSSCG00000027299	PANK4	6	64393102	64407448	E012	56.5306	0.00930392	13.1728	0.00427751	0.806227	11.6236	10.7651	9.65374	10.3578	0.228692	-0.114563	0.551739	0.208484	6	64398182	64398337	156	-
ENSSSCG00000029304	STEAP3	15	24736594	24787865	E008	86.344	0.0185737	13.1664	0.00429029	0.806227	12.8233	12.961	11.836	14.6075	-0.0321555	0.36228	0.240407	0.634842	15	24773764	24773928	165	+
ENSSSCG00000034814	MRTO4	6	77747819	77754864	E008	456.477	0.00242911	13.1618	0.0042994	0.806227	27.5825	28.9124	27.7451	27.204	-0.16348	-0.210985	-0.0202714	-0.0677767	6	77753308	77753494	187	+
ENSSSCG00000037507	BTBD9	7	33720014	34124458	E007	88.1044	0.00506803	13.1686	0.00428592	0.806227	12.429	13.2489	13.0416	14.0991	-0.192312	0.188264	-0.144737	0.235839	7	33826371	33826560	190	-
ENSSSCG00000033636	AFMID	12	3759708	3785835	E014	25.0058	0.0223974	13.1566	0.00430985	0.806732	6.87893	6.10567	8.47848	7.22965	0.347902	0.493275	-0.612616	-0.467244	12	3766913	3766991	79	-
ENSSSCG00000008105	ANAPC1	3	44509680	44605014	E063	18.1886	0.123937	13.1532	0.00431665	0.807399	7.4627	6.63375	4.17307	4.82801	0.344208	-0.9247	1.6918	0.422892	3	44602312	44603861	1550	+
ENSSSCG00000003621	ZSCAN20	6	89732654	89754719	E001	2.01241	0.372752	13.1515	0.00432027	0.80747	2.34002	2.01648	2.75283	0.0162788	0.429902	-13.907	-0.469593	-14.8065	6	89732654	89732663	10	+
ENSSSCG00000027443	MRAS	13	79139764	79211135	E013	1077.66	0.0029948	13.1493	0.00432452	0.807658	38.0262	39.4274	38.8775	39.8421	-0.14298	0.0418385	-0.0871777	0.0976412	13	79208310	79211132	2823	+
ENSSSCG00000027403	AASDH	8	55604626	55645473	E018	49.8083	0.021341	13.1422	0.00433899	0.809754	9.9763	9.2664	11.5366	9.4732	0.218194	0.0651603	-0.43204	-0.585074	8	55644928	55645472	545	-
ENSSSCG00000006733	TTF2	4	103632381	103695036	E023	49.7712	0.00965769	13.1356	0.00435233	0.810421	9.76505	9.27077	10.0281	11.0751	0.15346	0.527093	-0.07867	0.294962	4	103674197	103674283	87	-
ENSSSCG00000031851	CBR2	12	973760	976017	E008	42.1494	0.0171644	13.1359	0.00435168	0.810421	8.88121	10.3863	8.66071	8.45706	-0.462765	-0.60677	0.0740161	-0.0699885	12	975554	976017	464	+
ENSSSCG00000032090	PDCD6	16	79818958	79835746	E010	6.21514	0.286176	13.136	0.00435157	0.810421	4.45994	4.51386	3.18573	1.79133	-0.0348598	-2.67323	0.974526	-1.66384	16	79830157	79830342	186	-
ENSSSCG00000008642	ASAP2	3	126920978	127082932	E033	35.2961	0.0148826	13.1315	0.00436064	0.810621	7.84793	8.75924	9.66566	7.65688	-0.322761	-0.394999	-0.613248	-0.685486	3	127027910	127027959	50	-
ENSSSCG00000010142	RYR2	14	53652485	54192063	E008	4.61714	0.126525	13.1311	0.00436149	0.810621	2.68152	4.04437	1.89407	3.45432	-1.18923	-0.456721	1.0045	1.73701	14	53680474	53680534	61	-
ENSSSCG00000014283	KIF3A	2	134932615	135069377	E022	28.8888	0.0220186	13.1271	0.00436967	0.810621	7.05291	6.74572	8.38869	8.53563	0.130114	0.689489	-0.508323	0.0510518	2	135032541	135032646	106	-
ENSSSCG00000034767	LAMA1	6	100332956	100468454	E046	9.41492	0.067884	13.1273	0.00436918	0.810621	2.83934	5.21526	3.90716	4.46165	-1.76169	-0.453116	-0.923885	0.384687	6	100439316	100439466	151	+
ENSSSCG00000045404	ENSSSCG00000045404	X	106895398	106897977	E001	33.5524	0.068806	13.1276	0.00436854	0.810621	8.33628	7.70103	8.65036	8.60879	0.23259	0.327164	-0.10875	-0.0141756	X	106895398	106897187	1790	+
ENSSSCG00000017957	ENSSSCG00000017957	12	52868434	52874249	E007	56.557	0.0253351	13.1225	0.00437911	0.811768	12.135	10.4188	10.9841	9.32123	0.454695	-0.329441	0.297643	-0.486493	12	52869846	52869882	37	+
ENSSSCG00000001473	COL11A2	7	25204497	25234888	E060	3542.83	0.00144451	13.1187	0.00438682	0.811989	57.3577	56.435	57.0312	56.2339	0.0814224	-0.0177965	0.0287705	-0.0704484	7	25221605	25221658	54	-
ENSSSCG00000002955	CATSPERG	6	47251964	47282829	E023	10.6936	0.0635395	13.12	0.0043842	0.811989	4.6912	3.60288	5.834	4.70416	0.765059	0.773066	-0.633656	-0.625649	6	47279708	47279864	157	+
ENSSSCG00000002457	ITPK1	7	114361968	114520793	E010	88.4099	0.00588449	13.1167	0.00439097	0.812153	13.0722	12.8535	14.5434	12.7729	0.0508381	-0.0189362	-0.323108	-0.392882	7	114427789	114427914	126	-
ENSSSCG00000016743	OGDH	18	50609418	50684964	E027	7.63623	0.140297	13.115	0.00439434	0.812173	5.06183	4.31616	3.26786	2.54651	0.462497	-1.5271	1.26834	-0.721251	18	50629410	50629563	154	-
ENSSSCG00000030672	ZNF692	2	52284193	52296973	E003	34.1091	0.0228169	13.111	0.00440259	0.813095	8.84255	8.08325	9.14465	7.24722	0.263955	-0.319903	-0.099001	-0.682859	2	52289418	52289605	188	+
ENSSSCG00000023710	REEP1	3	58436324	58558934	E003	3.01773	0.102788	13.1086	0.00440758	0.813414	3.26239	2.10431	2.18534	1.54074	1.26754	-0.900246	1.15839	-1.0094	3	58436338	58436341	4	+
ENSSSCG00000005355	EXOSC3	1	238536345	238541333	E003	87.7783	0.00503433	13.1052	0.00441455	0.813486	12.3202	13.1681	13.5246	13.4842	-0.200256	0.0716428	-0.280932	-0.00903298	1	238537845	238537996	152	-
ENSSSCG00000008188	MGAT4A	3	55560118	55666193	E018	75.8247	0.0109224	13.0945	0.00443663	0.813486	12.548	12.2545	12.7912	10.9024	0.0710659	-0.349218	-0.0577347	-0.478019	3	55651065	55651131	67	+
ENSSSCG00000010211	CCDC6	14	63175655	63299373	E010	111.856	0.0026181	13.0999	0.00442542	0.813486	14.2001	14.4964	15.6097	15.0351	-0.062811	0.111286	-0.288979	-0.114882	14	63220984	63221112	129	-
ENSSSCG00000011332	SETD2	13	29884719	29996359	E010	2.92669	0.520277	13.1036	0.0044178	0.813486	0.543387	2.62554	3.4616	2.50527	-4.54765	-0.135539	-5.34724	-0.93513	13	29922137	29922321	185	-
ENSSSCG00000016488	SSBP1	18	8151029	8167983	E012	1.57985	0.189815	13.0977	0.0044301	0.813486	1.92528	2.79575	0.948286	1.17475	-1.07791	-2.50421	2.04442	0.618116	18	8167959	8167971	13	-
ENSSSCG00000017198	ACOX1	12	5439361	5479546	E010	31.2001	0.0384799	13.0872	0.00445187	0.813486	9.205	6.71747	8.22806	7.61608	0.924107	0.367176	0.330225	-0.226706	12	5456943	5457103	161	+
ENSSSCG00000017473	TOP2A	12	22001282	22028450	E024	290.096	0.00331031	13.0952	0.00443521	0.813486	22.6547	21.7467	23.3824	23.4934	0.133072	0.252382	-0.103702	0.0156076	12	22017929	22018129	201	+
ENSSSCG00000021145	AP1S1	3	8881107	8887566	E003	37.7245	0.0269639	13.0832	0.00446	0.813486	9.84487	8.46021	7.1814	9.2478	0.447014	0.26215	0.927501	0.742637	3	8881630	8882793	1164	+
ENSSSCG00000021353	TMX4	17	16831932	16881350	E001	380.602	0.017776	13.0818	0.00446305	0.813486	24.6114	27.3361	23.7732	26.761	-0.355291	-0.0728193	0.115038	0.39751	17	16831932	16833140	1209	-
ENSSSCG00000021628	TMEM70	4	61958605	61966024	E001	231.824	0.00674526	13.0986	0.00442824	0.813486	20.3755	21.4632	20.0016	21.0904	-0.167086	-0.0564779	0.0590842	0.169692	4	61958605	61959578	974	-
ENSSSCG00000024259	PPP1R11	7	22633859	22636971	E003	4.37436	0.0708785	13.0846	0.00445713	0.813486	2.89506	3.27886	3.82987	1.94797	-0.360109	-1.50511	-0.809808	-1.95481	7	22633859	22633861	3	+
ENSSSCG00000031118	PREX1	17	50354775	50550637	E059	160.731	0.00311508	13.0849	0.00445657	0.813486	18.3319	17.1074	18.1258	16.9082	0.215807	-0.0363396	0.0354453	-0.216702	17	50465868	50465939	72	-
ENSSSCG00000031882	PNPT1	3	85595392	85639690	E012	2.79396	0.144897	13.1024	0.00442022	0.813486	2.28886	1.91943	3.59516	1.59377	0.508496	-0.536902	-1.3058	-2.35119	3	85613575	85613608	34	+
ENSSSCG00000037201	MPV17	3	111821690	111833928	E012	24.2729	0.0137373	13.0867	0.00445291	0.813486	6.89612	6.78936	6.10855	7.81966	0.0455767	0.413404	0.35382	0.721648	3	111831083	111831115	33	+
ENSSSCG00000039185	EPB41L5	15	31159223	31295893	E009	12.9679	0.0982697	13.0906	0.00444467	0.813486	3.68339	4.82912	6.03277	5.76061	-0.785179	0.512697	-1.4323	-0.134425	15	31178988	31179078	91	-
ENSSSCG00000040554	COL9A3	17	62074855	62093703	E031	4871.53	0.00153993	13.0816	0.00446348	0.813486	61.2194	62.7416	61.6856	62.7359	-0.131648	-0.000485554	-0.0403943	0.0907683	17	62092346	62092423	78	+
ENSSSCG00000059847	ENSSSCG00000059847	6	167327587	167328835	E001	56.16	0.00941477	13.0907	0.00444451	0.813486	10.2103	11.3978	9.66452	10.8856	-0.32721	-0.136996	0.162645	0.35286	6	167327587	167327760	174	-
ENSSSCG00000008794	RHOH	8	31321059	31372364	E020	8.86748	0.0821034	13.077	0.0044731	0.813521	4.50112	4.91726	4.07923	2.72307	-0.256636	-1.71165	0.285357	-1.16966	8	31369652	31369661	10	+
ENSSSCG00000009629	BIN3	14	6874300	6889133	E002	151.855	0.00405943	13.0705	0.00448653	0.813521	16.5669	17.8669	16.4263	17.1122	-0.234843	-0.134477	0.0263347	0.126702	14	6874530	6875355	826	-
ENSSSCG00000011045	MINDY3	10	45980111	46062700	E006	43.1044	0.00697795	13.0741	0.004479	0.813521	9.78609	8.32299	9.44636	9.72168	0.47736	0.457825	0.104436	0.0849014	10	46002429	46002543	115	+
ENSSSCG00000013568	ARHGEF18	2	71651100	71747409	E015	139.595	0.00770919	13.0713	0.00448491	0.813521	16.1977	15.4557	16.6845	17.4785	0.144179	0.380026	-0.0914854	0.144362	2	71657522	71657704	183	-
ENSSSCG00000021656	ENSSSCG00000021656	13	135803314	135968096	E005	0.628276	0.500082	13.0713	0.004485	0.813521	0.0195576	0.944139	2.35506	0.0187976	-11.1867	-11.3011	-13.8259	-13.9403	13	135889637	135889638	2	-
ENSSSCG00000028397	ENSSSCG00000028397	5	78318742	78324904	E004	2.4781	0.376233	13.0732	0.00448097	0.813521	2.06023	3.72713	1.30811	1.31917	-1.71422	-3.00153	1.3116	0.0242916	5	78320383	78320605	223	+
ENSSSCG00000044892	ENSSSCG00000044892	17	62716017	62719332	E008	6.17278	0.114274	13.0774	0.00447221	0.813521	3.52102	3.59329	1.51544	3.70602	-0.05882	0.0894397	2.43639	2.58465	17	62719099	62719319	221	-
ENSSSCG00000014435	CSNK1A1	2	150612077	150662284	E019	1.1867	0.238237	13.0684	0.00449092	0.813725	0.991626	2.44173	0.695393	0.986458	-2.60198	-2.61706	1.02413	1.00905	2	150636148	150636212	65	-
ENSSSCG00000016567	STRIP2	18	19209051	19255676	E010	27.3952	0.0188155	13.0657	0.0044966	0.813787	7.3035	6.40919	8.51468	7.08952	0.381571	0.294595	-0.45004	-0.537016	18	19232257	19232328	72	-
ENSSSCG00000025133	ITGB2	13	207512950	207544107	E012	606.703	0.00227255	13.0652	0.00449779	0.813787	31.5357	30.1037	31.6726	31.6352	0.166285	0.17766	-0.0156458	-0.00427074	13	207522313	207522408	96	-
ENSSSCG00000003492	SLC66A1	6	77761782	77778571	E008	59.4772	0.00727813	13.0446	0.00454123	0.813962	11.6467	10.0232	11.5421	10.7406	0.446539	0.205126	0.0269559	-0.214457	6	77776379	77776564	186	+
ENSSSCG00000006527	KRTCAP2	4	94642942	94646436	E006	2.48278	0.169153	13.0457	0.0045388	0.813962	2.74282	0.865048	2.64825	2.3937	3.33221	2.93868	0.101442	-0.292082	4	94646226	94646267	42	+
ENSSSCG00000007580	WIPI2	3	3800186	3834413	E004	134.427	0.00321897	13.047	0.00453611	0.813962	16.5792	16.0147	16.8993	15.2144	0.106914	-0.157358	-0.059216	-0.323489	3	3800318	3800358	41	+
ENSSSCG00000010105	SMPD4	14	50663608	50689352	E024	209.913	0.00213312	13.0496	0.00453058	0.813962	19.3351	19.7468	19.1428	20.7099	-0.0668281	0.152003	0.0316253	0.250457	14	50687545	50687676	132	+
ENSSSCG00000012146	CTPS2	X	13049941	13174568	E006	164.354	0.00840713	13.0498	0.00453021	0.813962	17.1994	18.115	16.046	18.3997	-0.161837	0.0488942	0.21474	0.425472	X	13069052	13069196	145	-
ENSSSCG00000016053	NEMP2	15	95097154	95140478	E011	10.9929	0.0340905	13.0575	0.00451399	0.813962	4.59457	4.27307	6.07615	4.33433	0.210403	0.0412732	-0.812496	-0.981625	15	95140210	95140478	269	-
ENSSSCG00000027372	SAMD9	9	72964869	72999258	E009	3.00958	0.252617	13.0535	0.00452239	0.813962	3.46214	1.58039	2.94865	2.14968	2.2664	0.88849	0.464483	-0.913425	9	72999072	72999258	187	-
ENSSSCG00000031592	ZNF462	1	248031631	248179784	E015	15.4695	0.0213297	13.045	0.00454031	0.813962	5.30021	6.19079	4.81826	6.41256	-0.452059	0.102624	0.276934	0.831617	1	248157314	248157537	224	+
ENSSSCG00000031810	TTLL13	7	55811855	55827077	E014	5.60738	0.06186	13.0492	0.00453135	0.813962	2.59718	3.0469	3.97874	4.09997	-0.461768	0.85942	-1.23421	0.0869808	7	55824651	55824831	181	+
ENSSSCG00000035148	ZNF268	14	22379611	22395525	E010	13.0538	0.0229285	13.0568	0.00451531	0.813962	4.43681	6.15768	4.59212	5.33397	-0.952698	-0.417973	-0.0998162	0.434909	14	22387428	22387454	27	+
ENSSSCG00000037455	NDUFS8	2	4862589	4867393	E002	539.482	0.00104827	13.0473	0.00453551	0.813962	29.3472	30.4501	30.3004	29.3527	-0.130567	-0.129905	-0.113027	-0.112365	2	4863296	4863485	190	-
ENSSSCG00000040434	KANSL3	3	56959110	57005310	E022	32.1378	0.00747192	13.0486	0.00453271	0.813962	8.53396	7.21418	8.86039	8.0692	0.492692	0.32817	-0.110473	-0.274995	3	56975159	56975249	91	+
ENSSSCG00000063511	ENSSSCG00000063511	AEMK02000452.1	3633030	3635390	E002	2557.29	0.0025529	13.0573	0.00451432	0.813962	49.5805	49.3562	49.2655	49.403	0.0206436	0.00430859	0.0289997	0.0126647	AEMK02000452.1	3633569	3633895	327	-
ENSSSCG00000063511	ENSSSCG00000063511	AEMK02000452.1	3633030	3635390	E002	2557.29	0.0025529	13.0573	0.00451432	0.813962	49.5805	49.3562	49.2655	49.403	0.0206436	0.00430859	0.0289997	0.0126647	AEMK02000452.1	3633569	3633895	327	-
ENSSSCG00000063511	ENSSSCG00000063511	AEMK02000452.1	3633030	3635390	E002	2557.29	0.0025529	13.0573	0.00451432	0.813962	49.5805	49.3562	49.2655	49.403	0.0206436	0.00430859	0.0289997	0.0126647	AEMK02000452.1	3633569	3633895	327	-
ENSSSCG00000063511	ENSSSCG00000063511	AEMK02000452.1	3633030	3635390	E002	2557.29	0.0025529	13.0573	0.00451432	0.813962	49.5805	49.3562	49.2655	49.403	0.0206436	0.00430859	0.0289997	0.0126647	AEMK02000452.1	3633569	3633895	327	-
ENSSSCG00000011261	WDR48	13	23735567	23786308	E006	51.2988	0.0097112	13.0409	0.00454907	0.814781	10.5784	9.49098	11.1698	9.78984	0.321306	0.0916516	-0.161846	-0.391501	13	23747155	23747295	141	+
ENSSSCG00000002410	CEP128	7	103345985	103760292	E020	19.1901	0.0245624	13.0293	0.00457374	0.815098	5.38142	5.84324	7.07014	6.97301	-0.239541	0.515556	-0.795531	-0.0404335	7	103664792	103664878	87	-
ENSSSCG00000004328	MDN1	1	57660224	57826350	E099	7.87703	0.0915468	13.0312	0.00456972	0.815098	4.40152	2.46381	4.21123	4.79069	1.67931	1.92515	0.128142	0.373978	1	57794150	57794264	115	-
ENSSSCG00000008994	RBM46	8	74337319	74382515	E002	9.27496	0.0343462	13.0301	0.00457189	0.815098	4.32856	3.61991	3.74248	5.36679	0.518024	1.14221	0.421596	1.04579	8	74337323	74338277	955	-
ENSSSCG00000012980	KAT5	2	6560513	6572466	E012	107.717	0.0109572	13.0376	0.0045561	0.815098	13.5815	14.4172	14.4614	15.5465	-0.181168	0.23038	-0.190478	0.22107	2	6570639	6570713	75	-
ENSSSCG00000015235	ETS1	9	55377266	55512115	E013	420.923	0.00593024	13.0361	0.0045592	0.815098	27.377	26.0792	27.8829	26.7286	0.165722	0.0836329	-0.0631265	-0.145215	9	55411362	55411481	120	-
ENSSSCG00000017146	ENSSSCG00000017146	12	2160238	2209820	E021	49.4072	0.0105946	13.033	0.00456579	0.815098	10.6257	10.3242	8.75664	10.1404	0.0854501	-0.0532683	0.572	0.433282	12	2180108	2180364	257	-
ENSSSCG00000038800	PUF60	4	812131	824318	E010	363.943	0.00424819	13.0352	0.00456106	0.815098	25.6562	24.1289	26.2423	25.3767	0.205282	0.168405	-0.0764276	-0.113304	4	816776	816862	87	+
ENSSSCG00000002714	WDR59	6	12682184	12768728	E020	21.0835	0.0389708	13.0243	0.00458427	0.815671	7.31293	6.03715	7.55507	5.53227	0.559667	-0.254221	-0.0953643	-0.909252	6	12734250	12734319	70	+
ENSSSCG00000024344	CCR5	13	29383303	29387895	E002	11.934	0.0717285	13.022	0.0045893	0.815671	5.4133	5.15252	5.32399	3.98891	0.143516	-0.742631	0.048367	-0.837779	13	29383370	29383410	41	+
ENSSSCG00000026177	SLC25A40	9	92481564	92528186	E018	14.5911	0.0482045	13.0221	0.00458897	0.815671	5.61484	5.96134	3.8516	5.91294	-0.174315	-0.0237394	1.09395	1.24453	9	92526357	92528186	1830	+
ENSSSCG00000035093	KIF26A	AEMK02000452.1	2540304	2580943	E022	16.7549	0.0334674	13.0216	0.00459006	0.815671	5.16876	5.49261	7.32673	5.76647	-0.17667	0.141571	-1.017	-0.698762	AEMK02000452.1	2579386	2579536	151	+
ENSSSCG00000006648	CTSS	4	98417883	98442950	E003	44.7298	0.0652612	13.0162	0.00460169	0.816659	10.7746	10.4677	9.2561	7.3046	0.0858527	-1.05957	0.449896	-0.695523	4	98417905	98417905	1	+
ENSSSCG00000035045	DOCK1	14	136257807	136741882	E048	181.704	0.00690974	13.016	0.00460217	0.816659	17.8489	19.6696	17.8905	19.0288	-0.305926	-0.104867	-0.00727412	0.193786	14	136734384	136734582	199	+
ENSSSCG00000015390	ENSSSCG00000015390	9	93050111	93146467	E013	1.73344	0.164268	13.0064	0.00462278	0.819732	1.43932	1.47123	3.08517	1.48593	-0.0633139	0.0286926	-2.20278	-2.11077	9	93097915	93097946	32	+
ENSSSCG00000000118	MICALL1	5	9924652	9956946	E019	45.3167	0.0275464	12.9886	0.00466135	0.820318	9.58822	8.51028	11.1468	9.35296	0.351545	0.27817	-0.446896	-0.520271	5	9956682	9956946	265	-
ENSSSCG00000003030	CIC	6	49638990	49662947	E004	252.555	0.00192856	12.9995	0.00463777	0.820318	21.2341	22.4085	20.5605	21.3385	-0.174465	-0.158652	0.103558	0.119371	6	49640522	49640653	132	-
ENSSSCG00000003038	GRIK5	6	49845656	49902080	E010	6.37414	0.0930782	12.9936	0.00465053	0.820318	3.46792	3.50409	5.04899	2.69077	-0.0300354	-0.763964	-1.089	-1.82293	6	49858264	49858368	105	+
ENSSSCG00000003407	CASZ1	6	70878983	70933357	E020	2.68519	0.186401	12.9953	0.00464681	0.820318	2.18724	2.31265	3.11664	0.0145389	-0.161086	-14.629	-1.02364	-15.4916	6	70899157	70899225	69	-
ENSSSCG00000004779	PLCB2	1	131005408	131028689	E003	39.2729	0.019669	12.9954	0.00464647	0.820318	8.83632	8.38588	10.3854	8.19139	0.153925	-0.0689347	-0.47742	-0.700281	1	131011883	131011951	69	+
ENSSSCG00000007554	ZFAND2A	3	756429	775983	E006	5.81154	0.0657638	12.9882	0.0046623	0.820318	2.7652	4.00021	2.46137	4.06638	-1.06858	0.0475475	0.33645	1.45258	3	775636	775796	161	-
ENSSSCG00000010315	ADK	14	76836095	77322416	E021	632.058	0.00204259	12.9891	0.00466021	0.820318	31.1105	32.2174	31.3809	32.4943	-0.126379	0.0311974	-0.0311254	0.126451	14	77315992	77317080	1089	+
ENSSSCG00000016773	ZNF212	18	55528138	55541841	E005	200.783	0.0111943	13.0031	0.00462995	0.820318	18.9884	19.82	18.5542	20.3716	-0.135791	0.087517	0.0728601	0.296168	18	55539876	55541841	1966	+
ENSSSCG00000016900	ESM1	16	34184257	34193441	E004	117.192	0.00771054	12.9979	0.00464121	0.820318	15.2213	15.8346	13.5564	15.1312	-0.121191	-0.139358	0.352379	0.334212	16	34184682	34184797	116	-
ENSSSCG00000039469	DNAL1	7	96999602	97047090	E003	4.54403	0.0648163	13.0013	0.00463385	0.820318	2.04993	2.96238	3.64753	3.33447	-1.06412	0.342294	-1.66618	-0.259762	7	96999653	96999655	3	+
ENSSSCG00000044406	TMEM80	2	428303	433528	E007	5.55195	0.0832072	12.9889	0.00466075	0.820318	3.19108	2.16551	3.51739	4.2944	1.12079	1.98076	-0.281756	0.578221	2	431866	431870	5	+
ENSSSCG00000003395	PIK3CD	6	70026373	70084742	E017	124.256	0.002841	12.9796	0.00468089	0.820746	15.4911	14.6154	15.2679	16.3867	0.177875	0.35082	0.0444735	0.217418	6	70080440	70080618	179	+
ENSSSCG00000005300	VCP	1	235851206	235869634	E031	885.156	0.00452983	12.9753	0.0046903	0.820746	37.7064	35.0813	36.6783	35.9749	0.276675	0.095397	0.107089	-0.0741896	1	235865060	235865232	173	-
ENSSSCG00000006156	TPD52	4	56471897	56603617	E023	238.599	0.00434839	12.9778	0.0046849	0.820746	20.6747	21.9547	19.9501	21.422	-0.193721	-0.0795005	0.113973	0.228193	4	56601548	56602474	927	+
ENSSSCG00000013008	CDCA5	2	7103673	7113202	E007	49.8844	0.00619773	12.984	0.00467134	0.820746	10.1896	9.03235	10.4089	10.3556	0.356318	0.404234	-0.0631678	-0.0152514	2	7104225	7104290	66	+
ENSSSCG00000014283	KIF3A	2	134932615	135069377	E023	21.4	0.017845	12.9829	0.00467366	0.820746	6.14942	5.8266	7.1572	7.41423	0.157072	0.703315	-0.443008	0.103235	2	135046123	135046207	85	-
ENSSSCG00000015712	DDX18	15	23425669	23442980	E002	508.094	0.00513167	12.9762	0.00468836	0.820746	29.431	28.0308	30.5784	28.8274	0.170167	0.0974815	-0.135533	-0.208219	15	23427692	23428330	639	+
ENSSSCG00000021129	PFKM	5	78476123	78526997	E020	91.1559	0.00327816	12.975	0.00469109	0.820746	13.7343	14.0838	13.5287	12.5597	-0.0761914	-0.345883	0.0456409	-0.224051	5	78517787	78517850	64	+
ENSSSCG00000030197	CD2AP	7	42218290	42332518	E011	139.316	0.00715112	12.9773	0.00468601	0.820746	17.5034	15.5208	17.0268	15.9417	0.371585	0.0822118	0.0858565	-0.203516	7	42276981	42277101	121	+
ENSSSCG00000007606	TRRAP	3	5909022	6029333	E012	33.1144	0.0149157	12.9662	0.00471017	0.822816	9.2589	8.19431	7.52074	7.60291	0.359518	-0.219708	0.611053	0.0318269	3	5929005	5929093	89	+
ENSSSCG00000020743	RABGAP1	1	263857513	264030574	E004	73.9712	0.0095372	12.9659	0.00471101	0.822816	13.0655	12.3076	12.3953	11.2106	0.179733	-0.279177	0.158402	-0.300508	1	263903497	263903701	205	+
ENSSSCG00000022324	PPFIA3	6	54313981	54337338	E015	3.22629	0.250291	12.9635	0.00471613	0.822816	3.03795	2.12723	0.958609	3.41997	1.03005	1.37276	3.33135	3.67406	6	54327037	54327181	145	+
ENSSSCG00000036521	TNFSF13	12	52853904	52857029	E009	215.641	0.00416261	12.9648	0.00471341	0.822816	18.7868	20.4785	19.9584	20.5782	-0.273704	0.0155533	-0.191604	0.0976529	12	52856152	52857023	872	+
ENSSSCG00000005425	SLC44A1	1	246548497	246760514	E029	721.348	0.00195265	12.9581	0.00472802	0.824314	32.5164	34.8742	33.4995	33.6582	-0.259423	-0.132475	-0.109456	0.0174914	1	246712492	246713894	1403	+
ENSSSCG00000001473	COL11A2	7	25204497	25234888	E005	175.587	0.0174152	12.9484	0.00474956	0.824869	14.955	18.8625	18.524	18.198	-0.719598	-0.112736	-0.662595	-0.0557327	7	25204500	25204506	7	-
ENSSSCG00000002965	ACTN4	6	47493919	47565998	E030	892.691	0.00123496	12.9492	0.00474767	0.824869	35.719	37.1902	36.0357	36.7974	-0.15489	-0.0410335	-0.0336258	0.0802311	6	47564760	47565007	248	+
ENSSSCG00000017086	SLC36A2	16	71618797	71689218	E013	34.7098	0.0085958	12.9499	0.00474631	0.824869	7.58819	8.71868	9.36311	8.13413	-0.40774	-0.203997	-0.617938	-0.414195	16	71689217	71689218	2	+
ENSSSCG00000017952	SAT2	12	52911725	52913363	E003	10.6246	0.0619361	12.9477	0.00475108	0.824869	5.07321	5.75821	3.47835	4.32565	-0.36828	-0.830926	1.09421	0.631562	12	52912261	52912401	141	-
ENSSSCG00000027859	HDAC7	5	78150561	78186072	E028	77.3091	0.0085565	12.9497	0.00474676	0.824869	13.6035	12.3621	11.587	12.0343	0.28832	-0.0805883	0.482222	0.113314	5	78166733	78166920	188	-
ENSSSCG00000032506	ZNF317	2	67312173	67340319	E001	2.83097	0.254881	12.951	0.00474368	0.824869	1.02124	2.53429	3.40478	2.00949	-2.62458	-0.670419	-3.47851	-1.52435	2	67312173	67312188	16	+
ENSSSCG00000000037	ARFGAP3	5	5994174	6055091	E024	4.3666	0.431833	12.9043	0.00484816	0.825801	1.92092	4.92283	2.56829	1.49901	-2.72324	-3.43935	-0.839135	-1.55525	5	6050900	6055091	4192	+
ENSSSCG00000000119	EIF3L	5	9968428	10000092	E009	1316.2	0.000999333	12.9113	0.0048324	0.825801	42.6533	41.396	41.5777	41.6478	0.123428	0.024853	0.105489	0.00691367	5	9980212	9980383	172	-
ENSSSCG00000000413	MYO1A	5	22338029	22363568	E028	3.33976	0.157281	12.9416	0.00476463	0.825801	2.49009	2.38709	3.02693	0.0135983	0.122085	-14.9135	-0.564445	-15.6001	5	22359843	22360021	179	-
ENSSSCG00000000600	EPS8	5	56817606	57005113	E012	80.9333	0.00834752	12.9322	0.00478559	0.825801	13.5336	11.6472	13.4648	12.3816	0.451152	0.183114	0.0154206	-0.252617	5	56956802	56956938	137	+
ENSSSCG00000003654	MACF1	6	95153005	95301618	E020	20.5086	0.0517406	12.9011	0.0048554	0.825801	6.88773	4.93522	7.24572	6.91294	0.970646	0.98132	-0.148134	-0.137459	6	95150836	95150857	22	+
ENSSSCG00000004934	DPP8	1	163446899	163517413	E002	39.7553	0.0177828	12.9216	0.00480923	0.825801	9.10828	9.3573	7.68863	9.84009	-0.07958	0.148689	0.497996	0.726264	1	163454718	163454829	112	-
ENSSSCG00000005110	SYNE2	1	193911965	194264354	E114	4.5605	0.116373	12.9149	0.00482421	0.825801	3.64295	2.29091	3.95607	2.21752	1.34144	-0.0940816	-0.238832	-1.67435	1	194145121	194145285	165	-
ENSSSCG00000005625	ENG	1	268309400	268343783	E016	705.503	0.000756013	12.8994	0.0048592	0.825801	33.6859	32.579	33.3022	33.7075	0.122967	0.125337	0.0423569	0.0447267	1	268319121	268319247	127	-
ENSSSCG00000006201	ARFGEF1	4	67465529	67613611	E034	84.8989	0.00667246	12.9172	0.00481903	0.825801	13.4751	13.1962	12.4696	11.8147	0.0631633	-0.332188	0.233651	-0.1617	4	67571117	67571207	91	+
ENSSSCG00000007031	POLB	17	11356129	11388821	E001	212.352	0.00509798	12.9143	0.00482561	0.825801	20.6778	18.9677	21.0025	19.3595	0.274505	0.0646243	-0.0500087	-0.259889	17	11356129	11356368	240	+
ENSSSCG00000009084	SPATA5	8	100917319	101241099	E001	77.1684	0.016345	12.9259	0.00479952	0.825801	12.9998	12.1391	11.0272	13.2185	0.205869	0.256193	0.492855	0.543178	8	100917319	100918507	1189	-
ENSSSCG00000009542	TNFSF13B	11	75599598	75633041	E002	23.5049	0.0322666	12.9375	0.00477378	0.825801	7.12196	6.3253	7.34854	5.69079	0.346373	-0.307923	-0.0916166	-0.745912	11	75600170	75600257	88	+
ENSSSCG00000010131	TXNRD2	14	51356831	51383262	E002	131.11	0.00732684	12.901	0.00485561	0.825801	15.5958	17.0573	15.6921	15.0508	-0.27648	-0.38543	-0.0189016	-0.127852	14	51356866	51356960	95	-
ENSSSCG00000010650	AFAP1L2	14	124630799	124672813	E023	27.5332	0.020017	12.9041	0.00484871	0.825801	6.90479	7.71023	8.83044	7.05754	-0.322844	-0.258894	-0.721335	-0.657384	14	124665323	124665397	75	-
ENSSSCG00000011103	PARD3	10	56967434	57600456	E013	77.4744	0.00597436	12.9396	0.00476901	0.825801	13.4282	12.2754	13.0088	11.6237	0.270241	-0.163323	0.0957642	-0.337799	10	57194078	57194267	190	-
ENSSSCG00000012655	BCORL1	X	106549139	106612894	E014	28.168	0.0266705	12.8995	0.00485909	0.825801	7.58871	8.42066	6.34447	6.78209	-0.305235	-0.633909	0.523328	0.194655	X	106607488	106607641	154	+
ENSSSCG00000012848	EPS8L2	2	433649	452630	E018	4.57801	0.0723874	12.936	0.00477696	0.825801	3.51726	3.07224	3.77321	2.11652	0.391445	-1.07709	-0.203397	-1.67193	2	447712	447800	89	+
ENSSSCG00000013321	ELP4	2	29004987	29230077	E014	4.11235	0.15244	12.9018	0.00485381	0.825801	3.70869	1.49981	2.75303	3.18639	2.61666	2.1773	0.86214	0.422788	2	29230064	29230075	12	-
ENSSSCG00000014190	FBXL17	2	112989145	113480210	E001	593.269	0.0140195	12.9129	0.00482885	0.825801	29.5084	30.8991	30.7382	32.9911	-0.163574	0.237607	-0.144896	0.256286	2	112989145	112992020	2876	-
ENSSSCG00000015747	MYOM2	15	33510929	33606922	E030	4.51025	0.261381	12.9198	0.00481325	0.825801	2.94756	3.3088	2.46466	0.750593	-0.334444	-4.28439	0.517263	-3.43268	15	33577685	33577863	179	+
ENSSSCG00000016518	TRIM24	18	11055213	11151404	E008	97.324	0.00939724	12.9063	0.00484374	0.825801	13.0595	13.4427	13.7986	15.2508	-0.0872974	0.383756	-0.166371	0.304683	18	11068849	11068984	136	-
ENSSSCG00000017109	ADAMTS16	16	76326721	76491003	E022	11.8904	0.0296709	12.9121	0.00483049	0.825801	5.1377	4.1664	4.1737	5.81358	0.608094	0.967532	0.603021	0.962459	16	76444124	76444184	61	-
ENSSSCG00000022584	PPP1R3F	X	43328274	43344013	E007	8.74024	0.0466485	12.941	0.00476603	0.825801	4.20944	3.50096	5.45054	4.0458	0.533842	0.418921	-0.750127	-0.865048	X	43342730	43342984	255	+
ENSSSCG00000023983	AGPS	15	83146002	83391984	E007	1.69466	0.259702	12.9369	0.00477499	0.825801	2.22355	1.48548	2.64639	0.565628	1.16492	-2.78673	-0.503107	-4.45476	15	83180084	83180115	32	+
ENSSSCG00000030820	STK4	17	47387600	47475718	E002	45.5991	0.0108132	12.9281	0.0047948	0.825801	10.224	8.57818	10.0259	9.82869	0.518233	0.401424	0.0579827	-0.058826	17	47387685	47387737	53	+
ENSSSCG00000032024	URB1	13	195974790	196047863	E010	22.2366	0.0207625	12.9091	0.00483744	0.825801	7.39467	7.31768	5.50323	6.80179	0.0306314	-0.213725	0.861731	0.617375	13	195995323	195995425	103	-
ENSSSCG00000035657	DIP2A	AEMK02000328.1	208422	311803	E037	28.1281	0.0213131	12.9059	0.0048445	0.825801	7.27412	8.60523	6.50216	7.90305	-0.492946	-0.250028	0.327766	0.570683	AEMK02000328.1	257225	257422	198	-
ENSSSCG00000036155	FAT4	8	99148496	99310519	E021	36.2975	0.0271334	12.9205	0.00481166	0.825801	8.83208	7.18706	9.9368	8.81545	0.604754	0.599204	-0.347954	-0.353503	8	99305346	99306126	781	-
ENSSSCG00000039473	ENSSSCG00000039473	12	37729098	37944048	E011	60.4951	0.0138238	12.905	0.00484657	0.825801	10.7361	10.7468	10.4548	8.61351	-0.00295866	-0.654207	0.0788924	-0.572356	12	37865508	37865569	62	+
ENSSSCG00000039473	ENSSSCG00000039473	12	37729098	37944048	E011	60.4951	0.0138238	12.905	0.00484657	0.825801	10.7361	10.7468	10.4548	8.61351	-0.00295866	-0.654207	0.0788924	-0.572356	12	37865508	37865569	62	+
ENSSSCG00000050213	ENSSSCG00000050213	14	61684765	61688661	E001	16.5991	0.0429482	12.9162	0.00482127	0.825801	5.06924	7.09102	5.25069	5.80944	-0.977837	-0.581502	-0.102191	0.294144	14	61684765	61685432	668	-
ENSSSCG00000052096	ENSSSCG00000052096	13	140593863	140596887	E001	602.735	0.239174	12.9114	0.0048322	0.825801	30.4678	31.0635	30.8233	32.5731	-0.0692333	0.171865	-0.0414183	0.19968	13	140593863	140594992	1130	-
ENSSSCG00000004558	CSNK1G1	1	107690065	107884045	E014	1.42356	0.297696	12.8973	0.00486411	0.825951	2.33868	2.01097	1.34535	0.0123847	0.436147	-14.6879	1.59684	-13.5272	1	107868460	107868603	144	+
ENSSSCG00000010824	RAB3GAP2	10	9734768	9828525	E006	207.319	0.00445187	12.8961	0.00486671	0.825951	18.7215	20.3692	19.4093	20.5035	-0.267559	0.0210136	-0.113956	0.174617	10	9737776	9737934	159	-
ENSSSCG00000036308	PGS1	12	3589541	3628961	E010	112.902	0.00632654	12.8935	0.0048727	0.826406	16.0324	14.2966	14.8658	14.4684	0.350555	0.0363379	0.231615	-0.0826024	12	3628791	3628961	171	-
ENSSSCG00000005269	TRPM6	1	227811204	227963309	E034	1.86703	0.186198	12.8907	0.00487914	0.826935	2.39163	0.997084	1.04512	2.53355	2.52622	2.69282	2.39043	2.55703	1	227899405	227899573	169	-
ENSSSCG00000009956	GRK3	14	43224930	43442965	E025	120.68	0.0039941	12.8811	0.00490093	0.8295	16.0182	14.8625	14.6791	15.9921	0.229574	0.224556	0.267449	0.262431	14	43410440	43410534	95	+
ENSSSCG00000023857	ARHGEF40	7	78042057	78064913	E026	84.6932	0.00952253	12.8813	0.00490052	0.8295	14.3434	12.7382	12.6079	12.4469	0.358922	-0.0695361	0.38984	-0.0386182	7	78064667	78064832	166	-
ENSSSCG00000001064	GMPR	7	12254388	12299531	E007	176.921	0.0035953	12.8563	0.00495782	0.82965	18.7743	17.5495	18.4121	18.5855	0.211394	0.179575	0.0612762	0.0294572	7	12266621	12266794	174	+
ENSSSCG00000001487	KLHL31	7	27062044	27106111	E003	6.06496	0.28666	12.8657	0.00493631	0.82965	3.18404	2.7579	3.31662	4.91857	0.41555	1.67568	-0.118038	1.1421	7	27098458	27099662	1205	+
ENSSSCG00000002547	KLC1	AEMK02000452.1	2153300	2220598	E008	1.59476	0.365509	12.8506	0.0049711	0.82965	2.29245	2.27538	1.65515	0.0118858	0.0215905	-15.1634	0.940813	-14.2442	AEMK02000452.1	2162338	2162513	176	+
ENSSSCG00000002771	EDC4	6	28489422	28501510	E009	65.9943	0.00524119	12.847	0.00497934	0.82965	11.9512	11.6891	12.1405	10.4998	0.0663402	-0.31964	-0.0470697	-0.43305	6	28495400	28495483	84	+
ENSSSCG00000002965	ACTN4	6	47493919	47565998	E006	462.451	0.00215468	12.8488	0.00497525	0.82965	28.5172	27.002	28.3767	28.4342	0.188497	0.17835	0.0171966	0.00704973	6	47539653	47539657	5	+
ENSSSCG00000003267	MBOAT7	6	55939451	55955736	E007	390.874	0.00150544	12.853	0.00496542	0.82965	25.1198	26.5082	25.1565	25.244	-0.181739	-0.165193	-0.00489222	0.0116543	6	55949138	55949314	177	+
ENSSSCG00000003488	UBR4	6	77568415	77708109	E024	152.881	0.00433199	12.8505	0.00497141	0.82965	16.4946	17.089	16.7244	18.5095	-0.109676	0.249434	-0.0428147	0.316296	6	77604928	77605085	158	-
ENSSSCG00000004113	STXBP5	1	18345363	18513252	E024	68.2094	0.00710915	12.8724	0.00492081	0.82965	11.6702	11.3638	9.93832	10.9786	0.0794413	-0.102788	0.47774	0.29551	1	18415735	18415807	73	-
ENSSSCG00000005425	SLC44A1	1	246548497	246760514	E014	258.375	0.0049408	12.8693	0.00492793	0.82965	22.2152	20.7658	22.556	22.0461	0.21796	0.19312	-0.0496219	-0.0744612	1	246684802	246684988	187	+
ENSSSCG00000007337	CTNNBL1	17	40774720	40949022	E031	7.08213	0.074016	12.8542	0.00496287	0.82965	3.17026	4.22024	2.74697	4.63837	-0.828417	0.273997	0.414476	1.51689	17	40948941	40948943	3	+
ENSSSCG00000007487	PFDN4	17	55155772	55168024	E004	6.2112	0.0762586	12.8519	0.00496809	0.82965	2.68454	3.80108	4.73188	3.18023	-1.00624	-0.516209	-1.64129	-1.15126	17	55162959	55163371	413	+
ENSSSCG00000010295	ECD	14	75952431	75992577	E013	49.3	0.0111829	12.8473	0.00497885	0.82965	10.2289	10.1007	10.8128	8.92509	0.0373688	-0.365561	-0.164869	-0.5678	14	75978067	75978154	88	-
ENSSSCG00000012001	ROBO1	13	175348410	176479481	E055	3.20185	0.0925172	12.8668	0.00493363	0.82965	1.60856	2.31306	2.46422	3.41598	-1.04911	1.12741	-1.23205	0.944475	13	176479474	176479481	8	+
ENSSSCG00000013245	ARFGAP2	2	15390415	15401227	E015	94.5838	0.00581553	12.8658	0.00493604	0.82965	14.3517	12.6369	14.2468	13.5171	0.384722	0.203036	0.0223171	-0.159369	2	15394582	15394634	53	+
ENSSSCG00000013602	HNRNPM	2	70813745	70862586	E011	818.143	0.00223233	12.8658	0.00493603	0.82965	34.6701	34.5343	35.4855	36.2566	0.0147025	0.184253	-0.0876636	0.0818866	2	70827856	70827900	45	-
ENSSSCG00000015205	HEPACAM	9	52115504	52131522	E001	4.20039	0.203689	12.8443	0.0049857	0.82965	2.48095	3.29771	2.5312	2.9963	-0.822957	-0.277297	-0.05796	0.4877	9	52115504	52117639	2136	-
ENSSSCG00000017882	MYBBP1A	12	50491044	50506050	E033	130.557	0.00391188	12.8512	0.00496967	0.82965	16.5049	15.1316	16.6476	15.734	0.267055	0.119655	-0.0266282	-0.174028	12	50500595	50500705	111	-
ENSSSCG00000032947	SRRM1	6	82286211	82343766	E017	142.818	0.0104355	12.8431	0.0049884	0.82965	17.3201	15.3626	16.504	17.2759	0.370187	0.362248	0.149669	0.14173	6	82327828	82327914	87	+
ENSSSCG00000033760	LTBP4	6	48831014	48861507	E004	10.5932	0.0684254	12.859	0.00495158	0.82965	3.64957	4.52838	6.04836	4.38644	-0.625288	-0.0923752	-1.46653	-0.933613	6	48833850	48833959	110	+
ENSSSCG00000034491	PRICKLE1	5	73707050	73826430	E003	70.9705	0.00689699	12.8554	0.00495987	0.82965	12.5221	11.0675	12.4407	11.8153	0.369333	0.195153	0.0195839	-0.154596	5	73714261	73714447	187	-
ENSSSCG00000035824	PBRM1	13	34689726	34820952	E031	63.3118	0.00844078	12.8545	0.00496195	0.82965	12.0638	10.7872	11.6992	10.4848	0.333821	-0.0844818	0.0918529	-0.32645	13	34791263	34791379	117	-
ENSSSCG00000036352	RAB7B	9	66635638	66666036	E001	229.787	0.00828281	12.8659	0.00493571	0.82965	19.774	20.665	21.5007	19.6487	-0.140675	-0.160854	-0.268244	-0.288423	9	66635638	66638227	2590	-
ENSSSCG00000037753	C17orf98	12	23286647	23290151	E001	20.6967	0.140408	12.8452	0.00498359	0.82965	8.76609	5.17223	5.46967	5.96738	1.54141	0.416007	1.37887	0.253461	12	23286647	23287052	406	+
ENSSSCG00000039264	ABCA2	AEMK02000682.1	850857	870373	E010	53.6429	0.0227811	12.8548	0.00496142	0.82965	11.2229	11.1631	9.77962	9.16759	0.0159211	-0.583683	0.408716	-0.190889	AEMK02000682.1	858995	859123	129	+
ENSSSCG00000040554	COL9A3	17	62074855	62093703	E030	5901.85	0.000883055	12.8538	0.00496359	0.82965	64.7248	65.7902	64.8076	65.9599	-0.0912043	0.0144977	-0.0070914	0.0986106	17	62090085	62090267	183	+
ENSSSCG00000062134	TRPV5	18	7284589	7318392	E008	4.82909	0.125694	12.8573	0.00495563	0.82965	2.73542	3.01437	3.31727	0.987327	-0.280807	-3.22362	-0.55782	-3.50063	18	7290938	7291113	176	+
ENSSSCG00000002771	EDC4	6	28489422	28501510	E028	126.365	0.00467364	12.8217	0.00503851	0.829842	14.9321	16.916	15.3974	15.5711	-0.383796	-0.255523	-0.0938722	0.0344007	6	28500575	28500738	164	+
ENSSSCG00000003901	FAAH	6	165060285	165079767	E018	20.0727	0.019373	12.821	0.00504016	0.829842	7.27949	5.44769	6.31916	6.57327	0.845291	0.547105	0.413195	0.115009	6	165070496	165070630	135	-
ENSSSCG00000004328	MDN1	1	57660224	57826350	E101	9.90205	0.168015	12.8267	0.00502683	0.829842	5.13974	3.17339	5.4708	3.66234	1.39759	0.414761	-0.181455	-1.16429	1	57800378	57800509	132	-
ENSSSCG00000007228	HM13	17	35248570	35288539	E002	410.246	0.0035247	12.8295	0.00502028	0.829842	27.699	25.7856	26.9883	26.2532	0.2443	0.0608562	0.0893197	-0.0941242	17	35248593	35248894	302	+
ENSSSCG00000009627	C8orf58	14	6853116	6859208	E006	60.5297	0.00842135	12.8254	0.00502988	0.829842	10.2639	10.7708	11.052	11.8456	-0.14316	0.283674	-0.219855	0.206978	14	6855668	6855776	109	+
ENSSSCG00000014149	MEF2C	2	96124168	96296810	E022	311.007	0.010649	12.8188	0.00504531	0.829842	23.7066	21.9795	25.2429	24.0691	0.247649	0.297868	-0.209084	-0.158866	2	96275879	96276099	221	-
ENSSSCG00000016968	BDP1	16	47801315	47908851	E008	15.586	0.0203907	12.8299	0.0050193	0.829842	6.47179	4.9442	6.0209	5.07851	0.783514	0.0778499	0.210519	-0.495145	16	47829193	47829247	55	+
ENSSSCG00000021072	EPG5	1	95498720	95616755	E020	14.8955	0.0246186	12.8266	0.0050269	0.829842	4.69846	5.43028	5.64133	6.71579	-0.420512	0.619022	-0.531423	0.508112	1	95545257	95545428	172	-
ENSSSCG00000023391	LONP2	6	36372599	36466190	E007	219.301	0.00195034	12.8188	0.00504541	0.829842	20.0525	19.8989	19.999	21.2802	0.0244947	0.214942	0.00852649	0.198973	6	36416004	36416154	151	-
ENSSSCG00000023984	RSL1D1	3	31278852	31293246	E012	24.4955	0.0182522	12.8313	0.00501604	0.829842	7.00728	7.88027	5.79912	7.19688	-0.34374	-0.265677	0.55195	0.630013	3	31291203	31293246	2044	+
ENSSSCG00000024592	ANKRD17	8	69360649	69531286	E036	84.4679	0.016464	12.8346	0.0050084	0.829842	13.6487	12.6853	14.0908	11.6286	0.220835	-0.260706	-0.0966362	-0.578178	8	69530855	69531286	432	-
ENSSSCG00000026103	ZBTB17	6	75107427	75144069	E007	63.4585	0.0117223	12.8184	0.00504618	0.829842	11.2783	10.4106	10.7925	12.3634	0.23816	0.512963	0.131103	0.405906	6	75110240	75110360	121	-
ENSSSCG00000029803	KDM2B	14	31165950	31203091	E009	47.2527	0.00711721	12.8341	0.00500941	0.829842	10.3878	8.69936	9.8541	10.1951	0.5241	0.468554	0.156307	0.100762	14	31188363	31188401	39	+
ENSSSCG00000034045	ERGIC3	17	38885117	38899138	E004	395.406	0.00295924	12.8374	0.0050018	0.829842	27.3399	26.4631	25.8539	25.344	0.111462	-0.146109	0.190437	-0.0671334	17	38885639	38885726	88	+
ENSSSCG00000034154	WNK2	3	42711444	42834753	E002	1.85696	0.134635	12.8318	0.00501482	0.829842	2.41894	0.84699	2.65079	1.77868	3.02987	2.14171	-0.264553	-1.15272	3	42712172	42712173	2	+
ENSSSCG00000039094	PLEC	4	689034	753696	E033	144.701	0.00529437	12.832	0.00501441	0.829842	17.8229	16.4387	16.0855	17.0618	0.251158	0.115236	0.318152	0.18223	4	737421	737546	126	+
ENSSSCG00000057480	ENSSSCG00000057480	18	5862851	5865596	E001	9.37776	0.106792	12.8243	0.00503231	0.829842	4.03526	5.30375	3.9798	4.09932	-0.793231	-0.747584	0.040101	0.0857477	18	5862851	5863985	1135	-
ENSSSCG00000005073	ARID4A	1	187385332	187452540	E003	46.1226	0.0172732	12.8142	0.00505608	0.83011	10.763	9.00568	9.78763	8.95604	0.527562	-0.0162867	0.281714	-0.262134	1	187386621	187386677	57	+
ENSSSCG00000016381	SNED1	15	139821062	139881095	E027	7.94263	0.0790022	12.8143	0.00505591	0.83011	4.69133	4.36935	2.70403	3.89808	0.206267	-0.330801	1.59539	1.05832	15	139865153	139865235	83	+
ENSSSCG00000017518	OSBPL7	12	24059124	24076109	E008	30.7501	0.00814527	12.813	0.00505904	0.83011	7.45945	7.30211	8.94676	8.13821	0.0623996	0.317723	-0.533897	-0.278574	12	24063419	24063482	64	-
ENSSSCG00000034146	CBX8	12	2562374	2565780	E008	41.7592	0.00744414	12.8108	0.00506409	0.83011	9.88279	8.22023	9.4268	9.26996	0.542951	0.353768	0.139655	-0.0495285	12	2563886	2564036	151	+
ENSSSCG00000042884	DNAAF3	6	59371080	59377734	E013	4.11536	0.0776328	12.8107	0.00506447	0.83011	3.62396	2.84182	3.07564	1.84528	0.703434	-1.24774	0.474763	-1.47641	6	59374581	59374615	35	-
ENSSSCG00000003664	PPIE	6	95548652	95579964	E009	121.454	0.00528815	12.8051	0.00507755	0.830253	16.0224	14.5997	15.9299	14.9466	0.284774	0.0716428	0.0178244	-0.195306	6	95550003	95550101	99	+
ENSSSCG00000016290	EFHD1	15	133120093	133169428	E004	995.822	0.00324852	12.8063	0.00507485	0.830253	37.727	37.6088	37.2668	39.023	0.0122306	0.145078	0.0477302	0.180578	15	133168128	133169428	1301	+
ENSSSCG00000017795	NSRP1	12	46211256	46271345	E007	153.709	0.00615075	12.8063	0.00507477	0.830253	17.3665	17.2311	18.307	16.0851	0.0243356	-0.212984	-0.164819	-0.402139	12	46265797	46266004	208	+
ENSSSCG00000028572	ENSSSCG00000028572	6	68487724	68546233	E008	30.2769	0.0261571	12.8047	0.00507867	0.830253	9.0074	7.88564	7.95597	6.73899	0.390991	-0.459793	0.364946	-0.485839	6	68490973	68491091	119	+
ENSSSCG00000003093	SYMPK	6	52138204	52199220	E021	79.5613	0.00616686	12.8006	0.00508817	0.830579	12.5133	11.4764	13.6012	13.0675	0.259023	0.389438	-0.251318	-0.120902	6	52165864	52166034	171	-
ENSSSCG00000006353	NR1I3	4	89226690	89236431	E006	2.5888	0.159055	12.7989	0.00509223	0.830579	2.53575	1.24912	2.18422	2.40835	2.04488	1.8959	0.431222	0.282243	4	89227073	89227212	140	+
ENSSSCG00000009083	SPRY1	8	100450266	100863446	E013	47.2763	0.0450235	12.7929	0.0051066	0.830579	8.92841	10.6301	10.9763	8.52687	-0.516033	-0.651479	-0.611357	-0.746802	8	100853860	100856694	2835	-
ENSSSCG00000014835	C2CD3	9	8393612	8512848	E007	36.984	0.0182635	12.7926	0.00510731	0.830579	8.25445	8.785	7.62292	9.70103	-0.18319	0.292642	0.233479	0.709312	9	8419296	8419457	162	-
ENSSSCG00000016981	CPEB4	16	50430348	50498938	E015	81.1735	0.0225478	12.7926	0.00510734	0.830579	12.8873	11.6204	10.8991	12.9274	0.310374	0.319725	0.501466	0.510817	16	50458293	50458343	51	-
ENSSSCG00000028406	FOCAD	1	201942463	202258794	E002	36.797	0.0137193	12.7951	0.00510135	0.830579	7.91987	9.26804	7.80939	9.44569	-0.46241	0.0560478	0.0411962	0.559654	1	201945488	201945563	76	-
ENSSSCG00000031970	RASSF5	9	67157167	67237365	E001	12.4518	0.275447	12.7974	0.00509587	0.830579	2.97453	4.35581	7.00846	5.96912	-1.10443	0.915521	-2.48827	-0.46831	9	67157167	67157789	623	+
ENSSSCG00000045953	PLPPR2	2	70047788	70055778	E004	19.4481	0.0390109	12.7982	0.00509391	0.830579	6.5709	7.16773	5.24708	5.56093	-0.253985	-0.740191	0.65513	0.168923	2	70050886	70051021	136	+
ENSSSCG00000035693	POLRMT	2	77694266	77708096	E002	83.5496	0.00585567	12.7907	0.00511175	0.830754	13.4776	12.1116	13.8009	12.3852	0.32161	0.0669831	-0.0717336	-0.32636	2	77695283	77695381	99	+
ENSSSCG00000030123	CDS2	17	14151597	14220839	E021	123.829	0.014974	12.7888	0.00511626	0.830945	14.8607	17.297	14.4664	15.123	-0.467613	-0.414162	0.0819655	0.135417	17	14220513	14220839	327	+
ENSSSCG00000003461	RSC1A1	6	74809350	74855423	E009	151.597	0.00376207	12.7817	0.00513335	0.831485	16.8689	16.3034	17.3033	16.2035	0.105458	-0.0189671	-0.0789671	-0.203392	6	74840475	74840664	190	+
ENSSSCG00000008789	WDR19	8	30463862	30553703	E014	26.0467	0.0184484	12.7791	0.0051396	0.831485	8.41281	6.58278	7.03155	7.04775	0.718254	0.199351	0.525629	0.00672574	8	30488274	30488388	115	+
ENSSSCG00000024933	SLC36A4	9	25639387	25689028	E001	18.3315	0.0252611	12.7813	0.00513428	0.831485	4.91487	6.8778	5.9275	6.46146	-0.978432	-0.182296	-0.544736	0.2514	9	25639387	25639387	1	-
ENSSSCG00000028406	FOCAD	1	201942463	202258794	E033	31.5294	0.0226809	12.7798	0.00513782	0.831485	9.20736	7.71487	8.28364	6.99122	0.519921	-0.288255	0.311205	-0.496971	1	202110895	202110999	105	-
ENSSSCG00000049720	ENSSSCG00000049720	3	17431141	17439154	E001	2.7558	0.15557	12.7855	0.00512419	0.831485	2.07832	2.61319	3.20715	1.51405	-0.661746	-1.57654	-1.25403	-2.16882	3	17431141	17431193	53	+
ENSSSCG00000054177	ENSSSCG00000054177	13	29066986	29100070	E003	52.2634	0.00904972	12.7832	0.00512968	0.831485	10.4512	9.49348	10.6673	10.3303	0.284598	0.250053	-0.0607903	-0.0953356	13	29080531	29080741	211	-
ENSSSCG00000000160	PRDM4	5	12638514	12668886	E007	20.6092	0.0132364	12.7772	0.00514417	0.831683	6.16168	5.98901	7.69884	6.37062	0.0828144	0.180034	-0.650767	-0.553547	5	12656287	12656405	119	+
ENSSSCG00000001534	ANKS1A	7	30812920	30995360	E026	58.748	0.00950283	12.7663	0.00517032	0.832846	10.8343	9.76902	11.4662	11.4353	0.306984	0.46786	-0.168931	-0.00805592	7	30989243	30989380	138	+
ENSSSCG00000005654	SPTAN1	1	268936025	269002256	E058	243.467	0.00178371	12.7614	0.00518203	0.832846	20.5359	22.2245	20.955	21.4054	-0.255002	-0.121699	-0.0648057	0.0684972	1	269000080	269000134	55	+
ENSSSCG00000007522	CTSZ	17	59138621	59149377	E003	1476.56	0.00173559	12.7616	0.00518158	0.832846	42.5038	44.3186	43.7553	43.8128	-0.175662	-0.0486482	-0.12147	0.0055446	17	59141501	59141674	174	-
ENSSSCG00000009185	ADH5	8	121266764	121282310	E007	356.598	0.00194292	12.7563	0.00519433	0.832846	25.6647	24.1289	25.1609	25.2708	0.206391	0.154342	0.0666777	0.0146281	8	121272474	121272615	142	+
ENSSSCG00000012459	APOOL	X	68281869	68355006	E007	100.112	0.00719538	12.7655	0.00517212	0.832846	13.5951	13.2184	15.2288	14.5169	0.0849157	0.284032	-0.345256	-0.14614	X	68327254	68327373	120	+
ENSSSCG00000012885	LRP5	2	4533614	4653944	E019	56.1431	0.00619085	12.7561	0.00519482	0.832846	11.3893	10.8606	9.53467	11.0961	0.141632	0.0638566	0.527622	0.449847	2	4608364	4608495	132	-
ENSSSCG00000012926	PC	2	5518517	5587797	E013	81.9613	0.0145833	12.7584	0.00518922	0.832846	13.8313	11.3523	13.1419	13.0336	0.593611	0.414072	0.154576	-0.024963	2	5583346	5583490	145	+
ENSSSCG00000015959	RAPGEF4	15	78773266	79095040	E043	42.7984	0.0146578	12.7683	0.00516553	0.832846	9.71711	10.3135	8.10444	9.21467	-0.176407	-0.333221	0.534584	0.37777	15	79075503	79075567	65	+
ENSSSCG00000017688	GGNBP2	12	38074094	38111710	E015	338.381	0.00633838	12.76	0.00518534	0.832846	22.9732	25.5602	24.0879	24.9179	-0.35451	-0.085454	-0.156227	0.11283	12	38109767	38110015	249	+
ENSSSCG00000021439	CCDC66	13	38438720	38492430	E021	43.1959	0.013583	12.7618	0.00518106	0.832846	8.58111	10.527	8.79021	9.39242	-0.603885	-0.337664	-0.0708494	0.195372	13	38492168	38492430	263	+
ENSSSCG00000033422	STIMATE	13	34949577	35017827	E006	39.068	0.0114629	12.7691	0.00516358	0.832846	9.20497	9.85771	8.37144	8.34745	-0.202419	-0.490313	0.27946	-0.00843348	13	34961564	34961685	122	-
ENSSSCG00000040267	CYS1	3	126398303	126412560	E001	31.8917	0.0218052	12.7656	0.00517195	0.832846	8.72087	8.25764	8.14309	7.31993	0.160483	-0.353374	0.201507	-0.31235	3	126398303	126398646	344	+
ENSSSCG00000040944	SKI	6	64188236	64242560	E006	145.641	0.00272288	12.7622	0.00518015	0.832846	16.8276	16.0686	17.609	16.8509	0.142608	0.146882	-0.141101	-0.136827	6	64236610	64236725	116	+
ENSSSCG00000008164	MAP4K4	3	52484274	52649410	E005	1222.18	0.00570331	12.7517	0.00520549	0.832948	39.0102	40.9325	40.4666	42.4649	-0.193163	0.150967	-0.146751	0.197379	3	52488925	52489064	140	-
ENSSSCG00000008183	MRPL30	3	55032996	55076388	E009	1.62549	0.209487	12.7519	0.00520506	0.832948	2.21917	1.32785	2.59782	0.739293	1.48307	-1.6902	-0.455256	-3.62854	3	55075173	55075229	57	-
ENSSSCG00000010699	ATE1	14	131412630	131592789	E025	7.8121	0.0510378	12.7544	0.00519891	0.832948	4.86771	4.35702	3.13321	3.39747	0.321602	-0.720609	1.27651	0.234299	14	131580100	131580163	64	-
ENSSSCG00000016183	ENSSSCG00000016183	15	120258449	120260374	E001	251.916	0.02046	12.7447	0.0052226	0.833011	17.6125	18.6069	15.855	19.6799	-0.172019	0.177202	0.32551	0.674732	15	120254039	120257865	3827	-
ENSSSCG00000017489	PSMD3	12	22344751	22360545	E012	616.865	0.00176334	12.7466	0.00521799	0.833011	31.9856	30.752	32.3942	31.2822	0.141662	0.0613066	-0.0461786	-0.126534	12	22355956	22356146	191	-
ENSSSCG00000032827	DNAH5	16	3114273	3430341	E088	1.57732	0.195135	12.7453	0.00522107	0.833011	1.64671	0.540993	2.86188	1.94404	3.21273	3.69209	-1.59686	-1.1175	16	3301269	3301508	240	-
ENSSSCG00000035693	POLRMT	2	77694266	77708096	E001	44.9984	0.00937377	12.7488	0.00521268	0.833011	10.0593	8.64433	10.5477	9.21592	0.447475	0.188638	-0.14063	-0.399467	2	77694266	77694458	193	+
ENSSSCG00000044016	ENSSSCG00000044016	4	68037477	68073064	E003	22.3797	0.172467	12.7463	0.00521853	0.833011	5.7708	8.41539	6.96046	5.5215	-1.10284	-1.23134	-0.546607	-0.675109	4	68047628	68048758	1131	-
ENSSSCG00000000681	P3H3	5	63871508	63885034	E015	324.053	0.00755034	12.7375	0.0052401	0.833541	25.4861	23.6012	24.3194	23.3715	0.256035	-0.0322277	0.156746	-0.131516	5	63884350	63885034	685	-
ENSSSCG00000009501	DZIP1	11	65147004	65204299	E012	4.53148	0.195139	12.7404	0.00523292	0.833541	3.44724	3.36401	3.56118	1.52269	0.0707323	-2.29056	-0.0941372	-2.45543	11	65167709	65167780	72	-
ENSSSCG00000013867	SIN3B	2	60750231	60791612	E020	20.2944	0.0239157	12.7386	0.00523735	0.833541	7.08452	5.99327	7.32326	5.68779	0.488105	-0.152313	-0.0969447	-0.737363	2	60791498	60791612	115	-
ENSSSCG00000022900	SUPT16H	7	77781316	77814505	E004	212.973	0.00682418	12.7413	0.0052309	0.833541	20.3078	18.5598	20.819	20.3288	0.285208	0.288513	-0.0795965	-0.0762912	7	77794779	77794931	153	+
ENSSSCG00000053583	ENSSSCG00000053583	6	1162822	1174257	E020	7.19082	0.0453118	12.7364	0.00524265	0.833541	3.69987	3.95001	2.86522	4.84363	-0.189497	0.59147	0.739749	1.52072	6	1169499	1169508	10	-
ENSSSCG00000003438	VPS13D	6	72256828	72510058	E058	41.4445	0.0194518	12.7348	0.00524656	0.83363	8.81558	8.10362	9.94871	10.192	0.247572	0.676148	-0.357008	0.0715675	6	72391911	72392019	109	+
ENSSSCG00000008392	BCL11A	3	81196294	81296382	E021	6.12851	0.140024	12.7294	0.00525994	0.834663	2.33662	4.47209	4.54495	3.01399	-1.87862	-1.14272	-1.9255	-1.18961	3	81296165	81296382	218	+
ENSSSCG00000010509	PIK3AP1	14	108039431	108303929	E017	137.048	0.00655938	12.7267	0.00526646	0.834663	17.0116	17.0315	15.08	15.6853	-0.00363207	-0.254212	0.371177	0.120597	14	108099064	108099200	137	-
ENSSSCG00000017136	TBCD	12	329714	449556	E013	279.775	0.00370127	12.7297	0.00525924	0.834663	21.9163	23.6641	21.8871	22.6259	-0.251078	-0.147344	0.00432031	0.108054	12	337400	337558	159	-
ENSSSCG00000017553	KAT7	12	25970962	26008302	E021	3.395	0.139351	12.7278	0.00526387	0.834663	1.57874	3.4078	3.07533	2.18046	-2.22363	-1.29105	-1.92661	-0.994016	12	26005004	26005011	8	+
ENSSSCG00000003488	UBR4	6	77568415	77708109	E073	55.4831	0.0230376	12.7208	0.00528105	0.836444	11.12	11.078	11.0586	8.98221	0.0112735	-0.621114	0.016479	-0.615909	6	77656530	77656700	171	-
ENSSSCG00000035259	PHF3	1	45219448	45296401	E002	35.7462	0.0120757	12.7189	0.00528557	0.836628	8.98782	7.95284	9.37252	7.80257	0.359688	-0.0559439	-0.123623	-0.539255	1	45232834	45233102	269	+
ENSSSCG00000054655	TM9SF1	7	75100273	75110446	E009	71.4051	0.0121284	12.7118	0.0053033	0.838901	12.614	12.6259	12.1167	10.6554	-0.00283035	-0.507032	0.120728	-0.383474	7	75108797	75109363	567	+
ENSSSCG00000006340	UAP1	4	87955983	87993973	E015	180.002	0.00460282	12.7081	0.00531238	0.839175	19.7298	18.078	18.4738	17.6436	0.27574	-0.0760371	0.207819	-0.143958	4	87993781	87993969	189	-
ENSSSCG00000009745	ADGRD1	14	24059019	24241176	E028	38.7152	0.0155806	12.7056	0.00531851	0.839175	9.62571	8.52445	9.65117	8.1182	0.358188	-0.143473	-0.00780875	-0.50947	14	24197663	24197727	65	-
ENSSSCG00000013052	ENSSSCG00000013052	2	8290544	8354898	E008	263.128	0.00271174	12.7067	0.00531584	0.839175	22.3951	21.3638	22.7067	21.3675	0.152872	0.000560353	-0.0451174	-0.19743	2	8296529	8296598	70	-
ENSSSCG00000027675	FOXP1	13	52348234	52876892	E019	63.3099	0.0151796	12.7089	0.00531045	0.839175	12.412	10.122	11.2281	11.237	0.608105	0.310589	0.299888	0.00237237	13	52439283	52439436	154	-
ENSSSCG00000011103	PARD3	10	56967434	57600456	E004	115.112	0.00556099	12.7031	0.00532463	0.839439	14.9621	15.5076	13.7106	15.7845	-0.109597	0.0543481	0.265625	0.42957	10	57126906	57127145	240	-
ENSSSCG00000014909	SYTL2	9	19617293	19734633	E020	15.2436	0.0690314	12.7022	0.00532692	0.839439	6.52473	6.26077	4.78278	4.68023	0.120445	-0.846127	0.903663	-0.0629088	9	19646385	19647851	1467	-
ENSSSCG00000013869	CPAMD8	2	60636047	60742137	E011	28.8671	0.0132553	12.699	0.00533499	0.840179	8.29767	6.57981	7.88345	7.81566	0.679073	0.503433	0.150314	-0.0253264	2	60663195	60663422	228	+
ENSSSCG00000030204	IPPK	3	42308005	42368118	E003	26.8	0.0178255	12.6975	0.0053385	0.840202	7.20511	7.53583	6.03673	8.14606	-0.131351	0.228322	0.516416	0.876089	3	42308264	42308717	454	-
ENSSSCG00000004041	SLC22A1	1	7340126	7365520	E008	1.18357	0.33635	12.6922	0.00535179	0.841762	1.73529	2.77881	0.6161	0.488905	-1.36038	-5.01654	2.98889	-0.667276	1	7355238	7355352	115	-
ENSSSCG00000001646	BICRAL	7	37824242	37933593	E010	8.74712	0.0878871	12.6881	0.00536209	0.842319	4.75022	4.01133	4.8936	2.87232	0.490302	-0.966728	-0.0863324	-1.54336	7	37896993	37897038	46	+
ENSSSCG00000003755	MCOLN2	6	128776430	128836951	E017	99.7512	0.0202846	12.6883	0.00536152	0.842319	12.4866	14.6044	14.4258	14.4529	-0.473777	-0.0317405	-0.436314	0.00572298	6	128836279	128836951	673	+
ENSSSCG00000014811	INPPL1	9	6793069	6808028	E003	193.242	0.00283548	12.6843	0.00537153	0.842737	20.1515	18.8707	19.4488	18.4964	0.208231	-0.0630671	0.112855	-0.158444	9	6796915	6796978	64	+
ENSSSCG00000038254	PRKRA	15	84133687	84156508	E004	54.7028	0.0108926	12.6852	0.00536928	0.842737	9.42368	10.8594	10.3332	11.2709	-0.420259	0.110778	-0.272696	0.258341	15	84147695	84147812	118	-
ENSSSCG00000015774	TENM3	15	43540375	44399711	E014	29.7909	0.030721	12.6829	0.00537497	0.842747	8.19878	6.56814	8.03908	8.84995	0.649035	0.87379	0.0577444	0.2825	15	44284207	44284407	201	+
ENSSSCG00000013919	HOMER3	2	58913992	58922474	E008	4.48834	0.204841	12.6806	0.00538081	0.843133	4.3187	2.87817	1.55707	3.05066	1.17486	0.168331	2.94973	1.9432	2	58919783	58919876	94	+
ENSSSCG00000001887	SCAMP5	7	58550198	58559310	E021	1.06933	0.389822	12.6763	0.00539147	0.843232	0.594308	2.2315	0.0178117	1.77735	-3.81924	-0.657269	10.1208	13.2827	7	58558530	58558625	96	-
ENSSSCG00000005654	SPTAN1	1	268936025	269002256	E059	364.803	0.00248513	12.6767	0.00539059	0.843232	24.5236	26.4755	25.1597	25.4072	-0.257824	-0.139334	-0.0856051	0.0328848	1	269000533	269000729	197	+
ENSSSCG00000028005	VPS33A	14	30469070	30495470	E009	38.937	0.00893594	12.6763	0.0053916	0.843232	8.84838	7.81622	9.06336	9.60374	0.364441	0.606119	-0.0707345	0.170944	14	30485590	30485657	68	+
ENSSSCG00000007675	EPHB4	3	8668859	8689783	E006	110.268	0.00897168	12.6725	0.00540124	0.843681	13.3449	15.1842	14.8319	14.8835	-0.39243	-0.0611248	-0.320706	0.0105992	3	8674701	8674916	216	-
ENSSSCG00000015286	DSTYK	9	65833054	65891999	E016	1.67844	0.250471	12.6728	0.00540042	0.843681	2.48023	1.38585	1.9863	0.019265	1.68102	-12.338	0.641621	-13.3774	9	65870562	65871795	1234	-
ENSSSCG00000006703	PRKAB2	4	100378071	100394338	E008	386.843	0.00988407	12.6695	0.00540856	0.844295	25.0512	27.2152	25.4027	26.3938	-0.280866	-0.104675	-0.0467756	0.129415	4	100389812	100394338	4527	+
ENSSSCG00000005602	GAPVD1	1	265948083	266028533	E020	112.053	0.00986064	12.6535	0.00544905	0.848171	14.7438	14.4888	16.2409	13.9008	0.0531724	-0.125857	-0.296571	-0.4756	1	265995626	265995760	135	+
ENSSSCG00000012634	DOCK11	X	97068355	97267517	E041	63.6302	0.0064895	12.6562	0.00544217	0.848171	10.666	11.727	10.2249	11.7448	-0.28267	0.00451628	0.12537	0.412556	X	97222891	97223073	183	+
ENSSSCG00000029485	FBXO11	3	92696441	92792616	E001	141.168	0.0136382	12.6547	0.00544601	0.848171	17.587	16.3777	17.2008	15.0955	0.221032	-0.250481	0.0691313	-0.402382	3	92696441	92697176	736	+
ENSSSCG00000032721	TRAF3IP3	9	133190014	133214207	E022	102.455	0.00757586	12.653	0.00545041	0.848171	14.4408	14.8498	14.4017	12.7829	-0.0851265	-0.454105	0.00824216	-0.360736	9	133213987	133214207	221	-
ENSSSCG00000037561	ATP11A	11	78293469	78402083	E008	43.4899	0.00699759	12.6578	0.00543813	0.848171	9.48461	8.8552	10.5394	9.11417	0.202528	0.0849488	-0.312306	-0.429884	11	78358103	78358206	104	+
ENSSSCG00000007942	HMOX2	3	37831439	37868128	E011	228.292	0.00177734	12.6501	0.00545765	0.848767	20.4389	20.0066	20.4628	21.3298	0.0682308	0.205258	-0.00374646	0.13328	3	37844328	37844454	127	-
ENSSSCG00000001473	COL11A2	7	25204497	25234888	E059	3015.8	0.00111466	12.6469	0.0054659	0.848991	54.3435	53.9864	54.3742	53.7007	0.031936	-0.0255997	-0.00274361	-0.0602793	7	25221459	25221512	54	-
ENSSSCG00000006568	DENND4B	4	95748140	95761519	E024	147.678	0.00371457	12.6479	0.00546337	0.848991	16.1335	17.9143	16.783	16.4928	-0.324955	-0.256971	-0.121939	-0.0539552	4	95759045	95759281	237	+
ENSSSCG00000023264	IDH1	15	111341153	111362296	E014	2.54299	0.199774	12.6451	0.00547047	0.84917	3.44841	1.39504	1.97669	1.86366	2.61506	0.83625	1.60874	-0.170066	15	111359906	111360008	103	-
ENSSSCG00000010226	JMJD1C	14	66640849	66920324	E003	235.64	0.00873435	12.6424	0.00547742	0.84972	19.705	21.1687	19.715	22.0086	-0.229142	0.125814	-0.00161327	0.353343	14	66642012	66642143	132	-
ENSSSCG00000002009	PCK2	7	75187197	75197733	E002	1.52	0.181282	12.6397	0.00548432	0.849773	1.16428	0.853537	1.92622	2.56593	0.89607	3.17815	-1.45357	0.82851	7	75187199	75187202	4	-
ENSSSCG00000009881	OAS2	14	38827660	38860820	E014	75.8709	0.00719223	12.6379	0.00548893	0.849773	12.8574	12.4567	11.0418	12.7474	0.0952071	0.069353	0.455727	0.429873	14	38832304	38832465	162	-
ENSSSCG00000015095	UBE4A	9	45661106	45704810	E001	29.3799	0.0295048	12.6356	0.00549482	0.849773	8.47923	8.01903	7.75287	6.38366	0.163905	-0.667079	0.2629	-0.568085	9	45661106	45661163	58	+
ENSSSCG00000028602	GTPBP4	10	68547319	68568713	E023	6.2944	0.126362	12.6368	0.00549177	0.849773	4.49506	3.52165	4.04063	2.44111	0.707165	-1.05989	0.309006	-1.45805	10	68568051	68568713	663	-
ENSSSCG00000032728	EFNB1	X	54948342	54973629	E006	203.55	0.00160971	12.6364	0.00549257	0.849773	20.5403	19.2705	19.3254	19.4097	0.203077	0.0227902	0.194072	0.013785	X	54959209	54959337	129	+
ENSSSCG00000001424	SKIV2L	7	24047010	24057621	E021	101.505	0.00574573	12.6211	0.00553205	0.851497	14.8579	13.4289	13.5046	14.8171	0.307093	0.298699	0.290095	0.281701	7	24052303	24052413	111	+
ENSSSCG00000003371	GPR153	6	67138961	67145516	E008	72.2061	0.00853755	12.6227	0.00552786	0.851497	12.8932	12.6053	11.759	11.378	0.0679531	-0.306733	0.276297	-0.098389	6	67143300	67143729	430	-
ENSSSCG00000004917	MALT1	1	162076955	162144880	E024	4.85883	0.103422	12.622	0.00552951	0.851497	3.86555	3.96714	2.70929	2.20284	-0.075159	-1.70164	1.02842	-0.598057	1	162144815	162144854	40	-
ENSSSCG00000013294	LDLRAD3	2	24875380	25138873	E002	136.747	0.0154264	12.6241	0.00552434	0.851497	15.3239	17.2847	15.4532	17.1207	-0.371552	-0.0296353	-0.0257365	0.31618	2	24875384	24877354	1971	-
ENSSSCG00000014364	ANKHD1	2	142166167	142298097	E037	128.583	0.012151	12.6231	0.00552673	0.851497	15.1684	16.5299	14.5724	17.0096	-0.264323	0.0886108	0.122367	0.475301	2	142296464	142296639	176	+
ENSSSCG00000017826	SMG6	12	48172707	48386884	E014	36.9888	0.0171431	12.626	0.0055194	0.851497	9.5322	7.82202	9.22681	8.25471	0.58185	0.158008	0.0961357	-0.327706	12	48369854	48369964	111	-
ENSSSCG00000049158	ENSSSCG00000049158	1	14013849	14024472	E009	30.6654	0.0194709	12.6206	0.00553331	0.851497	7.24499	6.99003	7.59906	9.05586	0.104758	0.759752	-0.13968	0.515314	1	14023435	14023621	187	+
ENSSSCG00000052628	ENSSSCG00000052628	4	79541391	79548279	E002	2.06431	0.22396	12.6259	0.00551968	0.851497	2.47021	0.859901	2.85947	1.61381	3.04683	1.81717	-0.42303	-1.65269	4	79548021	79548279	259	-
ENSSSCG00000000502	CNOT2	5	34426394	34549310	E016	231.187	0.0022887	12.6046	0.00557459	0.851655	20.5075	21.4611	19.6915	20.981	-0.14612	-0.0729038	0.129451	0.202668	5	34533994	34534150	157	+
ENSSSCG00000000964	LMF2	5	233401	238266	E002	344.296	0.00461528	12.5906	0.00561107	0.851655	25.2704	23.7146	25.8862	24.4128	0.211625	0.0962116	-0.0811288	-0.196542	5	234256	234509	254	+
ENSSSCG00000001966	ARHGAP5	7	67494941	67594197	E009	24.3973	0.0192194	12.6055	0.00557237	0.851655	7.10975	7.36826	8.03171	6.1231	-0.104477	-0.540538	-0.357144	-0.793205	7	67594033	67594160	128	-
ENSSSCG00000003488	UBR4	6	77568415	77708109	E060	71.6876	0.0147964	12.5895	0.00561402	0.851655	13.2782	12.0003	11.5792	11.0433	0.30422	-0.248197	0.411084	-0.141333	6	77643761	77643935	175	-
ENSSSCG00000004033	AGPAT4	1	6772417	6883551	E004	83.0732	0.00744227	12.5965	0.00559568	0.851655	13.5704	12.2141	11.9856	13.3811	0.317091	0.274626	0.373698	0.331232	1	6864827	6864996	170	+
ENSSSCG00000005711	NUP214	1	271104033	271210288	E027	50.9737	0.0142047	12.6051	0.00557338	0.851655	10.5277	10.6554	8.64499	10.4922	-0.0358149	-0.0458497	0.582267	0.572232	1	271160878	271160977	100	+
ENSSSCG00000010401	ENSSSCG00000010401	14	90582432	90640862	E020	125.625	0.00370368	12.5888	0.00561566	0.851655	16.1342	15.262	14.8269	16.3958	0.170694	0.220316	0.259111	0.308733	14	90606485	90606544	60	+
ENSSSCG00000010401	ENSSSCG00000010401	14	90582432	90640862	E020	125.625	0.00370368	12.5888	0.00561566	0.851655	16.1342	15.262	14.8269	16.3958	0.170694	0.220316	0.259111	0.308733	14	90606485	90606544	60	+
ENSSSCG00000011627	ACP3	13	73471889	73530011	E011	78.7949	0.05467	12.6147	0.00554847	0.851655	11.5115	11.4283	11.6899	14.8031	0.0216592	0.780159	-0.0459469	0.712553	13	73510012	73511147	1136	+
ENSSSCG00000015556	LAMC2	9	124435807	124495351	E008	24.203	0.073726	12.6047	0.00557424	0.851655	3.50941	5.87761	4.58641	5.9343	-1.4965	0.0279519	-0.77561	0.748844	9	124466697	124466819	123	+
ENSSSCG00000016160	ERBB4	15	113974437	115096565	E001	1.64255	0.34132	12.6085	0.0055644	0.851655	1.55801	1.32197	2.98308	0.909555	0.474291	-1.07927	-1.87667	-3.43023	15	113974437	113974742	306	-
ENSSSCG00000017812	VPS53	12	47143098	47291161	E002	47.5647	0.0166558	12.5934	0.00560382	0.851655	10.8865	9.42787	10.1895	9.012	0.426354	-0.13309	0.1965	-0.362944	12	47143583	47143793	211	+
ENSSSCG00000020813	FAM20C	3	163421	200459	E002	1251.82	0.00305268	12.6002	0.00558606	0.851655	42.439	40.4854	41.4603	40.7426	0.192976	0.0256434	0.0961594	-0.0711736	3	163955	164798	844	+
ENSSSCG00000026423	SLC23A1	2	141258323	141276442	E001	12.7637	0.0803076	12.5928	0.00560535	0.851655	4.27718	6.85791	4.44593	4.18357	-1.3732	-1.43735	-0.112214	-0.176368	2	141258323	141258741	419	-
ENSSSCG00000026742	BTK	X	82981515	83014573	E005	110.819	0.00284582	12.5886	0.00561638	0.851655	14.4838	14.3587	15.9033	14.4109	0.0263957	0.0110505	-0.286091	-0.301436	X	82986110	82986174	65	-
ENSSSCG00000030443	INTS13	5	46824150	46860553	E009	55.3417	0.0153724	12.608	0.00556584	0.851655	11.6706	9.69306	10.6802	9.95434	0.551786	0.0787012	0.264309	-0.208775	5	46841403	46841531	129	+
ENSSSCG00000035025	ADGRV1	2	97735053	98275748	E029	0.667759	0.362492	12.5989	0.00558954	0.851655	2.33314	0.863352	0.598156	0.536528	2.87031	-1.37277	3.92931	-0.313766	2	97854076	97854291	216	+
ENSSSCG00000035971	DUSP2	3	47052458	47054810	E004	1308.08	0.00467858	12.5938	0.0056026	0.851655	40.5545	40.8698	40.2814	42.3851	-0.0314011	0.149402	0.027291	0.208094	3	47053913	47054810	898	+
ENSSSCG00000037132	POU2F2	6	49727012	49825816	E006	3.09775	0.274592	12.6036	0.00557724	0.851655	2.189	1.0873	3.59729	2.5157	2.02041	2.42238	-1.4364	-1.03443	6	49791998	49792043	46	+
ENSSSCG00000037132	POU2F2	6	49727012	49825816	E022	6.9433	0.039832	12.6034	0.00557772	0.851655	4.158	2.80363	4.46238	3.63147	1.14079	0.748552	-0.204851	-0.597091	6	49821087	49821110	24	+
ENSSSCG00000039469	DNAL1	7	96999602	97047090	E006	10.6317	0.0690087	12.606	0.00557106	0.851655	3.87976	3.77315	5.10058	5.35521	0.0807101	1.01587	-0.793581	0.141581	7	97012987	97013025	39	+
ENSSSCG00000040220	USP33	6	135524395	135589730	E004	33.929	0.00917705	12.5895	0.00561395	0.851655	8.9628	7.31959	8.43262	8.53055	0.594576	0.449073	0.179452	0.0339489	6	135546534	135546587	54	+
ENSSSCG00000040554	COL9A3	17	62074855	62093703	E002	2020.67	0.00226713	12.5934	0.00560364	0.851655	49.2714	47.9803	47.7422	46.7539	0.119555	-0.114649	0.141729	-0.0924747	17	62075764	62075832	69	+
ENSSSCG00000045953	PLPPR2	2	70047788	70055778	E006	17.285	0.0388313	12.5962	0.00559653	0.851655	4.98045	5.70253	7.17982	6.09544	-0.393602	0.194027	-1.06556	-0.477931	2	70053101	70053277	177	+
ENSSSCG00000057209	POLR3B	5	13804930	13926604	E009	59.4269	0.00810123	12.6058	0.00557156	0.851655	10.5749	10.6076	10.422	12.0441	-0.00918184	0.378805	0.0432528	0.431239	5	13847992	13848201	210	-
ENSSSCG00000037030	RPL15	13	10716002	10719952	E001	1368.44	0.00295582	12.5851	0.00562539	0.852503	43.751	41.6665	42.6307	41.7481	0.203203	0.00803309	0.108673	-0.0864966	13	10716002	10716397	396	+
ENSSSCG00000007983	PDIA2	3	41394058	41397687	E007	23.3515	0.0158697	12.5838	0.00562882	0.852504	6.81369	7.29307	5.53078	6.68902	-0.198759	-0.252685	0.607959	0.554033	3	41395379	41395576	198	-
ENSSSCG00000026412	PLXNA2	9	134584406	134796063	E020	182.28	0.00407316	12.5817	0.00563429	0.852814	18.4996	17.5693	19.0836	18.8774	0.161492	0.225138	-0.0979322	-0.0342871	9	134777472	134777706	235	+
ENSSSCG00000000567	SOX5	5	49504551	50161558	E007	1.37315	0.18779	12.5773	0.0056458	0.85326	1.51878	0.613703	1.51617	2.57579	2.61534	4.1412	0.0049671	1.53084	5	49763425	49763496	72	+
ENSSSCG00000016502	PARP12	18	9674944	9716743	E007	162.736	0.00215326	12.5767	0.0056475	0.85326	17.2039	17.1178	17.8863	18.4497	0.0155876	0.234029	-0.121255	0.0971866	18	9701094	9701235	142	+
ENSSSCG00000025345	GUCY2D	12	53235801	53249467	E015	3.73163	0.161856	12.5772	0.00564609	0.85326	1.89518	3.70354	2.91418	2.21792	-1.93701	-1.48276	-1.24338	-0.789132	12	53248243	53248417	175	+
ENSSSCG00000008009	LMF1	3	40835413	40934253	E011	52.5634	0.0109514	12.5745	0.00565335	0.853504	10.5569	9.3784	11.393	10.2017	0.350493	0.248943	-0.226888	-0.328438	3	40874421	40874431	11	+
ENSSSCG00000045310	ENSSSCG00000045310	7	104009504	104013450	E002	19.3146	0.0734526	12.5735	0.00565598	0.853504	6.73921	5.07049	6.59281	6.26456	0.828439	0.61535	0.0641203	-0.148968	7	104009685	104010306	622	+
ENSSSCG00000003816	ATG4C	6	149608220	149692153	E010	39.2023	0.00918003	12.5681	0.00567019	0.85431	9.33439	9.43459	9.00164	7.92649	-0.031526	-0.512538	0.10706	-0.373952	6	149662668	149662751	84	-
ENSSSCG00000005715	PRRC2B	1	271336818	271430916	E002	128.938	0.00791613	12.5607	0.00568976	0.85431	16.528	15.1644	14.9568	16.8331	0.264783	0.321392	0.306914	0.363524	1	271368900	271369069	170	+
ENSSSCG00000006156	TPD52	4	56471897	56603617	E024	9.75472	0.0524904	12.5574	0.00569852	0.85431	3.46402	5.88956	4.03562	4.29302	-1.54009	-0.918548	-0.442324	0.17922	4	56602475	56602483	9	+
ENSSSCG00000009075	MFSD8	8	96925081	96972383	E013	3.46049	0.0621291	12.5572	0.00569903	0.85431	3.35269	1.60013	2.60341	2.73715	2.13758	1.55086	0.731548	0.144827	8	96965876	96965877	2	+
ENSSSCG00000010097	LZTR1	14	50576624	50590397	E026	21.8713	0.0238138	12.5572	0.00569903	0.85431	7.1232	6.66475	5.32386	7.33687	0.194365	0.280823	0.848663	0.93512	14	50589786	50589787	2	+
ENSSSCG00000011162	ENSSSCG00000011162	10	68621828	68707891	E005	2.62133	0.181006	12.5677	0.00567119	0.85431	2.61778	2.91704	2.12586	0.880178	-0.312954	-3.46024	0.601485	-2.5458	10	68663251	68664756	1506	+
ENSSSCG00000011309	KIF15	13	27966586	28041451	E019	35.4128	0.0117662	12.5663	0.00567473	0.85431	8.53186	8.99296	7.02932	8.45076	-0.15495	-0.183035	0.567873	0.539788	13	28010318	28010425	108	+
ENSSSCG00000012584	CAPN6	X	91258688	91288077	E012	23.9751	0.0151364	12.5662	0.00567517	0.85431	7.51232	6.0137	6.85482	6.00207	0.649749	-0.00564274	0.267887	-0.387505	X	91269966	91270097	132	-
ENSSSCG00000014391	ARAP3	2	143304080	143327588	E025	168.354	0.00380505	12.5597	0.00569239	0.85431	18.8313	18.0854	17.9285	16.8531	0.126982	-0.21983	0.154243	-0.192569	2	143320105	143320211	107	-
ENSSSCG00000027016	C19orf47	6	48616681	48645305	E012	40.5501	0.0102802	12.5621	0.00568606	0.85431	9.44779	9.64625	7.89868	8.71923	-0.0614256	-0.298024	0.526975	0.290377	6	48634400	48634487	88	-
ENSSSCG00000039842	ZSCAN25	3	6569304	6579150	E001	12.927	0.0379886	12.558	0.00569676	0.85431	5.12226	5.40319	5.7279	3.86719	-0.155196	-0.9705	-0.324965	-1.14027	3	6569304	6569630	327	+
ENSSSCG00000012656	ELF4	X	106617753	106661108	E008	74.0554	0.00930031	12.5532	0.00570969	0.855392	12.9574	11.1198	12.368	11.9845	0.458109	0.223688	0.139994	-0.0944272	X	106633822	106634101	280	-
ENSSSCG00000004739	MGA	1	129594795	129697408	E001	221.141	0.0144846	12.5497	0.00571891	0.855431	19.4496	21.255	19.3864	21.5468	-0.283651	0.0440175	0.0103174	0.337986	1	129594795	129596266	1472	-
ENSSSCG00000030354	MAP3K2	15	25087738	25178060	E009	35.1456	0.0136516	12.5492	0.00572024	0.855431	7.78112	8.12089	8.26649	9.45107	-0.125379	0.446589	-0.177563	0.394405	15	25155522	25155601	80	+
ENSSSCG00000034569	OBSCN	2	51285488	51534236	E052	1.45117	0.182578	12.5516	0.00571393	0.855431	1.28864	0.0343356	1.85837	2.35694	10.4606	12.2043	-1.05705	0.686561	2	51380530	51380536	7	+
ENSSSCG00000010593	CNNM2	14	113889950	114053352	E009	8.61703	0.128306	12.5461	0.00572857	0.856161	5.5241	3.24964	3.09931	4.07765	1.53855	0.657237	1.67558	0.794267	14	114053011	114053352	342	+
ENSSSCG00000001974	G2E3	7	68852777	68916992	E007	73.1804	0.00506535	12.538	0.00575022	0.857765	12.1334	11.7701	13.0501	11.3373	0.090996	-0.111896	-0.218926	-0.421818	7	68873952	68874081	130	-
ENSSSCG00000010797	EARS2	3	22657766	22684241	E004	43.3349	0.0117768	12.5375	0.00575149	0.857765	8.88213	9.29508	10.6243	8.98606	-0.133985	-0.0997115	-0.529728	-0.495455	3	22670996	22671468	473	+
ENSSSCG00000024201	TASOR	13	38492472	38557193	E024	52.918	0.00716617	12.5377	0.00575101	0.857765	11.2213	9.66378	10.576	9.99859	0.443531	0.100779	0.176239	-0.166513	13	38540108	38540180	73	-
ENSSSCG00000038713	CRIP2	AEMK02000452.1	3499388	3504403	E006	4.18092	0.164203	12.5369	0.00575307	0.857765	2.9574	4.07231	1.70567	2.61287	-0.926036	-1.28415	1.59022	1.2321	AEMK02000452.1	3503025	3503096	72	+
ENSSSCG00000015504	CACYBP	9	117064187	117123126	E005	381.73	0.00170883	12.5335	0.00576205	0.858248	26.0659	26.4575	25.3736	25.2208	-0.0506205	-0.161764	0.0908422	-0.0203018	9	117071783	117071882	100	+
ENSSSCG00000034647	MRPS15	6	92541507	92547830	E003	385.529	0.00156278	12.5331	0.0057632	0.858248	25.1218	26.6494	25.6869	26.049	-0.199566	-0.0774379	-0.0748131	0.0473154	6	92541908	92542099	192	-
ENSSSCG00000000449	DTX3	5	22867711	22873393	E007	222.505	0.00536081	12.4982	0.00585752	0.860256	20.1889	21.468	19.4925	20.5042	-0.197201	-0.147678	0.111643	0.161167	5	22872700	22873393	694	+
ENSSSCG00000001061	JARID2	7	11359230	11601401	E012	111.879	0.00277001	12.4928	0.00587225	0.860256	15.3435	14.1759	14.3722	15.4253	0.241427	0.257711	0.199615	0.215898	7	11588861	11588979	119	+
ENSSSCG00000002298	ZFYVE26	7	91518452	91590449	E046	34.1713	0.0177271	12.4928	0.00587225	0.860256	8.63448	8.49825	9.12697	7.37123	0.0467773	-0.417344	-0.163386	-0.627507	7	91573432	91574043	612	-
ENSSSCG00000002425	PTPN21	7	110373530	110453812	E006	49.3001	0.0125705	12.4904	0.00587878	0.860256	9.79021	10.5239	8.76453	10.7068	-0.214185	0.0512048	0.326577	0.591967	7	110384763	110384843	81	-
ENSSSCG00000004856	NFATC1	1	145911046	146008139	E010	174.648	0.0298256	12.5039	0.00584201	0.860256	19.5278	18.9384	18.25	16.4761	0.0969373	-0.434715	0.213395	-0.318257	1	145940070	145940446	377	-
ENSSSCG00000005425	SLC44A1	1	246548497	246760514	E007	85.1703	0.00867495	12.5114	0.00582169	0.860256	13.7573	13.0073	13.5267	12.0897	0.169373	-0.219818	0.0511576	-0.338033	1	246608505	246608592	88	+
ENSSSCG00000006054	ATP6V1C1	4	34029295	34222405	E008	368.144	0.00379676	12.516	0.00580926	0.860256	25.3215	24.5135	25.4122	25.8559	0.108501	0.178887	-0.0120259	0.0583601	4	34050128	34050226	99	-
ENSSSCG00000006156	TPD52	4	56471897	56603617	E025	8.73468	0.0580647	12.4961	0.00586319	0.860256	3.32124	5.6113	3.59086	4.16037	-1.52105	-0.868663	-0.225927	0.426455	4	56602484	56602485	2	+
ENSSSCG00000006888	SLC44A3	4	122517468	122621503	E013	1.8284	0.306186	12.5086	0.00582924	0.860256	2.25478	1.14571	0.65469	2.75043	1.95494	2.52923	3.56999	4.14428	4	122614604	122614696	93	-
ENSSSCG00000007952	TRAP1	3	38536668	38603015	E024	103.484	0.0173293	12.497	0.00586096	0.860256	13.4184	15.6021	14.9993	13.2753	-0.459055	-0.491434	-0.338396	-0.370774	3	38595132	38595272	141	+
ENSSSCG00000008275	TTC31	3	68555232	68564007	E002	221.215	0.00646998	12.496	0.00586353	0.860256	19.1142	20.7748	20.6322	20.6289	-0.265209	-0.0225927	-0.243119	-0.000503145	3	68555234	68556694	1461	-
ENSSSCG00000008546	GPN1	3	111537737	111572692	E008	81.6338	0.013226	12.5144	0.00581354	0.860256	12.9239	12.6101	11.3935	13.6829	0.0739674	0.246286	0.377792	0.550111	3	111553167	111553313	147	-
ENSSSCG00000009238	COQ2	8	135130453	135150031	E002	154.394	0.00573651	12.487	0.00588824	0.860256	18.3459	16.5163	16.6699	17.2545	0.327159	0.135571	0.298528	0.106939	8	135136251	135136417	167	+
ENSSSCG00000009786	HIP1R	14	29993655	30024216	E026	112.243	0.00825578	12.5215	0.00579432	0.860256	14.93	13.7626	15.2077	14.5679	0.247608	0.172717	-0.0563295	-0.13122	14	30004583	30004723	141	-
ENSSSCG00000009898	GCN1	14	40146472	40218107	E011	162.329	0.00602758	12.4989	0.00585553	0.860256	16.2909	18.2929	17.9711	18.2505	-0.360533	-0.00728468	-0.304927	0.0483209	14	40157900	40158093	194	-
ENSSSCG00000010925	PPP1R12B	10	24465041	24637358	E001	14.5224	0.0386392	12.5087	0.00582898	0.860256	6.57589	4.9357	4.88439	5.45503	0.835074	0.290728	0.865422	0.321075	10	24465041	24465442	402	+
ENSSSCG00000011137	GDI2	10	65160653	65196447	E001	15.3365	0.0356072	12.5168	0.00580702	0.860256	6.77825	4.76707	5.30545	5.5962	1.02449	0.465974	0.713675	0.155154	10	65160653	65160691	39	+
ENSSSCG00000012056	CHAF1B	13	200048149	200072556	E003	47.8412	0.0127588	12.4864	0.00588975	0.860256	10.2244	8.76357	10.691	9.56071	0.455408	0.256764	-0.132493	-0.331136	13	200049788	200049920	133	+
ENSSSCG00000013894	IL12RB1	2	59707961	59736282	E007	2.71225	0.207438	12.5252	0.00578451	0.860256	3.28554	1.99944	1.26396	2.63486	1.43567	0.797386	2.75989	2.1216	2	59712015	59712184	170	+
ENSSSCG00000014119	SERINC5	2	88843011	89046026	E012	205.45	0.00786945	12.5127	0.00581819	0.860256	20.0734	19.2706	19.7316	18.6546	0.129618	-0.102506	0.0546525	-0.177472	2	88900621	88900788	168	-
ENSSSCG00000014882	RSF1	9	12121825	12278120	E016	41.2551	0.0167992	12.5163	0.00580847	0.860256	9.96894	8.09278	9.75785	8.94634	0.614523	0.29487	0.0633382	-0.256315	9	12227323	12227414	92	-
ENSSSCG00000015175	VWA5A	9	51052174	51100045	E007	3.19793	0.186847	12.5119	0.0058203	0.860256	1.76536	1.65126	3.53859	2.49192	0.192941	1.18871	-2.01002	-1.01425	9	51054627	51054654	28	+
ENSSSCG00000015390	ENSSSCG00000015390	9	93050111	93146467	E031	6.21731	0.0700563	12.4917	0.00587536	0.860256	2.86039	4.39488	2.98484	3.67877	-1.24348	-0.51541	-0.123159	0.604909	9	93144923	93145069	147	+
ENSSSCG00000016509	LUC7L2	18	10268960	10333156	E021	16.3854	0.0337122	12.4882	0.005885	0.860256	6.60938	4.92217	5.13042	6.22824	0.857873	0.684622	0.737508	0.564257	18	10329685	10329761	77	-
ENSSSCG00000017278	TEX2	12	14764508	14869217	E015	63.8514	0.00693161	12.5054	0.00583799	0.860256	11.283	11.8052	9.97251	11.4909	-0.13513	-0.0806397	0.366834	0.421324	12	14857620	14857625	6	+
ENSSSCG00000021624	ENSSSCG00000021624	10	23767206	23778722	E004	17.2397	0.0681272	12.5049	0.00583941	0.860256	4.39499	6.74405	6.04335	6.27541	-1.24551	-0.210143	-0.925553	0.109816	10	23767983	23768057	75	-
ENSSSCG00000022195	ZKSCAN7	13	27839208	27855361	E006	3.23957	0.103846	12.4895	0.00588146	0.860256	3.40277	2.68556	2.78058	1.75125	0.684644	-1.23526	0.584122	-1.33578	13	27848747	27848838	92	+
ENSSSCG00000025179	NECAP1	5	63122335	63139664	E011	30.7607	0.0175598	12.494	0.00586897	0.860256	8.06948	7.32255	9.0848	7.51893	0.284645	0.077474	-0.348599	-0.55577	5	63130833	63130844	12	+
ENSSSCG00000031730	ENSSSCG00000031730	6	96878141	96893474	E002	165.916	0.0043037	12.4861	0.00589062	0.860256	17.3635	17.1028	17.7464	18.6617	0.0470377	0.272691	-0.0680029	0.15765	6	96880725	96880845	121	-
ENSSSCG00000031970	RASSF5	9	67157167	67237365	E004	6.03354	0.309317	12.5232	0.00578978	0.860256	1.85367	2.819	5.14523	4.24571	-1.21132	1.1855	-2.95451	-0.557685	9	67183826	67183885	60	+
ENSSSCG00000032151	CPZ	8	2620768	2642524	E012	187.179	0.00580756	12.5175	0.00580526	0.860256	19.9717	18.4857	19.4357	18.1059	0.244554	-0.0651276	0.0864226	-0.223259	8	2642327	2642414	88	-
ENSSSCG00000039469	DNAL1	7	96999602	97047090	E002	4.50513	0.0651511	12.5073	0.00583276	0.860256	2.0499	2.96236	3.59645	3.33441	-1.06413	0.342264	-1.62538	-0.218982	7	96999652	96999652	1	+
ENSSSCG00000042234	ENSSSCG00000042234	9	10590279	10627891	E004	24.7734	0.0670908	12.4984	0.00585691	0.860256	7.65183	7.1965	6.69447	7.06769	0.179596	-0.0528168	0.390911	0.158498	9	10627530	10627891	362	-
ENSSSCG00000017012	SLIT3	16	54553426	55220296	E002	49.4044	0.030761	12.4826	0.00590025	0.860652	11.0443	8.85198	10.7257	9.78851	0.655065	0.296828	0.0870961	-0.271141	16	54606195	54606266	72	+
ENSSSCG00000046003	TSC1	1	272636532	272685951	E031	44.9863	0.0079162	12.4832	0.0058985	0.860652	9.62683	9.06222	8.87331	10.6088	0.178415	0.466243	0.240488	0.528316	1	272670021	272670206	186	-
ENSSSCG00000015082	DSCAML1	9	44785701	45147140	E009	1.58489	0.261258	12.4805	0.00590602	0.86099	2.19978	2.61726	0.871352	0.839985	-0.502167	-3.2816	2.67362	-0.105806	9	44795734	44796021	288	-
ENSSSCG00000014878	PAK1	9	11830095	12020415	E038	111.391	0.00961007	12.479	0.00591007	0.861076	15.7487	13.7656	15.2918	14.3623	0.410472	0.128794	0.0903106	-0.191367	9	11877964	11878034	71	-
ENSSSCG00000000094	SUN2	5	9273240	9293254	E003	171.653	0.00353298	12.475	0.00592109	0.861197	18.8949	17.7314	17.7805	17.3682	0.199395	-0.0645281	0.190764	-0.0731595	5	9273291	9273493	203	+
ENSSSCG00000003214	KCNC3	6	55204101	55217074	E005	6.2979	0.147793	12.4737	0.00592472	0.861197	2.96853	4.4193	3.70944	3.28345	-1.15224	-0.860556	-0.644805	-0.353117	6	55210387	55211494	1108	-
ENSSSCG00000006032	EMC2	4	29017517	29079270	E003	99.3947	0.00829212	12.4769	0.00591594	0.861197	13.1903	15.1902	13.535	14.1017	-0.428823	-0.226614	-0.0779418	0.124267	4	29024674	29025653	980	-
ENSSSCG00000013349	HTATIP2	2	39034013	39055315	E007	104.535	0.00871249	12.4741	0.00592351	0.861197	13.8774	14.549	15.6295	13.5385	-0.143583	-0.218442	-0.362625	-0.437483	2	39051959	39052108	150	-
ENSSSCG00000009744	SFSWAP	14	23516257	23594257	E011	55.7433	0.013373	12.4706	0.00593318	0.861593	11.1675	9.48633	11.5919	10.4578	0.483995	0.288687	-0.111286	-0.306594	14	23556375	23556468	94	-
ENSSSCG00000013285	API5	2	18962270	18994240	E007	257.886	0.00161827	12.4702	0.00593437	0.861593	21.1036	22.6387	21.2448	22.0909	-0.227676	-0.0798165	-0.0214905	0.126369	2	18969723	18969859	137	-
ENSSSCG00000001435	AGPAT1	7	24204905	24213193	E011	6.13361	0.16933	12.4679	0.0059408	0.861688	4.13892	2.71973	4.14601	3.05006	1.2153	0.331475	-0.00496493	-0.888793	7	24208429	24209112	684	-
ENSSSCG00000027403	AASDH	8	55604626	55645473	E016	34.3444	0.0174217	12.4675	0.00594194	0.861688	8.3543	7.77071	9.5908	7.82015	0.212536	0.0185935	-0.40672	-0.600663	8	55642045	55642319	275	-
ENSSSCG00000011619	EEFSEC	13	72020305	72195930	E025	76.8082	0.0122625	12.4662	0.00594544	0.861695	12.8169	11.1802	13.13	12.6812	0.409119	0.377094	-0.0727027	-0.104728	13	72195653	72195877	225	-
ENSSSCG00000034720	IQCK	3	25897555	26022064	E010	8.18281	0.0327127	12.4636	0.00595275	0.862252	3.54759	3.76096	4.78295	3.82934	-0.169125	0.052189	-0.866061	-0.644747	3	26021878	26022008	131	-
ENSSSCG00000010554	SCD	14	111461569	111478020	E004	1002.74	0.00539784	12.4597	0.00596349	0.863307	38.1885	36.862	37.7782	37.7469	0.137544	0.0920282	0.0422737	-0.00324198	14	111469080	111469285	206	+
ENSSSCG00000001871	HMG20A	7	57504465	57570023	E011	64.7155	0.00604466	12.4581	0.00596788	0.86344	11.5033	10.8553	12.3447	11.1803	0.172798	0.0878335	-0.211317	-0.296282	7	57561873	57561948	76	+
ENSSSCG00000001773	TMED3	7	48431375	48442645	E001	508.739	0.00244498	12.4503	0.00598948	0.865461	29.5882	28.6062	29.4711	28.8812	0.118337	0.0334056	0.0139658	-0.0709658	7	48431375	48431927	553	+
ENSSSCG00000007788	PHKG2	3	17639996	17656618	E010	109.625	0.00745949	12.4496	0.00599161	0.865461	14.7746	13.5528	15.2856	15.3256	0.262173	0.374095	-0.10391	0.00801226	3	17656123	17656235	113	-
ENSSSCG00000021997	ALS2CL	13	29596700	29618919	E010	33.2589	0.0131751	12.4493	0.00599227	0.865461	9.24593	8.30185	7.49811	7.78963	0.317088	-0.186897	0.615742	0.111757	13	29602451	29602547	97	-
ENSSSCG00000004024	ENSSSCG00000004024	1	2144307	2164767	E003	2.59107	0.307171	12.4467	0.0059995	0.865502	2.81205	0.846281	1.76644	3.07991	3.46758	3.73071	1.34338	1.60651	1	2146614	2146634	21	+
ENSSSCG00000030467	PHC3	13	108776220	108883572	E005	48.0654	0.0178455	12.4473	0.00599796	0.865502	9.88966	10.4069	8.39618	10.0479	-0.15109	-0.104078	0.48278	0.529793	13	108806397	108806628	232	-
ENSSSCG00000000634	STYK1	5	61397025	61421406	E007	2.38157	0.134612	12.4393	0.00602027	0.865938	2.00642	2.15248	0.0100488	2.71874	-0.202989	0.674926	15.2845	16.1624	5	61406946	61407127	182	+
ENSSSCG00000000793	PPHLN1	5	73498730	73697953	E021	397.179	0.00867271	12.4245	0.00606178	0.865938	26.3461	27.7809	24.8206	25.914	-0.181646	-0.237707	0.200981	0.14492	5	73694862	73696396	1535	+
ENSSSCG00000000939	ACSS3	5	100279698	100429165	E001	5.4068	0.0892963	12.4247	0.00606135	0.865938	3.74913	4.09977	2.05249	3.04343	-0.259026	-0.862576	1.74213	1.13858	5	100279698	100279719	22	-
ENSSSCG00000002954	SPINT2	6	47181768	47210559	E001	7.91763	0.056145	12.4237	0.00606411	0.865938	4.50856	3.37589	5.09604	3.30125	0.838219	-0.0646946	-0.355575	-1.25849	6	47181768	47181788	21	+
ENSSSCG00000009567	RASA3	11	78951019	79027900	E002	1015.71	0.00258171	12.4353	0.00603141	0.865938	37.478	39.3478	37.293	38.4877	-0.191578	-0.0875387	0.0192193	0.123259	11	78951812	78952377	566	-
ENSSSCG00000009864	MED13L	14	36063644	36383800	E001	38.3373	0.0277498	12.4233	0.00606513	0.865938	8.62034	9.00018	10.0148	7.20611	-0.126967	-0.652554	-0.442531	-0.968118	14	36063644	36063768	125	+
ENSSSCG00000011020	JCAD	10	40910548	40997071	E007	71.3172	0.0105239	12.4272	0.0060543	0.865938	10.9731	12.5659	11.8255	12.6285	-0.405351	0.0149219	-0.223262	0.197011	10	40988228	40988248	21	+
ENSSSCG00000012288	CCDC120	X	43134275	43146775	E011	11.1268	0.044231	12.44	0.00601837	0.865938	5.66552	3.82992	5.21947	4.51736	1.13646	0.47853	0.238468	-0.419458	X	43139992	43140135	144	+
ENSSSCG00000013043	MACROD1	2	7939125	8088595	E002	93.9338	0.00673507	12.4343	0.00603437	0.865938	13.6349	12.4267	14.163	14.2518	0.279655	0.413858	-0.115207	0.0189971	2	7950508	7950609	102	+
ENSSSCG00000013620	CCDC159	2	70039977	70047792	E006	4.39708	0.0908993	12.4242	0.00606276	0.865938	3.81773	2.40773	1.97527	3.41555	1.33344	1.01114	1.90542	1.58311	2	70043652	70043685	34	+
ENSSSCG00000013653	ICAM5	2	69111309	69118164	E003	3.77794	0.197245	12.4253	0.00605946	0.865938	3.40291	1.30188	2.48243	3.52978	2.77613	2.88208	0.912103	1.01806	2	69112597	69112866	270	+
ENSSSCG00000013916	COMP	2	59061426	59069564	E004	4295.63	0.0054263	12.4233	0.00606528	0.865938	61.1783	59.7382	60.6025	59.6087	0.125234	-0.0112959	0.0499955	-0.0865343	2	59062732	59062901	170	+
ENSSSCG00000014835	C2CD3	9	8393612	8512848	E003	7.51389	0.108992	12.4437	0.00600797	0.865938	4.19308	4.12986	4.8024	2.56945	0.044031	-1.37326	-0.393587	-1.81088	9	8406900	8407669	770	-
ENSSSCG00000015044	NKAPD1	9	39775676	39787969	E004	72.5864	0.00623814	12.4411	0.00601511	0.865938	12.3326	11.0673	12.2659	12.364	0.323594	0.331218	0.016264	0.0238884	9	39780932	39781032	101	+
ENSSSCG00000016521	DGKI	18	11705093	12177267	E029	13.6694	0.0519098	12.4287	0.0060501	0.865938	4.13463	6.08337	4.62043	5.81823	-1.12184	-0.129788	-0.322167	0.669884	18	12098004	12098131	128	+
ENSSSCG00000017529	CBX1	12	24315518	24351052	E017	203.233	0.0041146	12.4366	0.00602792	0.865938	20.1848	19.38	20.3344	18.6174	0.129345	-0.126729	-0.023579	-0.279653	12	24341605	24341748	144	-
ENSSSCG00000026953	TPGS2	6	120590031	120670286	E008	84.189	0.00508794	12.4221	0.00606857	0.865938	13.5986	11.9634	12.6586	13.0935	0.385513	0.271192	0.216049	0.101728	6	120669884	120670286	403	-
ENSSSCG00000029414	ENSSSCG00000029414	1	274125666	274132944	E010	1259.01	0.00123201	12.4343	0.00603418	0.865938	39.8639	39.4671	39.9848	38.9145	0.040019	-0.056048	-0.0121553	-0.108222	1	274128777	274128809	33	-
ENSSSCG00000040951	SCT	2	383799	384841	E002	14.2738	0.0352647	12.4238	0.0060638	0.865938	4.49806	5.04629	5.50438	6.10038	-0.33384	0.551841	-0.5864	0.299281	2	384201	384293	93	-
ENSSSCG00000014791	RRM1	9	6025073	6065143	E027	257.385	0.0037035	12.4158	0.00608629	0.86797	20.8349	21.7465	23.01	21.4262	-0.138061	-0.0479758	-0.322111	-0.232025	9	6057936	6058010	75	-
ENSSSCG00000009220	DMP1	8	131285330	131313130	E001	9374.92	0.00381367	12.4146	0.00608985	0.867981	72.2564	75.1435	72.3725	74.3526	-0.242487	-0.0663015	-0.0097764	0.166409	8	131285330	131286263	934	-
ENSSSCG00000028536	LHFPL2	2	87322934	87349878	E002	180.579	0.00640244	12.4087	0.00610652	0.86986	18.8024	18.4258	19.4386	17.9008	0.0636609	-0.090568	-0.105148	-0.259377	2	87349250	87349878	629	-
ENSSSCG00000004493	SIGLEC15	1	95475438	95492709	E002	71.6134	0.0039386	12.4057	0.00611497	0.870343	12.5743	11.215	11.7954	11.3882	0.342397	0.0457142	0.191714	-0.104969	1	95475447	95475484	38	+
ENSSSCG00000006338	DDR2	4	87756168	87911296	E010	181.489	0.00311699	12.4051	0.0061169	0.870343	18.8167	18.2554	19.7955	18.0384	0.0951954	-0.0374783	-0.160508	-0.293181	4	87771995	87772125	131	-
ENSSSCG00000013464	SPPL2B	2	76230061	76247051	E009	61.5056	0.00735707	12.4014	0.00612726	0.870806	11.115	12.1622	10.9672	10.4768	-0.269047	-0.444921	0.039874	-0.136001	2	76234989	76235063	75	-
ENSSSCG00000016009	ITGA4	15	86947240	87030364	E003	155.643	0.00615958	12.4002	0.00613064	0.870806	17.6282	16.8067	18.1679	16.3036	0.148353	-0.0939731	-0.094289	-0.336615	15	86948006	86948127	122	+
ENSSSCG00000025647	SLC35C1	2	16647193	16658672	E001	12.4369	0.0494106	12.4009	0.00612876	0.870806	5.08156	6.114	4.05305	4.93197	-0.538106	-0.624891	0.656115	0.56933	2	16647193	16648372	1180	-
ENSSSCG00000014823	P2RY6	9	7749375	7759721	E004	14.9475	0.0539983	12.3926	0.00615234	0.870909	5.00782	6.88477	5.48128	4.91519	-0.926976	-0.9812	-0.262557	-0.316782	9	7753605	7753740	136	+
ENSSSCG00000016497	DENND2A	18	9186903	9310665	E018	57.2774	0.0108072	12.3958	0.00614343	0.870909	10.1187	9.92284	11.1756	11.36	0.0579064	0.401924	-0.295213	0.0488043	18	9282407	9282555	149	+
ENSSSCG00000016975	PTCD2	16	48605012	48636181	E012	157.375	0.0140672	12.3978	0.00613755	0.870909	16.4874	18.9352	16.6254	17.5544	-0.432053	-0.237429	-0.0257751	0.168849	16	48635182	48635952	771	+
ENSSSCG00000018007	MYH3	12	55347087	55375353	E009	2.65531	0.122459	12.3929	0.00615158	0.870909	1.39231	2.93213	2.07265	2.76612	-2.15148	-0.168537	-1.14889	0.834058	12	55352357	55352461	105	-
ENSSSCG00000022676	OPHN1	X	54055092	54616959	E026	10.504	0.0574342	12.3946	0.00614669	0.870909	5.0992	3.48775	5.49996	4.53633	1.10124	0.761677	-0.219922	-0.559486	X	54376182	54376243	62	-
ENSSSCG00000024556	ZNF445	13	27748438	27783325	E001	379.706	0.0183859	12.3962	0.00614208	0.870909	24.9223	25.0869	25.8894	27.2474	-0.0220494	0.280149	-0.12805	0.174148	13	27748438	27754070	5633	-
ENSSSCG00000013072	FADS2	2	9629423	9735576	E016	283.51	0.00282271	12.3896	0.00616111	0.871655	22.6617	22.3513	22.6782	23.6929	0.0449948	0.191186	-0.00238155	0.14381	2	9654886	9655083	198	-
ENSSSCG00000008583	ITSN2	3	114363529	114508444	E012	78.211	0.0156566	12.3866	0.00616974	0.87238	13.4734	11.7555	13.1293	11.3837	0.410004	-0.096008	0.0781312	-0.427881	3	114407113	114407276	164	+
ENSSSCG00000028126	MPPE1	6	97324727	97344736	E011	27.2373	0.0129015	12.3839	0.00617743	0.872514	6.42607	8.01113	7.6015	7.76234	-0.64487	-0.0925224	-0.490986	0.0613612	6	97342337	97342477	141	+
ENSSSCG00000037159	MNT	12	48469239	48486729	E006	24.9603	0.0141739	12.3838	0.00617769	0.872514	8.00932	7.45163	6.47851	6.64575	0.211538	-0.334584	0.620501	0.0743786	12	48486291	48486562	272	-
ENSSSCG00000013747	RAD23A	2	66084668	66096329	E011	475.725	0.00200077	12.3793	0.00619048	0.873331	28.3053	27.959	28.5461	26.921	0.04268	-0.130139	-0.0294762	-0.202295	2	66094178	66094233	56	-
ENSSSCG00000017578	ITGA3	12	26235258	26269324	E018	6.03793	0.174351	12.3802	0.00618792	0.873331	4.14892	4.12493	3.02379	2.28457	0.0168038	-1.70941	0.915836	-0.810379	12	26259375	26259477	103	+
ENSSSCG00000000784	LRRK2	5	71800225	71945828	E044	58.0678	0.00650349	12.3714	0.00621325	0.875551	11.2546	10.4301	9.60876	11.3063	0.226305	0.239977	0.469243	0.482915	5	71901238	71901338	101	+
ENSSSCG00000036556	IFNAR2	13	196766087	196852635	E014	56.7924	0.0078372	12.3716	0.00621292	0.875551	11.5953	10.0808	10.5093	10.6367	0.416343	0.15925	0.292868	0.0357755	13	196833699	196833701	3	+
ENSSSCG00000025981	SLC38A5	X	42590607	42601502	E011	163.836	0.00474328	12.3701	0.00621712	0.875602	17.8258	16.6892	17.6967	18.2206	0.204882	0.273448	0.0226947	0.0912603	X	42598131	42598223	93	-
ENSSSCG00000017310	KANSL1	12	16903450	17096916	E001	6.5837	0.050876	12.3656	0.00623007	0.876655	4.34329	2.5722	3.68468	4.07354	1.51626	1.33038	0.476515	0.290636	12	16903450	16903591	142	+
ENSSSCG00000023118	BZW2	9	85886158	85947410	E005	184.254	0.00405142	12.3651	0.00623163	0.876655	19.2705	18.1018	19.5926	18.1572	0.196934	0.00957694	-0.05253	-0.239887	9	85905796	85905860	65	+
ENSSSCG00000002844	PHKB	6	36991274	37193593	E029	76.1463	0.0118958	12.3629	0.00623794	0.877041	12.5816	11.2887	11.8764	13.385	0.324602	0.511122	0.173002	0.359522	6	37164404	37164542	139	-
ENSSSCG00000004856	NFATC1	1	145911046	146008139	E006	76.4537	0.0406637	12.3595	0.00624796	0.877041	14.1129	12.7039	12.3935	10.5282	0.317805	-0.561235	0.392145	-0.486895	1	145924608	145925633	1026	-
ENSSSCG00000006750	SYCP1	4	105591743	105730398	E011	6.75859	0.0473958	12.3525	0.00626834	0.877041	3.69351	3.52245	4.88737	2.93187	0.137305	-0.530974	-0.812044	-1.48032	4	105640972	105641034	63	-
ENSSSCG00000006873	FRRS1	4	118269156	118370773	E011	96.1874	0.00732272	12.3556	0.00625929	0.877041	13.895	12.616	14.059	14.4057	0.29147	0.401096	-0.0356019	0.0740246	4	118339682	118339864	183	+
ENSSSCG00000010495	ALDH18A1	14	107170689	107221215	E017	328.738	0.00868855	12.3497	0.00627629	0.877041	24.9165	23.0512	25.6625	23.5877	0.257762	0.0756894	-0.0990891	-0.281161	14	107217555	107217670	116	-
ENSSSCG00000015329	PPP1R9A	9	74635403	74940362	E017	1.05907	0.255218	12.3546	0.00626221	0.877041	1.06198	1.28283	0.010084	2.81014	-0.54536	2.265	13.4375	16.2479	9	74924853	74924936	84	+
ENSSSCG00000016911	MTREX	16	34478272	34606096	E006	137.31	0.0104962	12.3496	0.00627663	0.877041	16.3835	16.3774	17.6238	15.1771	0.00114036	-0.233928	-0.22646	-0.461528	16	34508911	34509085	175	+
ENSSSCG00000029070	PAFAH1B3	6	49619241	49638171	E008	264.389	0.00334454	12.3509	0.00627296	0.877041	21.7371	23.0225	21.381	21.931	-0.187217	-0.158435	0.053407	0.0821881	6	49637841	49638171	331	+
ENSSSCG00000029249	NAV3	5	103013806	103368021	E001	2.42977	0.110372	12.3569	0.00625528	0.877041	1.87696	3.23349	2.2298	1.31573	-1.57204	-2.5978	-0.497575	-1.52334	5	103013806	103013815	10	-
ENSSSCG00000032715	CERS6	15	74927130	75261554	E008	16.6845	0.0238274	12.3541	0.00626355	0.877041	6.60392	5.18098	5.45919	6.18659	0.706603	0.516208	0.554547	0.364152	15	75194274	75194402	129	+
ENSSSCG00000038679	ENSSSCG00000038679	AEMK02000153.1	17894	57805	E004	31.1912	0.0169302	12.3519	0.0062701	0.877041	7.9945	8.39274	7.76879	7.00151	-0.142759	-0.531125	0.0839931	-0.304374	AEMK02000153.1	22229	22421	193	-
ENSSSCG00000061347	TUBA1A	5	15185532	15190428	E007	8.13042	0.065483	12.3519	0.00626983	0.877041	4.84517	2.83091	4.69448	3.83563	1.55648	0.878957	0.0917166	-0.585805	5	15187835	15187870	36	-
ENSSSCG00000000694	GAPDH	5	64129679	64133991	E012	8684.13	0.00075028	12.3431	0.00629572	0.878671	73.3334	72.1056	72.3446	72.0745	0.103302	-0.00261826	0.0831723	-0.0227483	5	64131353	64131443	91	-
ENSSSCG00000011811	LPP	13	125782471	126463303	E012	20.6882	0.027041	12.342	0.00629887	0.878671	6.79042	5.49297	7.49694	6.53675	0.617918	0.506773	-0.289456	-0.400601	13	126205359	126205688	330	+
ENSSSCG00000017136	TBCD	12	329714	449556	E052	142.206	0.00485673	12.3428	0.00629655	0.878671	16.8625	17.0635	17.1375	15.4356	-0.0367665	-0.309264	-0.0502065	-0.322704	12	449168	449556	389	-
ENSSSCG00000005399	RNF20	1	243225924	243254446	E006	47.9346	0.00724527	12.3401	0.00630448	0.878859	10.4237	9.38807	10.6251	9.13021	0.309743	-0.0821796	-0.0568387	-0.448761	1	243239624	243239742	119	+
ENSSSCG00000007438	NCOA5	17	48231497	48263944	E006	151.635	0.00644477	12.339	0.00630757	0.878859	17.5535	15.9649	17.6183	17.5392	0.293791	0.291254	-0.0114855	-0.0140231	17	48235576	48235775	200	-
ENSSSCG00000014029	COL23A1	2	79766150	80141293	E020	1.4603	0.38589	12.3368	0.00631416	0.878859	1.06497	2.52556	0.0118481	1.67586	-2.49358	-1.18477	12.9805	14.2893	2	80128360	80128422	63	+
ENSSSCG00000015777	TRAPPC11	15	44989636	45040761	E022	66.6152	0.00978603	12.3367	0.00631433	0.878859	11.5002	12.0609	10.2508	12.2555	-0.142375	0.0479857	0.342175	0.532536	15	45015646	45015791	146	+
ENSSSCG00000014165	ENSSSCG00000014165	2	102079685	102163941	E042	10.2719	0.0659728	12.3351	0.00631921	0.879048	5.62934	4.23039	4.92591	3.53074	0.829619	-0.523722	0.387983	-0.965357	2	102163767	102163941	175	-
ENSSSCG00000000886	SLC25A3	5	85284311	85292328	E005	3766.57	0.000966895	12.3311	0.00633091	0.879693	57.5484	58.5601	58.2892	58.9009	-0.0888242	0.0298374	-0.0650812	0.0535804	5	85284836	85284946	111	-
ENSSSCG00000027053	PACSIN1	7	30492589	30512739	E009	83.0994	0.00938239	12.3319	0.00632854	0.879693	12.4555	13.9428	12.5347	12.7575	-0.340372	-0.268349	-0.0190501	0.0529729	7	30510085	30512739	2655	+
ENSSSCG00000000807	SLC38A1	5	77009862	77058427	E015	21.8459	0.0305814	12.322	0.0063578	0.880972	6.70449	5.75279	7.86483	6.43308	0.44626	0.32566	-0.467029	-0.587629	5	77028106	77028179	74	-
ENSSSCG00000002447	CPSF2	7	113659905	113693764	E008	102.407	0.00772693	12.3249	0.00634904	0.880972	14.1993	13.2868	15.4573	14.0767	0.201148	0.174808	-0.25905	-0.28539	7	113673839	113673954	116	+
ENSSSCG00000002771	EDC4	6	28489422	28501510	E022	104.191	0.00310393	12.3243	0.00635103	0.880972	14.4711	14.1942	13.463	15.1819	0.0587483	0.205085	0.219018	0.365354	6	28498657	28498834	178	+
ENSSSCG00000004275	FAM135A	1	50579715	50716357	E021	69.9077	0.0192652	12.3226	0.00635584	0.880972	12.056	10.3365	11.5282	13.171	0.458642	0.724538	0.133903	0.399799	1	50692871	50693542	672	+
ENSSSCG00000027472	GCA	15	68985328	69054052	E015	45.9167	0.0104922	12.325	0.00634874	0.880972	9.95525	8.75343	8.79064	10.2728	0.379785	0.472818	0.367295	0.460328	15	69051725	69051736	12	+
ENSSSCG00000008694	GRK4	8	1738333	1792374	E001	30.9547	0.0126439	12.31	0.00639321	0.883418	9.02254	7.16748	7.68501	8.04682	0.675592	0.33901	0.471493	0.134911	8	1738333	1738481	149	+
ENSSSCG00000011309	KIF15	13	27966586	28041451	E020	32.7957	0.0106093	12.3139	0.00638181	0.883418	8.56328	8.5643	7.26282	7.27202	-0.000348964	-0.479764	0.48312	0.00370471	13	28010850	28010955	106	+
ENSSSCG00000012332	WNK3	X	46930184	47096022	E021	2.93152	0.325062	12.3088	0.00639672	0.883418	1.88295	3.04782	1.2511	3.19719	-1.39177	0.138403	1.18035	2.71053	X	47068294	47068948	655	-
ENSSSCG00000015036	ENSSSCG00000015036	9	39699597	39731036	E007	33.811	0.0165322	12.3102	0.00639271	0.883418	7.30315	8.15005	8.46072	9.02938	-0.321574	0.301395	-0.431485	0.191484	9	39716712	39716783	72	+
ENSSSCG00000017822	RPA1	12	48009719	48048741	E008	179.794	0.00557631	12.3104	0.00639209	0.883418	19.1141	17.2691	18.5032	18.9165	0.318144	0.285333	0.102357	0.0695451	12	48022417	48022505	89	+
ENSSSCG00000021845	ATXN2L	3	18506052	18519056	E033	368.312	0.00521529	12.3123	0.00638656	0.883418	24.7312	26.3101	24.222	26.0765	-0.208396	-0.0302558	0.0692849	0.247426	3	18518589	18519020	432	+
ENSSSCG00000037686	TBL3	3	39989740	39995123	E013	170.057	0.00294715	12.3069	0.00640244	0.883718	17.7342	18.9661	17.8502	17.3017	-0.210788	-0.287726	-0.0203789	-0.0973164	3	39992062	39992165	104	-
ENSSSCG00000001834	MFGE8	7	54539970	54571747	E009	1405.01	0.00053831	12.3032	0.00641361	0.883791	41.8473	42.9611	43.0871	42.8099	-0.1089	-0.014709	-0.121146	-0.0269555	7	54540797	54540938	142	-
ENSSSCG00000007155	DNAAF9	17	32284752	32437839	E035	23.118	0.0115653	12.304	0.00641103	0.883791	7.0345	6.77624	7.89258	6.13348	0.109288	-0.290728	-0.336987	-0.737003	17	32416499	32416585	87	+
ENSSSCG00000022609	WWP2	6	17066799	17227926	E015	268.745	0.00361867	12.3049	0.00640831	0.883791	22.5353	21.3113	22.3452	21.9045	0.181167	0.0887927	0.027619	-0.064755	6	17079163	17079238	76	-
ENSSSCG00000000661	PHC1	5	62557776	62580651	E015	36.5993	0.0230454	12.2671	0.00652214	0.884077	9.34373	8.41533	7.2974	9.0801	0.308244	0.223813	0.726219	0.641787	5	62573121	62573252	132	-
ENSSSCG00000000697	CHD4	5	64065992	64105173	E010	261.821	0.00546744	12.271	0.00651032	0.884077	23.0534	21.0716	21.8305	21.9116	0.291993	0.126285	0.177729	0.0120209	5	64078256	64078391	136	+
ENSSSCG00000001097	RIPOR2	7	19609358	19838093	E006	64.7551	0.0089408	12.2947	0.00643899	0.884077	10.9535	11.0087	10.4759	12.428	-0.0149791	0.362525	0.132516	0.51002	7	19623619	19623821	203	-
ENSSSCG00000002867	CEBPG	6	43164919	43174990	E006	690.71	0.00579722	12.2894	0.00645478	0.884077	32.214	32.9744	33.6421	32.8722	-0.0853041	-0.0113981	-0.15924	-0.0853342	6	43171368	43174987	3620	+
ENSSSCG00000005038	PSMC6	1	182328521	182354958	E018	336.435	0.0026749	12.2798	0.00648355	0.884077	23.5406	25.4187	24.6088	24.3268	-0.255611	-0.146836	-0.147163	-0.038388	1	182348428	182348499	72	+
ENSSSCG00000006342	UHMK1	4	88029339	88052937	E010	2.007	0.161095	12.2966	0.00643333	0.884077	2.85627	1.40308	1.34353	1.85719	2.05344	0.809621	2.17864	0.934815	4	88052928	88052937	10	-
ENSSSCG00000006701	CHD1L	4	100264968	100425692	E019	67.1313	0.00951677	12.2989	0.00642641	0.884077	11.3212	10.8964	12.8616	11.4384	0.113937	0.144674	-0.382231	-0.351494	4	100301356	100301518	163	-
ENSSSCG00000007454	ZMYND8	17	49258542	49390399	E029	61.2365	0.00736822	12.2701	0.00651305	0.884077	10.8422	11.9519	10.8807	10.0385	-0.290777	-0.519373	-0.0105508	-0.239147	17	49331678	49331770	93	-
ENSSSCG00000007991	WDR90	3	41106720	41122426	E032	4.32294	0.128071	12.2693	0.00651539	0.884077	2.10092	2.53479	3.31544	3.82991	-0.542454	1.19404	-1.31887	0.417621	3	41114095	41114153	59	-
ENSSSCG00000008227	ST3GAL5	3	58862987	58919552	E011	12.7456	0.0459015	12.2817	0.00647802	0.884077	4.36089	6.52137	4.48196	4.82166	-1.17009	-0.878657	-0.0794249	0.212008	3	58919533	58919552	20	+
ENSSSCG00000009994	MTMR3	14	46875050	47023487	E002	134.246	0.00723094	12.3006	0.00642114	0.884077	16.5431	15.5121	16.4944	15.0599	0.198163	-0.0905887	0.00912309	-0.279628	14	46875065	46875237	173	+
ENSSSCG00000010999	SMU1	10	33399383	33430971	E015	348.835	0.00529309	12.2794	0.00648482	0.884077	24.257	26.0411	23.803	25.1903	-0.238022	-0.111972	0.0626332	0.188683	10	33425779	33426826	1048	+
ENSSSCG00000012277	TIMP1	X	42102172	42106296	E006	4.59551	0.343215	12.2913	0.00644914	0.884077	3.57481	3.88064	3.23279	1.15077	-0.23773	-3.51264	0.291067	-2.98384	X	42105078	42105090	13	+
ENSSSCG00000012926	PC	2	5518517	5587797	E014	70.3564	0.0110703	12.2671	0.00652199	0.884077	12.6991	10.7288	12.0467	12.3271	0.504026	0.414717	0.158317	0.0690083	2	5583856	5583945	90	+
ENSSSCG00000013629	SMARCA4	2	69662238	69810295	E013	202.41	0.00711077	12.2849	0.00646827	0.884077	20.8126	18.526	19.7633	19.0326	0.36955	0.0849905	0.165214	-0.119345	2	69739264	69739437	174	+
ENSSSCG00000015917	XIRP2	15	73422267	73741134	E010	7.05355	0.270577	12.2783	0.00648829	0.884077	4.83317	2.81876	4.36418	2.89588	1.56171	0.078052	0.296165	-1.1875	15	73724234	73733588	9355	+
ENSSSCG00000017158	CCDC40	12	2341957	2384025	E023	1.76334	0.355858	12.2772	0.00649158	0.884077	2.51781	2.37225	0.749271	1.2937	0.172098	-1.75103	3.49943	1.57631	12	2383807	2384025	219	-
ENSSSCG00000017207	NUP85	12	6071812	6103979	E004	118.766	0.00405515	12.2911	0.00644974	0.884077	14.3294	15.8794	14.7655	15.6001	-0.314078	-0.0545236	-0.0913219	0.168233	12	6076350	6076450	101	-
ENSSSCG00000020702	SENP6	1	90167944	90299924	E012	141.739	0.0038602	12.2731	0.00650373	0.884077	17.371	16.9252	15.6746	16.0925	0.0807834	-0.155942	0.317665	0.0809399	1	90196118	90196312	195	-
ENSSSCG00000022486	CBLB	13	153395978	153700056	E029	90.4359	0.0149587	12.2944	0.00643988	0.884077	12.3211	14.0362	12.1806	14.2051	-0.393179	0.0363336	0.0343898	0.463902	13	153699644	153700055	412	+
ENSSSCG00000022994	CYB5R4	1	53092036	53191212	E012	57.7715	0.00635696	12.2842	0.00647031	0.884077	10.529	11.4441	10.1191	9.81098	-0.248115	-0.457485	0.117801	-0.0915693	1	53146858	53146887	30	+
ENSSSCG00000024500	CFAP410	13	207196117	207204719	E006	67.272	0.0098931	12.2886	0.00645709	0.884077	12.1338	10.5637	11.6302	12.0558	0.413381	0.394058	0.126845	0.107521	13	207203193	207203211	19	-
ENSSSCG00000026816	ENSSSCG00000026816	6	63404914	63411524	E017	5.20928	0.088749	12.2784	0.00648798	0.884077	3.40618	4.22255	2.20509	3.02177	-0.6223	-0.968769	1.25721	0.910743	6	63410523	63410674	152	+
ENSSSCG00000028293	RCOR3	9	131833399	131890799	E004	93.3385	0.0067037	12.2729	0.00650443	0.884077	12.8421	13.1249	14.0326	14.4975	-0.0656278	0.301361	-0.267937	0.0990518	9	131836823	131837064	242	-
ENSSSCG00000028806	RPS6KA4	2	7751968	7765260	E013	127.542	0.00591384	12.2753	0.00649721	0.884077	16.3404	16.2563	14.4015	15.8544	0.0159179	-0.0771096	0.386975	0.293948	2	7755380	7755508	129	-
ENSSSCG00000031155	ENSSSCG00000031155	AEMK02000361.1	2087698	2100580	E004	38.1217	0.0183802	12.275	0.00649826	0.884077	8.52433	8.47793	10.0655	8.46715	0.0160469	-0.00374312	-0.49045	-0.51024	AEMK02000361.1	2098083	2099961	1879	+
ENSSSCG00000036610	ARMC8	13	78982710	79085680	E004	45.8155	0.0113137	12.2751	0.00649779	0.884077	10.2528	10.0454	8.6436	9.05767	0.060555	-0.305832	0.504199	0.137812	13	79003250	79003326	77	+
ENSSSCG00000039358	SUSD5	13	19040076	19084907	E003	230.399	0.00797743	12.2774	0.00649084	0.884077	20.5125	20.1591	20.6774	20.4673	0.0555256	0.0484696	-0.0256518	-0.0327077	13	19069804	19069922	119	-
ENSSSCG00000044256	ENSSSCG00000044256	8	39603103	39605035	E001	3.92434	0.135886	12.2822	0.0064765	0.884077	2.32541	3.95652	2.01634	2.48408	-1.53741	-1.34667	0.412005	0.602746	8	39603103	39603174	72	+
ENSSSCG00000048143	ENSSSCG00000048143	15	44898535	44917855	E009	12.7687	0.0496032	12.2798	0.00648373	0.884077	4.71312	5.25082	5.84983	4.84143	-0.313765	-0.235795	-0.628011	-0.550041	15	44917505	44917855	351	-
ENSSSCG00000002771	EDC4	6	28489422	28501510	E018	131.527	0.00572223	12.2634	0.00653332	0.884149	15.5107	15.2791	16.3487	17.0488	0.0461009	0.337814	-0.161913	0.129799	6	28497560	28497993	434	+
ENSSSCG00000016093	ENSSSCG00000016093	15	104396481	104499737	E014	2.41994	0.363064	12.2652	0.00652779	0.884149	2.98803	2.15722	0.015376	1.60447	0.941684	-0.854954	15.2082	13.4115	15	104437487	104437596	110	+
ENSSSCG00000039670	EPN1	6	59789946	59802299	E002	355.389	0.00290622	12.2641	0.00653096	0.884149	26.073	24.4612	25.2934	24.6015	0.214291	0.0190663	0.102408	-0.0928159	6	59790002	59790228	227	+
ENSSSCG00000004464	TENT5A	1	84545202	84552134	E002	808.376	0.00689903	12.2455	0.00658784	0.884322	35.5594	35.1673	35.2405	34.6295	0.0419673	-0.0579836	0.0341135	-0.0658374	1	84545696	84546260	565	+
ENSSSCG00000005271	CARNMT1	1	228054915	228092263	E002	67.66	0.0126269	12.2579	0.00654985	0.884322	10.7563	11.2903	11.7949	12.8459	-0.144301	0.386702	-0.274876	0.256127	1	228058249	228058352	104	-
ENSSSCG00000005607	RALGPS1	1	267480750	267770440	E030	5.18172	0.0875889	12.246	0.00658629	0.884322	3.29112	2.23216	3.17894	4.35926	1.12252	1.93665	0.100341	0.914472	1	267759328	267759420	93	+
ENSSSCG00000005654	SPTAN1	1	268936025	269002256	E043	281.674	0.00221472	12.2482	0.0065795	0.884322	23.199	21.7635	22.7616	23.2014	0.20837	0.208705	0.0624153	0.0627502	1	268985642	268985773	132	+
ENSSSCG00000005671	CRAT	1	269386650	269401331	E030	94.3122	0.0307822	12.2535	0.00656322	0.884322	15.0469	12.5427	13.4155	12.0328	0.551423	-0.124494	0.348727	-0.32719	1	269399306	269399332	27	-
ENSSSCG00000008263	ENSSSCG00000008263	3	68490990	68494238	E004	11.6979	0.150886	12.2466	0.00658436	0.884322	5.60236	5.45636	4.07449	4.54743	0.076808	-0.529255	0.924481	0.318418	3	68493390	68494238	849	+
ENSSSCG00000009430	AKAP11	11	24704881	24752244	E006	522.804	0.00286615	12.2586	0.00654797	0.884322	30.1109	29.0403	29.8604	29.4018	0.127641	0.0434338	0.0295957	-0.0546113	11	24719691	24722401	2711	-
ENSSSCG00000011552	TTLL3	13	66056890	66123977	E004	323.557	0.00410636	12.2538	0.00656241	0.884322	24.6461	23.2099	24.9496	23.5938	0.198771	0.0540149	-0.040901	-0.185657	13	66080459	66080501	43	+
ENSSSCG00000011570	IRAK2	13	66350606	66416827	E005	107.215	0.00655522	12.2497	0.00657493	0.884322	14.4345	14.3754	15.8544	13.9569	0.0124828	-0.0897365	-0.286986	-0.389205	13	66378499	66378645	147	+
ENSSSCG00000016129	CMKLR2	15	109467080	109521100	E003	5.38406	0.120815	12.2607	0.00654135	0.884322	3.56911	3.11442	4.6127	2.05078	0.39437	-1.20768	-0.743355	-2.34541	15	109470913	109471601	689	-
ENSSSCG00000026612	TIMM50	6	48126991	48139357	E012	374.255	0.00283068	12.253	0.00656486	0.884322	25.0706	26.4505	24.7402	26.0575	-0.180897	-0.0508204	0.0443807	0.174457	6	48132297	48132453	157	+
ENSSSCG00000027675	FOXP1	13	52348234	52876892	E001	57.3413	0.0179943	12.2539	0.00656219	0.884322	11.0399	11.8529	10.0875	9.60571	-0.21211	-0.624906	0.267971	-0.144825	13	52348234	52348583	350	-
ENSSSCG00000033695	KCTD15	6	43529806	43544186	E006	116.781	0.00760635	12.2456	0.00658736	0.884322	15.4824	16.043	15.2619	14.1357	-0.109292	-0.386961	0.0439597	-0.23371	6	43538801	43538945	145	+
ENSSSCG00000053434	SLC5A10	12	60281885	60332141	E016	1.82983	0.15064	12.2519	0.00656824	0.884322	2.70029	1.66454	1.56733	1.12059	1.39771	-1.1423	1.57146	-0.968555	12	60328967	60328970	4	-
ENSSSCG00000063580					E001	25.0137	0.020569	12.2516	0.0065692	0.884322	6.4354	7.50163	8.10117	6.67019	-0.44802	-0.343453	-0.673442	-0.568875	16	25810436	25810692	257	+
ENSSSCG00000004899	RELCH	1	159207616	159317675	E030	42.8767	0.0119462	12.2417	0.00659946	0.884499	10.4105	9.19465	8.99966	8.76711	0.367432	-0.140313	0.430632	-0.0771132	1	159280579	159280782	204	-
ENSSSCG00000010455	SLC16A12	14	101273996	101368132	E006	4.10659	0.0728694	12.2408	0.00660209	0.884499	3.32532	1.7767	3.25802	2.90698	1.81162	1.42268	0.0591646	-0.329777	14	101299217	101299468	252	-
ENSSSCG00000034898	MYDGF	2	74185060	74202301	E002	873.291	0.00103962	12.2404	0.00660336	0.884499	36.5596	35.6145	36.4487	35.738	0.100044	0.0131588	0.0116642	-0.0752206	2	74188310	74188360	51	+
ENSSSCG00000044405	ENSSSCG00000044405	1	43416587	43421001	E001	4.71885	0.355931	12.2437	0.00659323	0.884499	3.99817	2.38948	3.11914	2.87558	1.48922	0.535297	0.718775	-0.23515	1	43416587	43419552	2966	-
ENSSSCG00000005423	ABCA1	1	246144277	246278492	E053	8.9118	0.0936702	12.2335	0.00662467	0.886876	4.78498	3.31932	3.58082	5.27184	1.05979	1.34125	0.840303	1.12176	1	246277656	246278010	355	-
ENSSSCG00000001440	NOTCH4	7	24231293	24256281	E032	44.9735	0.0157552	12.219	0.00666951	0.888582	10.07	8.56121	10.7369	9.17881	0.479077	0.205159	-0.190307	-0.464225	7	24251468	24251623	156	-
ENSSSCG00000002523	CDC42BPB	AEMK02000452.1	1650035	1752433	E012	95.4492	0.00328669	12.2231	0.00665677	0.888582	14.0618	13.9798	12.728	14.4086	0.0177499	0.0917709	0.301112	0.375133	AEMK02000452.1	1661971	1662072	102	-
ENSSSCG00000004163	BCLAF1	1	27872183	27902974	E008	253.834	0.00354721	12.2192	0.00666891	0.888582	22.5991	21.3813	21.1046	21.2298	0.17983	-0.0229241	0.221808	0.0190533	1	27884425	27884594	170	+
ENSSSCG00000004708	TUBGCP4	1	128029406	128083958	E024	7.27821	0.0646203	12.222	0.00666006	0.888582	4.08442	2.79729	3.50614	4.80985	1.09559	1.56978	0.442172	0.916361	1	128083936	128083945	10	-
ENSSSCG00000006527	KRTCAP2	4	94642942	94646436	E009	96.2176	0.00842681	12.223	0.00665706	0.888582	12.4954	14.4297	13.7703	14.2557	-0.435028	-0.0368968	-0.293038	0.105093	4	94646405	94646436	32	+
ENSSSCG00000012365	MSN	X	51844156	51970107	E003	714.71	0.00227393	12.2192	0.00666887	0.888582	34.5928	33.6158	32.929	32.871	0.106728	-0.0825807	0.182831	-0.006477	X	51903253	51903320	68	+
ENSSSCG00000027349	ENSSSCG00000027349	8	3833317	3929059	E009	35.0384	0.016397	12.2229	0.00665721	0.888582	9.22272	7.98861	7.57579	8.94637	0.422592	0.3329	0.578138	0.488446	8	3860535	3860641	107	-
ENSSSCG00000027941	LSAMP	13	143675575	144304151	E001	2.8984	0.184497	12.2282	0.00664106	0.888582	2.83702	3.19825	1.01446	2.03556	-0.346643	-1.30604	2.97001	2.01061	13	143675575	143675805	231	+
ENSSSCG00000060121	WNK4	12	20065061	20081762	E037	9.92569	0.0761787	12.224	0.00665402	0.888582	5.81384	4.51116	3.25988	3.71848	0.737126	-0.560066	1.6782	0.38101	12	20081407	20081419	13	-
ENSSSCG00000007723	RCC1L	3	11915600	11948715	E012	325.934	0.00433422	12.212	0.00669114	0.890987	24.448	24.9675	24.2847	23.1605	-0.0701886	-0.249067	0.0222862	-0.156592	3	11947848	11948715	868	+
ENSSSCG00000025854	MMGT1	X	111144233	111158335	E007	6.4858	0.049422	12.2089	0.00670082	0.8918	4.10669	4.32476	2.74589	3.0448	-0.149992	-1.01616	1.16497	0.298809	X	111158301	111158335	35	-
ENSSSCG00000010312	PLAU	14	76629299	76635172	E013	368.193	0.00243029	12.2063	0.00670899	0.891934	26.1167	24.5406	24.9072	25.0648	0.209164	0.0706173	0.159658	0.0211112	14	76631990	76632138	149	+
ENSSSCG00000035746	ECT2	13	111248131	111314828	E033	3.04297	0.340886	12.2065	0.00670818	0.891934	2.41936	3.45515	0.729198	1.74551	-1.03057	-1.97361	3.46253	2.51949	13	111314605	111314828	224	+
ENSSSCG00000026506	RALGAPA2	17	28408099	28679231	E001	506.854	0.0118658	12.205	0.00671307	0.892	26.6875	30.0274	28.3604	29.8047	-0.409811	-0.0263588	-0.209332	0.17412	17	28408099	28411196	3098	-
ENSSSCG00000009974	EWSR1	14	46408649	46439453	E002	11.846	0.0495122	12.2026	0.00672052	0.892514	5.96651	3.84521	5.1533	4.75674	1.27561	0.616819	0.426235	-0.232552	14	46408655	46408667	13	+
ENSSSCG00000000536	ERGIC2	5	44334230	44387933	E011	0.881634	0.429246	12.1931	0.00675001	0.892702	2.38355	0.642992	0.648059	0.775488	3.7825	0.540682	3.75984	0.51803	5	44348751	44348838	88	+
ENSSSCG00000000974	TRABD	5	485475	494534	E001	75.3033	0.0134039	12.193	0.0067505	0.892702	12.6535	12.8912	12.7292	10.9333	-0.055993	-0.493029	-0.0179378	-0.454974	5	485475	485731	257	-
ENSSSCG00000002937	ENSSSCG00000002937	6	46483651	46530389	E003	2.63487	0.160573	12.192	0.0067536	0.892702	2.65824	2.20389	2.93752	1.29906	0.541673	-1.52638	-0.288857	-2.35691	6	46506704	46506823	120	-
ENSSSCG00000005169	ENSSSCG00000005169	1	203444450	203451468	E003	6199.83	0.000568365	12.196	0.00674116	0.892702	67.3523	66.3326	66.8057	66.244	0.0869157	-0.0075667	0.0465688	-0.0479136	1	203445015	203445060	46	+
ENSSSCG00000006120	OTUD6B	4	45772333	45793338	E013	25.2731	0.0114281	12.1966	0.00673911	0.892702	7.70146	6.4068	7.87709	6.81095	0.538029	0.178543	-0.0661068	-0.425592	4	45793175	45793175	1	-
ENSSSCG00000007458	NCOA3	17	49528179	49663200	E008	82.4333	0.0151451	12.185	0.00677568	0.892702	12.2546	12.1925	12.8154	14.2266	0.0152353	0.465571	-0.134455	0.31588	17	49639901	49640089	189	+
ENSSSCG00000007460	ARFGEF2	17	50631092	50732243	E052	191.301	0.0102964	12.1988	0.00673227	0.892702	17.8951	20.1901	18.3941	19.8544	-0.380995	-0.0534135	-0.0861837	0.241397	17	50728721	50729488	768	+
ENSSSCG00000007816	IL21R	3	19443359	19489152	E003	32.2177	0.0187262	12.1942	0.00674667	0.892702	9.05496	7.91128	7.17067	8.0824	0.396993	0.0627882	0.68486	0.350655	3	19452722	19452818	97	-
ENSSSCG00000007978	ENSSSCG00000007978	3	41482363	41487535	E004	2089.78	0.0078775	12.1969	0.00673812	0.892702	47.2594	47.2372	48.0878	50.2728	0.00207685	0.280873	-0.0772537	0.201543	3	41486690	41486944	255	-
ENSSSCG00000007978	ENSSSCG00000007978	3	41482363	41487535	E004	2089.78	0.0078775	12.1969	0.00673812	0.892702	47.2594	47.2372	48.0878	50.2728	0.00207685	0.280873	-0.0772537	0.201543	3	41486690	41486944	255	-
ENSSSCG00000010625	SMC3	14	120969631	121021497	E023	391.403	0.00260182	12.1896	0.00676108	0.892702	26.172	25.7547	27.0987	25.3215	0.0543894	-0.0571285	-0.118625	-0.230143	14	120994147	120994307	161	+
ENSSSCG00000020671	SLC18A2	14	127357555	127396533	E009	6.11493	0.0611545	12.1869	0.0067695	0.892702	3.93485	2.80171	3.26715	3.91824	0.98292	0.970658	0.538397	0.526135	14	127370500	127370560	61	+
ENSSSCG00000023710	REEP1	3	58436324	58558934	E023	311.146	0.0114018	12.1895	0.00676145	0.892702	22.6476	22.5115	23.214	25.7197	0.0196948	0.441898	-0.0809499	0.341254	3	58556819	58558828	2010	+
ENSSSCG00000027323	NCBP2	13	133178166	133192923	E004	2433.42	0.00249141	12.1854	0.00677436	0.892702	50.8965	52.3129	50.6873	51.405	-0.128564	-0.0822807	0.0190874	0.0653703	13	133190836	133192923	2088	+
ENSSSCG00000029070	PAFAH1B3	6	49619241	49638171	E005	165.685	0.00374943	12.1891	0.00676253	0.892702	18.0452	16.7879	18.2933	18.2267	0.224878	0.256228	-0.0427902	-0.0114401	6	49636225	49636314	90	+
ENSSSCG00000051290	ENSSSCG00000051290	11	17731530	17762314	E008	1.5801	0.634021	12.1863	0.00677143	0.892702	0.697323	2.0645	3.02346	0.0201074	-3.13323	-13.3655	-4.23591	-14.4682	11	17743687	17743824	138	+
ENSSSCG00000007606	TRRAP	3	5909022	6029333	E014	49.741	0.0281384	12.1814	0.00678703	0.892838	11.2702	9.97826	8.70279	9.83151	0.361758	-0.043859	0.765456	0.359839	3	5934037	5934175	139	+
ENSSSCG00000010261	PPA1	14	73132375	73167689	E017	66.4673	0.0280352	12.1802	0.00679075	0.892838	12.3799	12.3489	10.9169	10.0256	0.00753274	-0.621162	0.375844	-0.252851	14	73167635	73167689	55	-
ENSSSCG00000011020	JCAD	10	40910548	40997071	E005	117.986	0.00437585	12.1815	0.00678664	0.892838	16.0361	14.7599	15.8209	14.881	0.254143	0.0249482	0.0415632	-0.187631	10	40966961	40967273	313	+
ENSSSCG00000024614	ITSN1	13	197249061	197481245	E042	202.905	0.00330515	12.1801	0.00679105	0.892838	18.4017	19.7298	19.4572	20.3941	-0.220079	0.105544	-0.175927	0.149696	13	197440609	197440726	118	+
ENSSSCG00000034858	RAP1GAP2	12	48806772	49018114	E020	22.6056	0.0611461	12.1776	0.00679894	0.892933	6.62863	6.83474	6.85661	4.65655	-0.0894131	-1.11681	-0.0987464	-1.12614	12	48965659	48965762	104	+
ENSSSCG00000038811	MOB3B	10	38438346	38680995	E006	14.1755	0.0260924	12.178	0.00679749	0.892933	6.07097	5.07534	6.04363	4.69758	0.521088	-0.224582	0.0131522	-0.732518	10	38635155	38635357	203	+
ENSSSCG00000012676	MBNL3	X	108494939	108612875	E012	33.6342	0.014651	12.1755	0.00680562	0.892959	8.65954	7.5281	7.65182	9.09368	0.410997	0.555081	0.363244	0.507328	X	108507046	108507237	192	-
ENSSSCG00000032024	URB1	13	195974790	196047863	E026	16.8054	0.027249	12.1753	0.0068063	0.892959	5.87854	4.7897	6.74242	6.20242	0.595488	0.751729	-0.39978	-0.243539	13	196018697	196018809	113	-
ENSSSCG00000021644	BRD7	6	34478012	34519663	E006	142.839	0.00447699	12.1705	0.00682141	0.89447	16.7779	15.4763	17.3999	16.7844	0.248848	0.250049	-0.11305	-0.111849	6	34501926	34502036	111	+
ENSSSCG00000002266	CHD2	7	85983837	86106938	E028	6.99045	0.222155	12.1596	0.00685581	0.894728	2.09761	4.65526	3.28475	4.17542	-2.30683	-0.315504	-1.29652	0.694811	7	86057891	86058231	341	-
ENSSSCG00000002724	PDPR	6	13187427	13227033	E018	194.918	0.00919371	12.1652	0.00683811	0.894728	19.1698	20.5934	18.4408	18.9474	-0.227921	-0.264781	0.122172	0.0853116	6	13225628	13227033	1406	+
ENSSSCG00000002885	USF2	6	44774008	44783592	E002	138.109	0.0103223	12.1638	0.00684259	0.894728	16.9615	17.3842	15.406	15.3575	-0.076489	-0.382691	0.296557	-0.00964473	6	44774071	44774169	99	+
ENSSSCG00000003488	UBR4	6	77568415	77708109	E056	89.3174	0.0138395	12.1567	0.00686534	0.894728	13.9962	14.1149	13.3341	11.686	-0.0256389	-0.568668	0.14668	-0.396348	6	77639083	77639213	131	-
ENSSSCG00000006062	YWHAZ	4	35975508	36009887	E008	545.462	0.00252165	12.1581	0.00686073	0.894728	30.4687	29.3666	30.5472	29.6722	0.130428	0.0364844	-0.00916457	-0.103108	4	35979824	35979832	9	+
ENSSSCG00000007606	TRRAP	3	5909022	6029333	E013	33.227	0.0264832	12.1581	0.00686088	0.894728	9.54991	7.59911	7.53059	8.00368	0.672066	0.152075	0.698597	0.178607	3	5929948	5930044	97	+
ENSSSCG00000008621	NBAS	3	121882744	122242326	E036	42.3476	0.0123037	12.1508	0.00688413	0.894728	9.75827	9.18454	8.2304	10.1245	0.178975	0.288041	0.501802	0.610868	3	122089934	122090094	161	+
ENSSSCG00000010381	ARHGAP22	14	89113768	89331274	E010	37.7747	0.0204003	12.153	0.0068769	0.894728	9.5919	9.52107	7.74024	8.41642	0.0219024	-0.363385	0.63111	0.245823	14	89122477	89122609	133	-
ENSSSCG00000010821	EPRS1	10	9579304	9648414	E001	5.86237	0.0745639	12.1496	0.00688802	0.894728	3.68254	2.6198	2.89855	4.37513	0.985056	1.48444	0.692715	1.1921	10	9579304	9579305	2	-
ENSSSCG00000010863	AHCTF1	10	15042275	15132326	E001	112.274	0.00635448	12.1675	0.00683092	0.894728	15.0136	14.7423	15.4449	13.5916	0.0556623	-0.246834	-0.0866931	-0.389189	10	15042275	15042569	295	+
ENSSSCG00000016204	IHH	15	121083753	121090121	E003	1329.11	0.00967627	12.1509	0.00688364	0.894728	42.5529	41.8647	42.0685	41.8064	0.0674347	-0.00573195	0.0474102	-0.0257564	15	121089580	121090121	542	-
ENSSSCG00000016223	ACSL3	15	124765854	124816960	E004	2.837	0.295284	12.1637	0.00684302	0.894728	2.41558	1.04505	2.08302	3.47699	2.41941	3.47274	0.427963	1.48129	15	124791552	124791652	101	+
ENSSSCG00000016614	PTPRZ1	18	25045742	25168053	E012	84.2779	0.00392268	12.1542	0.00687317	0.894728	12.214	13.3125	13.1314	13.7352	-0.259126	0.0945298	-0.21779	0.135865	18	25071978	25072112	135	-
ENSSSCG00000016781	TRIO	16	3564171	3921553	E062	181.92	0.0192395	12.1501	0.00688624	0.894728	16.8325	20.4277	18.2622	18.6944	-0.608891	-0.281277	-0.254118	0.0734964	16	3919989	3921553	1565	+
ENSSSCG00000035376	ENSSSCG00000035376	6	68474008	68482435	E003	260.612	0.00399642	12.1682	0.00682872	0.894728	22.6761	21.371	22.3705	21.4322	0.192494	0.00923237	0.0442878	-0.138974	6	68476420	68476501	82	+
ENSSSCG00000035822	FAM120C	X	46777923	46904579	E014	16.8089	0.0186587	12.1538	0.00687435	0.894728	6.41864	4.87681	6.11426	6.01835	0.799315	0.611611	0.141637	-0.046067	X	46853854	46853956	103	-
ENSSSCG00000039969	THAP1	17	11765149	11772620	E007	2.68195	0.121863	12.1602	0.00685414	0.894728	2.91304	2.01967	0.986739	2.69097	1.0585	0.829223	3.12645	2.89717	17	11771969	11772149	181	-
ENSSSCG00000050753	ENSSSCG00000050753	AEMK02000465.1	448003	452683	E001	1.76873	0.510422	12.1503	0.0068857	0.894728	0.655536	2.05168	1.71608	2.50172	-3.29356	0.573014	-2.7777	1.08887	AEMK02000465.1	448003	448213	211	+
ENSSSCG00000010741	EDRF1	14	135042092	135085551	E027	1.1844	0.263059	12.1479	0.00689333	0.894952	1.20543	1.0278	0.687948	2.55266	0.460125	2.62696	1.61874	3.78558	14	135085544	135085551	8	+
ENSSSCG00000010026	PIK3IP1	14	48040881	48051660	E006	61.4648	0.0240639	12.1448	0.00690316	0.895295	11.7721	9.79856	11.5616	11.373	0.545655	0.442612	0.0539326	-0.0491104	14	48049958	48050077	120	-
ENSSSCG00000011387	RNF123	13	32218384	32250739	E034	283.985	0.00263223	12.1458	0.00690004	0.895295	22.4159	20.9901	23.1036	22.2626	0.212751	0.190391	-0.0988531	-0.121213	13	32242179	32242356	178	+
ENSSSCG00000013662	PPAN	2	68958906	68962657	E011	373.397	0.00273891	12.1418	0.00691272	0.895652	24.7062	26.5164	25.5664	25.5068	-0.238337	-0.131426	-0.114781	-0.00786986	2	68962027	68962193	167	+
ENSSSCG00000014256	FBN2	2	131152127	131370881	E019	23.8567	0.0332636	12.1417	0.00691311	0.895652	6.73608	6.15573	8.26189	7.32494	0.262815	0.507791	-0.59786	-0.352884	2	131179680	131179774	95	-
ENSSSCG00000063591					E011	112.413	0.00966918	12.1404	0.00691735	0.895736	15.8619	14.0053	15.1995	14.2276	0.380165	0.0478255	0.130858	-0.201482	5	64566193	64566329	137	+
ENSSSCG00000024614	ITSN1	13	197249061	197481245	E017	231.667	0.00265029	12.1345	0.0069365	0.897749	21.2891	20.6263	20.9356	19.6984	0.101646	-0.146847	0.0539006	-0.194592	13	197370542	197370804	263	+
ENSSSCG00000003795	WLS	6	144399926	144555880	E014	148.597	0.00410372	12.1329	0.0069414	0.897916	16.3085	16.1079	17.4057	17.3792	0.0381665	0.235254	-0.201833	-0.00474552	6	144499982	144500143	162	+
ENSSSCG00000004938	DENND4A	1	163660244	163790334	E024	165.665	0.00562791	12.1259	0.00696406	0.89805	17.4997	16.8408	17.4602	15.7934	0.119271	-0.198182	0.00704561	-0.310408	1	163711711	163711856	146	-
ENSSSCG00000017735	RHOT1	12	42711233	42783421	E022	103.871	0.00354772	12.1314	0.00694648	0.89805	14.3205	13.4914	15.1399	14.3083	0.180825	0.17823	-0.169668	-0.172263	12	42740088	42740208	121	-
ENSSSCG00000032740	TMEM106B	9	81837667	81864210	E009	697.87	0.00661164	12.1298	0.00695158	0.89805	31.9879	34.9347	32.8022	32.886	-0.325603	-0.224561	-0.0916862	0.00935659	9	81861315	81864210	2896	+
ENSSSCG00000034608	TMEM94	12	5870096	5905345	E037	44.2164	0.0182107	12.1287	0.0069552	0.89805	9.45545	9.21624	11.0522	8.52698	0.0756376	-0.228949	-0.462693	-0.76728	12	5894136	5894265	130	-
ENSSSCG00000039591	SERINC3	17	46895402	46924792	E012	476.728	0.00236798	12.1268	0.00696122	0.89805	29.3205	27.7288	28.2625	28.3374	0.194395	0.0751902	0.12839	0.00918489	17	46917418	46917611	194	-
ENSSSCG00000040678	TYMS	6	105642381	105660578	E005	214.139	0.00218715	12.127	0.00696067	0.89805	19.5083	19.2374	20.3727	20.6469	0.0442833	0.225101	-0.138031	0.0427873	6	105646728	105646736	9	-
ENSSSCG00000003818	DOCK7	6	149748036	149972168	E009	89.7728	0.00809368	12.1204	0.00698182	0.898468	14.5548	12.6591	13.2594	13.3033	0.42221	0.149564	0.282608	0.00996103	6	149791755	149791967	213	+
ENSSSCG00000005371	TRMO	1	239768179	239805143	E010	4.72683	0.201737	12.1203	0.00698218	0.898468	2.40255	2.18714	4.21768	4.24436	0.271421	1.91807	-1.62837	0.018286	1	239773425	239773544	120	-
ENSSSCG00000005657	PKN3	1	269070512	269081334	E009	24.5549	0.0119033	12.1188	0.00698721	0.898468	6.43354	6.92236	6.88994	8.03344	-0.213798	0.435848	-0.200081	0.449564	1	269071802	269071811	10	+
ENSSSCG00000007282	PIGU	17	37942707	38081392	E010	70.6235	0.00682052	12.1193	0.00698551	0.898468	12.2069	10.8957	12.641	12.0938	0.339377	0.311463	-0.104926	-0.132839	17	38034482	38034591	110	-
ENSSSCG00000010133	ARVCF	14	51403923	51440058	E032	13.8508	0.0417699	12.1074	0.00702411	0.898468	6.0527	5.94947	4.09898	4.87586	0.0501045	-0.578651	1.1322	0.503448	14	51439838	51440041	204	-
ENSSSCG00000010925	PPP1R12B	10	24465041	24637358	E002	7.53297	0.0441437	12.106	0.0070286	0.898468	4.61435	3.55254	2.95718	4.37196	0.757866	0.601343	1.28861	1.13209	10	24504908	24505038	131	+
ENSSSCG00000011304	ZNF197	13	27875490	27902191	E016	45.8422	0.0131263	12.1141	0.00700229	0.898468	8.75474	10.1302	9.21521	10.4486	-0.430945	0.0918004	-0.151059	0.371687	13	27900349	27902191	1843	+
ENSSSCG00000012474	DIAPH2	X	78602390	79520428	E005	39.1913	0.0121614	12.1075	0.00702385	0.898468	9.7858	8.16399	8.82729	8.79893	0.533926	0.220215	0.304237	-0.00947395	X	78602751	78602822	72	+
ENSSSCG00000016379	HDLBP	15	139957715	140022302	E003	2025.07	0.00301987	12.116	0.00699611	0.898468	46.9918	49.9115	48.1394	48.7284	-0.270745	-0.109012	-0.107111	0.0546223	15	139958462	139958578	117	-
ENSSSCG00000016432	PRKAG2	18	5475077	5744657	E001	8.36045	0.0734011	12.1078	0.00702275	0.898468	5.19912	3.79506	4.46623	3.28887	0.913121	-0.414435	0.441128	-0.886428	18	5475077	5475391	315	+
ENSSSCG00000022112	DOCK9	11	67764011	68053042	E072	23.9464	0.034738	12.1144	0.00700152	0.898468	8.15883	5.90521	7.34478	6.37473	0.944849	0.222958	0.308101	-0.41379	11	67949165	67949413	249	-
ENSSSCG00000025629	COLEC11	3	131226956	131254553	E001	3.27513	0.528343	12.1209	0.00698012	0.898468	2.45362	3.2139	1.10226	2.31107	-0.780468	-0.953435	2.31073	2.13776	3	131226956	131227834	879	-
ENSSSCG00000027872	MYBL1	4	68119865	68159509	E002	13.5374	0.0270974	12.1069	0.00702592	0.898468	5.84306	4.47509	5.94829	4.85034	0.775009	0.233676	-0.0519785	-0.593311	4	68130256	68130361	106	+
ENSSSCG00000032279	SAPCD2	AEMK02000682.1	813334	820123	E001	7.94986	0.0631098	12.1147	0.00700036	0.898468	5.32567	3.75929	4.18939	3.2113	1.01044	-0.456067	0.69658	-0.769931	AEMK02000682.1	813334	813669	336	+
ENSSSCG00000033228	SPAG9	12	27202088	27370405	E004	48.5228	0.0267829	12.1133	0.00700489	0.898468	8.74969	11.283	9.72147	9.70506	-0.753007	-0.447278	-0.310724	-0.00499429	12	27225404	27225406	3	-
ENSSSCG00000038973	PPP1R12A	5	101490341	101639429	E003	106.19	0.0160004	12.1109	0.00701292	0.898468	15.384	14.5685	13.9328	12.8676	0.166389	-0.375921	0.301982	-0.240328	5	101490479	101490543	65	+
ENSSSCG00000040067	ENSSSCG00000040067	6	60934391	60940551	E001	20.0032	0.128937	12.1076	0.00702365	0.898468	5.82045	6.45232	7.06163	6.34872	-0.300333	-0.0472085	-0.563845	-0.31072	6	60934391	60938437	4047	-
ENSSSCG00000027278	ARL6	13	162504109	162556280	E013	22.7957	0.0171155	12.1046	0.00703325	0.8986	6.90038	7.93956	6.45333	6.20727	-0.410651	-0.719551	0.195541	-0.113359	13	162555852	162556098	247	-
ENSSSCG00000000077	ADSL	5	8025508	8047603	E003	14.2453	0.0210881	12.0313	0.00727664	0.898743	5.53682	6.10786	4.26668	5.57247	-0.285756	-0.267087	0.756648	0.775317	5	8027763	8027779	17	-
ENSSSCG00000000130	CYTH4	5	10489289	10521735	E012	109.219	0.0033354	12.0689	0.00715088	0.898743	15.5025	13.9943	14.5098	14.8249	0.312155	0.175409	0.202229	0.0654838	5	10511707	10511789	83	-
ENSSSCG00000000290	COPZ1	5	19522613	19542372	E014	1394.83	0.000684972	12.0129	0.00733918	0.898743	42.9348	42.1933	42.8859	43.1465	0.0723857	0.0929453	0.00476099	0.0253206	5	19541031	19541417	387	+
ENSSSCG00000000693	NCAPD2	5	64136505	64167410	E024	136.143	0.00684249	12.0911	0.00707756	0.898743	16.7224	15.1956	16.5761	15.1652	0.29467	-0.00611537	0.0272038	-0.273581	5	64149851	64149985	135	-
ENSSSCG00000000854	ENSSSCG00000000854	5	80694230	80858598	E067	22.5423	0.0456091	12.0366	0.00725899	0.898743	7.59881	5.33353	6.62595	6.63917	1.03255	0.637797	0.400576	0.00581738	5	80835768	80835853	86	-
ENSSSCG00000000926	CEP290	5	94384415	94474335	E018	13.2337	0.0706222	11.9638	0.00750828	0.898743	5.7263	4.20257	4.49133	6.14471	0.898448	1.10383	0.705742	0.911123	5	94404607	94404779	173	+
ENSSSCG00000001346	ABCF1	7	23126283	23145006	E028	185.984	0.00731529	11.9795	0.00745386	0.898743	17.3963	19.6552	18.7762	19.429	-0.383715	-0.0367	-0.239034	0.107982	7	23142882	23142946	65	+
ENSSSCG00000001511	PHF1	7	29714293	29719987	E002	48.0642	0.010078	12.0051	0.00736565	0.898743	10.724	10.0427	8.98956	9.28878	0.194767	-0.230727	0.522055	0.0965613	7	29714350	29714871	522	+
ENSSSCG00000001554	SRPK1	7	31645755	31701087	E004	22.3242	0.0668492	11.9359	0.00760586	0.898743	5.69726	7.33692	5.51385	8.06601	-0.737975	0.277644	0.0951992	1.11082	7	31645767	31645826	60	-
ENSSSCG00000001871	HMG20A	7	57504465	57570023	E016	788.788	0.00658801	12.0074	0.00735802	0.898743	33.9673	36.2861	33.6601	35.127	-0.249162	-0.123403	0.0337193	0.159478	7	57567602	57570021	2420	+
ENSSSCG00000002257	MCTP2	7	84723932	84962666	E015	10.3285	0.0504708	11.9475	0.00756512	0.898743	4.65257	4.85465	4.09692	2.77306	-0.123412	-1.62185	0.368834	-1.1296	7	84826121	84826214	94	-
ENSSSCG00000002523	CDC42BPB	AEMK02000452.1	1650035	1752433	E032	51.0405	0.00670081	11.9337	0.00761381	0.898743	10.4879	9.21962	11.0027	10.2178	0.381413	0.304003	-0.142471	-0.219881	AEMK02000452.1	1683398	1683399	2	-
ENSSSCG00000002540	PPP2R5C	AEMK02000452.1	660482	799619	E027	3.95846	0.126825	12.0424	0.00723948	0.898743	3.16114	2.15326	4.02422	2.11673	1.1099	-0.0494203	-0.698895	-1.85822	AEMK02000452.1	796864	796923	60	+
ENSSSCG00000002669	CRISPLD2	6	3881725	3944583	E014	1.55267	0.300327	11.9747	0.00747018	0.898743	0.877698	2.55413	1.39697	0.591077	-3.08427	-4.22519	-1.34147	-2.48238	6	3909438	3909849	412	-
ENSSSCG00000002740	AP1G1	6	14719959	14809491	E002	98.4522	0.00546418	12.0036	0.00737091	0.898743	14.6524	13.7459	13.0462	14.337	0.194019	0.127772	0.351869	0.285621	6	14725616	14725714	99	-
ENSSSCG00000003100	CCDC61	6	52294535	52318003	E003	176.953	0.0169941	11.9546	0.00754045	0.898743	18.2661	17.3407	19.1416	18.9261	0.162414	0.274056	-0.147397	-0.0357551	6	52303166	52303324	159	+
ENSSSCG00000003128	LIG1	6	53620483	53686562	E005	128.612	0.00567585	12.0628	0.00717109	0.898743	14.5547	15.8237	16.1944	16.696	-0.255788	0.165524	-0.327083	0.0942294	6	53623479	53623532	54	-
ENSSSCG00000003353	SLC35E2B	6	63820812	63835561	E002	64.3521	0.00475175	12.0255	0.00729629	0.898743	11.8816	11.0723	10.7647	11.7752	0.2106	0.183673	0.294451	0.267525	6	63825689	63825834	146	-
ENSSSCG00000003412	EXOSC10	6	71258999	71282433	E020	1.73975	0.294093	12.0547	0.00719824	0.898743	3.02785	0.879783	1.66072	1.40506	3.56936	1.35129	1.73543	-0.482644	6	71268064	71268092	29	-
ENSSSCG00000003433	PLOD1	6	71988459	72021804	E021	7.06272	0.0757664	11.9689	0.00749053	0.898743	2.49805	4.47356	4.10332	3.74639	-1.68651	-0.514134	-1.43603	-0.26366	6	72021481	72021804	324	+
ENSSSCG00000003468	PLEKHM2	6	74864968	74907766	E011	233.702	0.00349988	12.046	0.00722727	0.898743	20.7196	19.8609	21.2035	21.6617	0.135187	0.278426	-0.0742005	0.069039	6	74900504	74900626	123	+
ENSSSCG00000003471	EPHA2	6	75251467	75279314	E016	443.637	0.00333954	12.0893	0.00708348	0.898743	28.42	26.4218	27.55	27.8298	0.250712	0.177958	0.107618	0.0348644	6	75272179	75272848	670	-
ENSSSCG00000003488	UBR4	6	77568415	77708109	E074	68.3843	0.0283035	12.0652	0.00716297	0.898743	12.4102	11.5903	12.6929	10.1813	0.204682	-0.385658	-0.067696	-0.658036	6	77657705	77657932	228	-
[truncated: 9,524 more rows]
