# Supplementary material for: Integrative multi-omics analysis of growth plate regulation underlying body size in miniature pigs
Source: Commun Biol. 2026 Jun 30;9:875. doi: 10.1038/s42003-026-10538-9 (PMC13315324; doi:10.1038/s42003-026-10538-9)
Supplement: Supplementary file 14 — Supplementary Data 11 [file 42003_2026_10538_MOESM14_ESM.xlsx]

## Sheet: Numerical data for Figure 1b-d
Supplementary Data 11. Numerical data source for plots in figures 1b-d and 2c-d
Numerical data for Figure 1b-d
Breed	ID	Age	Sex	Weight (kg)	Height (cm)	Metacarpal thickness (cm)
AS	AS1	1	m	1.31	15	6
AS	AS1	7	m	2.61	20	7
AS	AS1	14	m	4.95	24	8.5
AS	AS1	21	m	7.32	28	10
AS	AS1	28	m	9.89	31	10.5
AS	AS1	35	m	12.17	32	11
AS	AS1	42	m	14.5	36	10.5
AS	AS1	49	m	12.3	36	11
AS	AS1	56	m	14.6	37	11
AS	AS1	62	m	17.4	39.5	12
AS	AS1	69	m	16.9	41	11.5
AS	AS1	77	m	19	43	12.5
AS	AS2	1	m	0.71	12	5
AS	AS2	7	m	1.57	16.5	6
AS	AS2	14	m	3.05	20	7
AS	AS2	21	m	4.65	24	8
AS	AS2	28	m	6.44	28	8
AS	AS2	35	m	8.81	28	9
AS	AS2	42	m	11	26	10
AS	AS2	49	m	10.8	31	9
AS	AS2	56	m	10.3	34	10
AS	AS2	62	m	10	36	10
AS	AS2	69	m	11	33	11
AS	AS2	77	m	12	37	11
AS	AS3	1	f	1.4	16	6
AS	AS3	7	f	2.54	19.5	7
AS	AS3	14	f	4.46	24	8
AS	AS3	21	f	6.53	27	9
AS	AS3	28	f	8.9	27	9.5
AS	AS3	35	f	11.43	33	11
AS	AS3	42	f	14	33	10.5
AS	AS3	49	f	13.5	33	11
AS	AS3	56	f	13.3	39	11
AS	AS3	62	f	12	40	11
AS	AS3	69	f	15.2	43	12
AS	AS3	77	f	16.3	40	11.5
AS	AS4	1	f	0.72	14	5
AS	AS4	7	f	1.73	17	6
AS	AS4	14	f	3.49	21	7
AS	AS4	21	f	5.33	25	8.5
AS	AS4	28	f	7.37	24	9
AS	AS4	35	f	9.14	29	9.5
AS	AS4	42	f	10.4	30	9.5
AS	AS4	49	f	10	33	10
AS	AS4	56	f	10	34	11
AS	AS4	62	f	11.8	35	10
AS	AS4	69	f	10	37	10.5
AS	AS4	77	f	11	37	10
AS	AS5	1	f	0.79	13	5
AS	AS5	7	f	1.87	17	6.5
AS	AS5	14	f	3.81	22	7.5
AS	AS5	21	f	5.78	25	8.5
AS	AS5	28	f	8	28	9
AS	AS5	35	f	10	28	9.5
AS	AS5	42	f	12	30	10
AS	AS5	49	f	12.9	31	10
AS	AS5	56	f	12.2	35	11
AS	AS5	62	f	11.8	39	11.5
AS	AS5	69	f	13	37	12
AS	AS5	77	f	14.3	43	11
AS	AS6	1	f	1.42	17	7
AS	AS6	7	f	2.62	20	7.5
AS	AS6	14	f	4.74	24.5	8.5
AS	AS6	21	f	6.88	27	9.5
AS	AS6	28	f	9.09	30	10
AS	AS6	35	f	11.24	32.5	10
AS	AS6	42	f	13	27	11
AS	AS6	49	f	12.3	32	10.5
AS	AS6	56	f	12.5	38	11.5
AS	AS6	62	f	13.3	38	11
AS	AS6	69	f	15.2	39	11
AS	AS6	77	f	16	41	11
AS	AS7	1	f	0.82	14	5
AS	AS7	7	f	1.62	17	6.5
AS	AS7	14	f	3.14	22	7
AS	AS7	21	f	4.63	24	9
AS	AS7	28	f	6.54	26	9
AS	AS7	35	f	8.54	29	9
AS	AS7	42	f	10.3	28	10
AS	AS7	49	f	11.9	32	10
AS	AS7	56	f	11.3	36	11
AS	AS7	62	f	12	38.5	10.5
AS	AS7	69	f	12.8	40	11
AS	AS7	77	f	14.4	38.5	11
AS	AS8	1	f	0.85	14	5.5
AS	AS8	7	f	1.73	18	6
AS	AS8	14	f	3.3	21	7.5
AS	AS8	21	f	4.95	24	8
AS	AS8	28	f	6.88	26	9
AS	AS8	35	f	8.58	29	9
AS	AS8	42	f	11	28	9.5
AS	AS8	49	f	10	28	10
AS	AS8	56	f	11.3	34	10
AS	AS8	62	f	11	34	10.5
AS	AS8	69	f	11.7	36	10.5
AS	AS8	77	f	12.6	37.5	10.5
AS	AS9	1	f	0.95	16	5
AS	AS9	7	f	2.08	20	7
AS	AS9	14	f	4.19	23.5	8.5
AS	AS9	21	f	6.34	26.5	9
AS	AS9	28	f	8.76	29	9
AS	AS9	35	f	11.04	32	10
AS	AS9	42	f	13	32	10
AS	AS9	49	f	11.3	33	10
AS	AS9	56	f	12.2	39	12
AS	AS9	62	f	13.4	40	11.5
AS	AS9	69	f	14	41.5	10.5
AS	AS9	77	f	15.4	42	11
MA	MA2	36	m	11.6	28	NA
MA	MA4	36	m	9.9	29	9
MA	MA1	36	f	7	30.5	NA
MA	MA3	36	m	9.2	33	9.5
MA	MA2	43	m	10.9	31	NA
MA	MA4	43	m	8.2	30	9.5
MA	MA1	43	f	8.4	31	8.5
MA	MA3	43	m	11.7	33.5	10
MA	MA2	50	m	13.7	31.5	11
MA	MA4	50	m	10	30.5	9.5
MA	MA1	50	f	10	33	10
MA	MA3	50	m	13.9	34	10.5
MA	MA2	57	m	14	33.5	10.5
MA	MA4	57	m	12	30.5	10
MA	MA1	57	f	10.9	34	10
MA	MA3	57	m	17.2	34	11
MA	MA2	64	m	13	34	10.5
MA	MA4	64	m	9.9	32	10
MA	MA1	64	f	9.7	35	9.5
MA	MA3	64	m	14	36	11
MA	MA2	71	m	16.5	34	11
MA	MA4	71	m	12	32	10
MA	MA1	71	f	11	32.5	10
MA	MA3	71	m	17.5	36	11.5
MA	MA2	78	m	19.5	37.5	11
MA	MA4	78	m	12	37	11
MA	MA1	78	f	11.5	34	10
MA	MA3	78	m	18.7	39	11.5
AM	AM3	46	m	3.51	20.5	6
AM	AM2	46	f	4.44	24	7
AM	AM4	46	m	3.52	20	7
AM	AM1	46	f	3.92	23	6.5
AM	AM3	53	m	4.27	23.5	7
AM	AM2	53	f	5.57	25.5	7
AM	AM4	53	m	4.41	25.5	7.5
AM	AM1	53	f	4.75	22	7
AM	AM3	60	m	6.1	26	7
AM	AM2	60	f	7.15	23	7
AM	AM4	60	m	5.91	28	7
AM	AM1	60	f	6.56	28	7
AM	AM3	67	m	7.48	28	7.5
AM	AM2	67	f	7.98	27	8
AM	AM4	67	m	7.14	29	7.5
AM	AM1	67	f	7.31	27	7
AM	AM3	79	m	9.22	29.5	8
AM	AM2	79	f	10.19	31	8
AM	AM4	79	m	8.87	27.5	8
AM	AM1	79	f	9.7	29	8
ML	ML1	4	m	0.79	13	5
ML	ML2	4	f	0.84	14	5
ML	ML4	4	f	0.47
ML	ML3	4	m	0.68
ML	ML5	4	f	0.41
ML	ML6	4	m	0.8
ML	ML7	4	f	0.49
ML	ML8	4	f	0.37
ML	ML9	4	f	0.67
ML	ML1	16	m	2.23	18	5.5
ML	ML2	16	f	2.04	19.5	5.5
ML	ML4	16	f	1.94
ML	ML3	16	m	2.22
ML	ML5	16	f	1.53
ML	ML6	16	m	1.83
ML	ML7	16	f	1.46
ML	ML8	16	f	1.3
ML	ML9	16	f	1.71
ML	ML1	24	m	2.87	18.5	6.5
ML	ML2	24	f	2.75	19.5	6
ML	ML4	24	f	2.53
ML	ML3	24	m	3.09
ML	ML5	24	f	2.05
ML	ML6	24	m	2.36
ML	ML7	24	f	2.07
ML	ML8	24	f	1.75
ML	ML9	24	f	2.29
ML	ML1	32	m	3.62	23	7
ML	ML2	32	f	3.51	24	6.5
ML	ML4	32	f	3.24	21.5	5
ML	ML3	32	m	4.01	24	6.5
ML	ML5	32	f	2.72
ML	ML6	32	m	2.99
ML	ML7	32	f	2.75
ML	ML8	32	f	2.22
ML	ML9	32	f	2.95
ML	ML1	37	m	4.01	24	6.5
ML	ML2	37	f	3.87	25	7
ML	ML4	37	f	3.78	23	5.5
ML	ML3	37	m	4.83	25	6
ML	ML5	37	f	3.08
ML	ML6	37	m	3.42
ML	ML7	37	f	3.01
ML	ML8	37	f	2.59
ML	ML9	37	f	3.83
ML	ML1	44	m	4.27	27	7
ML	ML2	44	f	4.22	25	8
ML	ML4	44	f	4.1	25	7
ML	ML3	44	m	4.83	24	8
ML	ML5	44	f	3.27
ML	ML6	44	m	3.8
ML	ML7	44	f	3.41
ML	ML8	44	f	2.86
ML	ML9	44	f	3.8
ML	ML1	51	m	5.07	27	7.5
ML	ML2	51	f	5.4	27	7.5
ML	ML4	51	f	5.28	27.5	7
ML	ML3	51	m	5.88	26	7.5
ML	ML5	51	f	4.02	25	6.5
ML	ML6	51	m	4.63
ML	ML7	51	f	4.22
ML	ML8	51	f	3.61
ML	ML9	51	f	4.84
ML	ML1	60	m	5.75	24	8
ML	ML2	60	f	6.23	25	8
ML	ML4	60	f	6.35	25	7.5
ML	ML3	60	m	6.88	27	8
ML	ML5	60	f	4.95
ML	ML6	60	m	5.78
ML	ML7	60	f	5.13
ML	ML8	60	f	4.31
ML	ML9	60	f	5.9
ML	ML1	79	m		30	8
ML	ML2	79	f		28	8
ML	ML4	79	f		27	7.5
ML	ML3	79	m		32	8
ML	ML5	79	f
ML	ML6	79	m
ML	ML7	79	f
ML	ML8	79	f
ML	ML9	79	f

## Sheet: Numerical data for Figure 2c
Numerical data for Figure 2c
Sample ID	Breed	Pig	Location	Sex	Iteration	Hypertrophic	Proliferative	Resting	Mixed
2131_21	AM	AM1	Femur	f	1	177.184	344.369	97.158	494.29
2131_21	AM	AM1	Femur	f	2	169.09	313.76	121.142	635.119
2131_21	AM	AM1	Femur	f	3	161.796	375.022	158.883	635.303
2131_21	AM	AM1	Femur	f	4	155.915	388.857	118.789	585.613
2131_21	AM	AM1	Femur	f	5	164.125	371.109	129.828	569.727
2131_21	AM	AM1	Femur	f	6	142.274	344.227	132.719	257.245
2131_21	AM	AM1	Femur	f	7	128.623	405.902	97.956	261.299
2131_21	AM	AM1	Femur	f	8	138.531	373.983	152.38	293.305
2131_21	AM	AM1	Femur	f	9	154.095	359.169	154.662	258.942
2131_21	AM	AM1	Femur	f	10	152.89	349.613	156.352	280.274
2132_21	AM	AM1	Femur	f	1	157.653	285.776	118.707
2132_21	AM	AM1	Femur	f	2	194.166	263.228	110.645
2132_21	AM	AM1	Femur	f	3	118.789	273.669	172.114
2132_21	AM	AM1	Femur	f	4	141.794	314.596	159.067
2132_21	AM	AM1	Femur	f	5	142.068	366.199	134.973
2133_21	AM	AM1	Humerus	f	1	99.533	194.766	102.614	458.84
2133_21	AM	AM1	Humerus	f	2	83.706	182.221	137.897	409.245
2133_21	AM	AM1	Humerus	f	3	83.939	181.096	101.565	415.194
2133_21	AM	AM1	Humerus	f	4	88.345	234.154	89.331	428.755
2133_21	AM	AM1	Humerus	f	5	129.753	290.136	84.861	456.458
2133_21	AM	AM1	Humerus	f	6	90.95	153.145	155.415	277.132
2133_21	AM	AM1	Humerus	f	7	74.999	135.333	163.769	319.72
2133_21	AM	AM1	Humerus	f	8	78.548	206.74	164.185	306.448
2133_21	AM	AM1	Humerus	f	9	81.348	242.805	127.33	255.309
2133_21	AM	AM1	Humerus	f	10	75.516	239.252	132.719	276.393
2134_21	AM	AM1	Humerus	f	1	92.646	238.396	83.823	260.329
2134_21	AM	AM1	Humerus	f	2	80.506	219.036	88.674	250.964
2134_21	AM	AM1	Humerus	f	3	106.248	234.486	105.973	262.673
2134_21	AM	AM1	Humerus	f	4	92.646	259.842	107.342	292.807
2134_21	AM	AM1	Humerus	f	5	101.565	191.542	121.142	298.762
2134_21	AM	AM1	Humerus	f	6	108.514	208.661	94.312	243.285
2134_21	AM	AM1	Humerus	f	7	71.274	180.88	97.058	265.034
2134_21	AM	AM1	Humerus	f	8	99.533	194.566	116.054	261.224
2134_21	AM	AM1	Humerus	f	9	89.222	204.658	123.843	234.859
2134_21	AM	AM1	Humerus	f	10	103.276	241.196	123.607	221.291
2136_21	AM	AM2	Femur	f	1	117.719	361.25	110.645	557.153
2136_21	AM	AM2	Femur	f	2	129.753	348.163	101.852	583.215
2136_21	AM	AM2	Femur	f	3	123.843	345.497	75.129	618.16
2136_21	AM	AM2	Femur	f	4	169.09	401.491	53.124	644.791
2136_21	AM	AM2	Femur	f	5	166.48	428.028	94.312	597.719
2136_21	AM	AM2	Femur	f	6	165.777	353.956	66.176	374.347
2136_21	AM	AM2	Femur	f	7	163.71	335.407	79.411	329.582
2136_21	AM	AM2	Femur	f	8	147.974	338.784	222.956	414.349
2136_21	AM	AM2	Femur	f	9	154.347	352.965	123.843	405.59
2136_21	AM	AM2	Femur	f	10	128.244	348.637	116.806	474.337
2137_21	AM	AM2	Humerus	f	1	66.176	250.809		417.322
2137_21	AM	AM2	Humerus	f	2	92.751	396.81		396.613
2137_21	AM	AM2	Humerus	f	3	45.421	509.262		407.41
2137_21	AM	AM2	Humerus	f	4	118.789	421.429		326.884
2137_21	AM	AM2	Humerus	f	5	86.901	472.96		254.889
2138_21	AM	AM2	Humerus	f	1	90.95	215.453	136.834	502.897
2138_21	AM	AM2	Humerus	f	2	92.646	241.196	142.888	506.714
2138_21	AM	AM2	Humerus	f	3	106.796	242.645	189.755	617.782
2138_21	AM	AM2	Humerus	f	4	101.47	232.192	106.796	622.74
2138_21	AM	AM2	Humerus	f	5	83.24	223.217	88.674	654.319
2138_21	AM	AM2	Humerus	f	6	136.834	182.807	216.354	387.453
2138_21	AM	AM2	Humerus	f	7	99.533	167.993	122.022	372.261
2138_21	AM	AM2	Humerus	f	8	90.95	290.303	47.516	475.525
2138_21	AM	AM2	Humerus	f	9	92.751	229.452	83.823	457.055
2138_21	AM	AM2	Humerus	f	10	137.897	211.992	172.114	370.295
2139_21	AM	AM3	Femur	m	1	124.235	268.572	79.411	486.911
2139_21	AM	AM3	Femur	m	2	102.329	255.88	93.065	423.732
2139_21	AM	AM3	Femur	m	3	97.058	245.198	111.084	441.723
2139_21	AM	AM3	Femur	m	4	111.084	326.944	76.158	490.416
2139_21	AM	AM3	Femur	m	5	122.022	329.257	132.645	449.844
2139_21	AM	AM3	Femur	m	6	106.614	233.321	132.719	290.839
2139_21	AM	AM3	Femur	m	7	101.852	233.863	88.345	327.925
2139_21	AM	AM3	Femur	m	8	83.939	272.85	97.956	309.953
2139_21	AM	AM3	Femur	m	9	74.999	318.745	101.565	405.542
2139_21	AM	AM3	Femur	m	10	97.956	257.245	133.523	415.358
2140_21	AM	AM3	Femur	m	1	142.914	287.716	97.203	561.532
2140_21	AM	AM3	Femur	m	2	165.852	279.478	126.009	430.692
2140_21	AM	AM3	Femur	m	3	126.362	210.452	111.787	392.918
2140_21	AM	AM3	Femur	m	4	135.016	305.906	95.12	475.016
2140_21	AM	AM3	Femur	m	5	108.454	235.78	81.699	370.447
2140_21	AM	AM3	Femur	m	6	130.351	259.543	145.52	393.262
2140_21	AM	AM3	Femur	m	7	153.652	243.285	112.477	468.661
2140_21	AM	AM3	Femur	m	8	134.395	239.252	125.56	444.906
2140_21	AM	AM3	Femur	m	9	139.511	261.038	156.476	338.209
2140_21	AM	AM3	Femur	m	10	155.978	248.47	167.877	385.868
2141_21	AM	AM3	Humerus	m	1	63.166	207.351	74.999
2141_21	AM	AM3	Humerus	m	2	47.516	277.658	97.058
2141_21	AM	AM3	Humerus	m	3	53.124	322.78	111.696
2141_21	AM	AM3	Humerus	m	4	66.323	268.354	147.248
2141_21	AM	AM3	Humerus	m	5	85.204	265.071	121.382
2141_21	AM	AM3	Humerus	m	6	44.117	229.579	176.964	338.325
2141_21	AM	AM3	Humerus	m	7	52.941	258.942	167.645	392.643
2141_21	AM	AM3	Humerus	m	8	70.588	212.497	180.88	366.598
2141_21	AM	AM3	Humerus	m	9	69.755	253.357	128.244	324.973
2141_21	AM	AM3	Humerus	m	10	39.705	231.142	203.705	305.812
2142_21	AM	AM3	Humerus	m	1	73.954	195.365	127.94	582.347
2142_21	AM	AM3	Humerus	m	2	111.084	212.222	136.834	585.031
2142_21	AM	AM3	Humerus	m	3	87.57	280.274	162.217	490.257
2142_21	AM	AM3	Humerus	m	4	66.323	172.114	145.118	661.464
2142_21	AM	AM3	Humerus	m	5	74.999	226.162	113.425	582.781
2142_21	AM	AM3	Humerus	m	6	98.649	225.861	216.354	322.327
2142_21	AM	AM3	Humerus	m	7	53.307	190.165	269.44	223.653
2142_21	AM	AM3	Humerus	m	8	65.138	215.091	176.579	249.876
2142_21	AM	AM3	Humerus	m	9	91.802	149.998	145.654	275.653
2142_21	AM	AM3	Humerus	m	10	61.764	159.067	176.138	289.06
2143_21	AM	AM4	Femur	m	1	83.823	350.78	212.176	660.772
2143_21	AM	AM4	Femur	m	2	88.345	358.328	295.947	609.073
2143_21	AM	AM4	Femur	m	3	81.108	320.146	240.105	529.48
2143_21	AM	AM4	Femur	m	4	116.473	269.259	314.751	594.552
2143_21	AM	AM4	Femur	m	5	105.973	260.889	252.434	637.688
2143_21	AM	AM4	Femur	m	6	83.823	334.011	209.638	391.948
2143_21	AM	AM4	Femur	m	7	132.645	328.518	261.299	481.666
2143_21	AM	AM4	Femur	m	8	108.961	297.161	256.032	508.268
2143_21	AM	AM4	Femur	m	9	128.244	279.475	230.299	446.129
2143_21	AM	AM4	Femur	m	10	118.789	255.766	251.816	434.504
2144_21	AM	AM4	Femur	m	1	89.982	254.66	392.643	629.409
2144_21	AM	AM4	Femur	m	2	76.158	280.448	309.764	691.459
2144_21	AM	AM4	Femur	m	3	123.528	287.27	231.479	635.67
2144_21	AM	AM4	Femur	m	4	106.705	245.793	83.823	609.6
2144_21	AM	AM4	Femur	m	5	89.331	239.902	124.235	689.598
2144_21	AM	AM4	Femur	m	6	168.572	314.008	138.531	471.58
2144_21	AM	AM4	Femur	m	7	121.703	379.639	111.609	403.184
2144_21	AM	AM4	Femur	m	8	128.623	363.8	482.897	380.125
2144_21	AM	AM4	Femur	m	9	132.204	348.861	392.668	580.606
2144_21	AM	AM4	Femur	m	10	159.86	266.499	229.452	636.267
2145_21	AM	AM4	Humerus	m	1	68.488	245.198	140.207	482.998
2145_21	AM	AM4	Humerus	m	2	88.784	250.382	135.907	457.629
2145_21	AM	AM4	Humerus	m	3	77.047	251.507	115.044	528.891
2145_21	AM	AM4	Humerus	m	4	44.991	234.486	150.063	476.813
2145_21	AM	AM4	Humerus	m	5	53.671	233.488	132.645	453.206
2145_21	AM	AM4	Humerus	m	6	53.124	199.505	229.579	271.813
2145_21	AM	AM4	Humerus	m	7	84.746	129.753	242.805	290.001
2145_21	AM	AM4	Humerus	m	8	92.646	200.915	301.162	307.209
2145_21	AM	AM4	Humerus	m	9	99.826	231.857	326.735	275.794
2145_21	AM	AM4	Humerus	m	10	97.458	221.291	280.413	310.987
2146_21	AM	AM4	Humerus	m	1	89.222	205.275	123.607	417.811
2146_21	AM	AM4	Humerus	m	2	78.919	194.166	143.635	297.652
2146_21	AM	AM4	Humerus	m	3	92.119	152.124	159.799	423.548
2146_21	AM	AM4	Humerus	m	4	85.204	208.1	158.883	339.244
2146_21	AM	AM4	Humerus	m	5	106.705	164.185	101.47	311.519
2146_21	AM	AM4	Humerus	m	6	75.129	194.316	227.107	263.709
2146_21	AM	AM4	Humerus	m	7	99.141	172.565	207.351	274.84
2146_21	AM	AM4	Humerus	m	8	101.852	238.886	212.908	269.368
2146_21	AM	AM4	Humerus	m	9	99.141	178.443	220.983	312.486
2146_21	AM	AM4	Humerus	m	10	84.286	167.645	204.658	286.252
1032_21	AS	AS1	Femur	m	1	127.94	375.411	264.703	870.463
1032_21	AS	AS1	Femur	m	2	138.461	399.352	101.852	750.2
1032_21	AS	AS1	Femur	m	3	132.352	544.092	157.468	823.61
1032_21	AS	AS1	Femur	m	4	163.234	553.737	217.252	813.481
1032_21	AS	AS1	Femur	m	5	163.71	662.125	163.234	837.913
1032_21	AS	AS1	Femur	m	6	176.964	397.936	198.576	511.836
1032_21	AS	AS1	Femur	m	7	237.168	403.305	397.471	552.17
1032_21	AS	AS1	Femur	m	8	192.707	472.075	358.328	465.494
1032_21	AS	AS1	Femur	m	9	206.74	613.245	211.946	514.888
1032_21	AS	AS1	Femur	m	10	154.914	578.76	341.759	482.171
1033_21	AS	AS1	Femur	m	1	151.932	630.876	185.292	670.581
1033_21	AS	AS1	Femur	m	2	132.352	449.995	198.968	617.893
1033_21	AS	AS1	Femur	m	3	211.256	515.492	243.005	706.784
1033_21	AS	AS1	Femur	m	4	136.763	702.351	233.821	838.412
1033_21	AS	AS1	Femur	m	5	102.993	631.662	235.852	1026.91
1033_21	AS	AS1	Femur	m	6	261.894	607.553	260.441	517.997
1033_21	AS	AS1	Femur	m	7	172.283	571.569	230.087	715.216
1033_21	AS	AS1	Femur	m	8	136.834	493.344	252.665	611.624
1033_21	AS	AS1	Femur	m	9	168.86	604.132	265.437	589.406
1033_21	AS	AS1	Femur	m	10	290.001	644.594	282.35	734.111
1034_21	AS	AS1	Humerus	m	1	182.381	265.621	64.236	452.862
1034_21	AS	AS1	Humerus	m	2	180.018	341.189	130.947	480.209
1034_21	AS	AS1	Humerus	m	3	118.789	438.184	109.585	398.62
1034_21	AS	AS1	Humerus	m	4	161.556	459.709	169.09	430.205
1034_21	AS	AS1	Humerus	m	5	112.477	332.785	100.021	375.929
1035_21	AS	AS1	Humerus	m	1	156.476	440.841	194.116	580.774
1035_21	AS	AS1	Humerus	m	2	132.645	318.134	114.705	891.702
1035_21	AS	AS1	Humerus	m	3	161.857	358.328	88.234	844.069
1035_21	AS	AS1	Humerus	m	4	210.888	380.33	119.116	851.016
1035_21	AS	AS1	Humerus	m	5	119.116	534.164	203.705	948.674
1035_21	AS	AS1	Humerus	m	6	176.469	340.418	388.857	403.305
1035_21	AS	AS1	Humerus	m	7	150.063	327.925	220.63	362.003
1035_21	AS	AS1	Humerus	m	8	228.815	348.554	166.129	386.875
1035_21	AS	AS1	Humerus	m	9	128.244	316.324	198.576	449.844
1035_21	AS	AS1	Humerus	m	10	194.916	304.92	172.114	372.81
1036_21	AS	AS2	Femur	m	1	212.908	594.912	141.175	806.814
1036_21	AS	AS2	Femur	m	2	190.982	606.736	152.124	831.864
1036_21	AS	AS2	Femur	m	3	182.807	489.065	267.046	755.165
1036_21	AS	AS2	Femur	m	4	192.201	459.349	241.519	706.991
1036_21	AS	AS2	Femur	m	5	212.954	424.306	164.717	736.334
1036_21	AS	AS2	Femur	m	6	202.459	496.706	174.528	412.655
1036_21	AS	AS2	Femur	m	7	136.977	483.783	146.054	527.657
1036_21	AS	AS2	Femur	m	8	181.9	540.827	262.228	469.76
1036_21	AS	AS2	Femur	m	9	210.148	523.677	262.414	507.885
1036_21	AS	AS2	Femur	m	10	215.408	494.428	158.822	550.317
1037_21	AS	AS2	Femur	m	1	134.395	366.173	250.964	751.043
1037_21	AS	AS2	Femur	m	2	119.849	488.089	216.579	978.417
1037_21	AS	AS2	Femur	m	3	122.022	551.465	196.953	829.826
1037_21	AS	AS2	Femur	m	4	96.353	633.523	263.302	621.974
1037_21	AS	AS2	Femur	m	5	134.395	547.427	269.693	676.951
1037_21	AS	AS2	Femur	m	6	202.411	337.057	180.88	437.117
1037_21	AS	AS2	Femur	m	7	163.293	371.555	214.002	503.245
1037_21	AS	AS2	Femur	m	8	110.645	465.159	239.699	562.767
1037_21	AS	AS2	Femur	m	9	128.849	506.58	211.946	600.269
1037_21	AS	AS2	Femur	m	10	99.141	517.226	159.067	646.057
1038_21	AS	AS2	Humerus	m	1	118.789	303.223	157.962	661.125
1038_21	AS	AS2	Humerus	m	2	144.041	310.611	107.342	787.069
1038_21	AS	AS2	Humerus	m	3	150.904	354.094	77.047	962.574
1038_21	AS	AS2	Humerus	m	4	120.417	367.737	141.244	769.07
1038_21	AS	AS2	Humerus	m	5	178.443	422.881	150.258	645.077
1038_21	AS	AS2	Humerus	m	6	146.652	407.887	341.189	199.749
1038_21	AS	AS2	Humerus	m	7	167.993	408.959	128.623	270.089
1038_21	AS	AS2	Humerus	m	8	132.204	363.8	161.013	388.757
1038_21	AS	AS2	Humerus	m	9	153.145	324.973	198.527	309.827
1038_21	AS	AS2	Humerus	m	10	137.402	277.798	305.907	233.321
1039_21	AS	AS2	Humerus	m	1	115.044	455.498	173.353	954.605
1039_21	AS	AS2	Humerus	m	2	141.175	589.06	176.689	1044.49
1039_21	AS	AS2	Humerus	m	3	186.965	694.59	343.661	1090.44
1039_21	AS	AS2	Humerus	m	4	134.973	528.891	205.985	1104.2
1039_21	AS	AS2	Humerus	m	5	209.731	374.347	245.158	960.459
1040_21	AS	AS3	Femur	f	1	145.52	364.441	158.822	795.872
1040_21	AS	AS3	Femur	f	2	171.32	432.348	114.705	820.77
1040_21	AS	AS3	Femur	f	3	185.502	405.974	106.248	916.279
1040_21	AS	AS3	Femur	f	4	132.352	344.227	185.292	865.102
1040_21	AS	AS3	Femur	f	5	167.645	309.953	89.982	901.071
1040_21	AS	AS3	Femur	f	6	202.939	406.74	131.17	584.016
1040_21	AS	AS3	Femur	f	7	246.109	371.109	105.881	697.275
1040_21	AS	AS3	Femur	f	8	214.684	484.567	162.696	735.528
1040_21	AS	AS3	Femur	f	9	161.977	362.191	205.985	642.659
1040_21	AS	AS3	Femur	f	10	190.88	345.131	159.067	821.765
1041_21	AS	AS3	Femur	f	1	157.468	491.308	172.565	865.237
1041_21	AS	AS3	Femur	f	2	137.402	419.322	177.184	998.229
1041_21	AS	AS3	Femur	f	3	163.71	578.205	159.067	846.43
1041_21	AS	AS3	Femur	f	4	127.94	589.06	92.751	674.315
1041_21	AS	AS3	Femur	f	5	150.581	505.041	129.753	767.5
1041_21	AS	AS3	Femur	f	6	141.175	450.773	232.108	676.735
1041_21	AS	AS3	Femur	f	7	131.614	502.723	232.82	600.01
1041_21	AS	AS3	Femur	f	8	175.64	372.261	133.523	562.836
1041_21	AS	AS3	Femur	f	9	262.34	433.45	124.782	587.355
1041_21	AS	AS3	Femur	f	10	196.953	455.113	205.985	683.247
1042_21	AS	AS3	Humerus	f	1	159.799	399.011	154.095	569.437
1042_21	AS	AS3	Humerus	f	2	156.352	264.85	105.881	465.64
1042_21	AS	AS3	Humerus	f	3	150.775	252.665	117.719	547.906
1042_21	AS	AS3	Humerus	f	4	120.012	381.046	190.88	447.306
1042_21	AS	AS3	Humerus	f	5	126.332	359.927	123.528	557.206
1042_21	AS	AS3	Humerus	f	6	139.301	238.763	128.244	385.237
1042_21	AS	AS3	Humerus	f	7	159.372	248.039	141.175	372.366
1042_21	AS	AS3	Humerus	f	8	149.869	313.263	131.17	338.181
1042_21	AS	AS3	Humerus	f	9	108.961	226.85	160.589	413.574
1042_21	AS	AS3	Humerus	f	10	133.523	278.603	138.109	331.467
1043_21	AS	AS3	Humerus	f	1	218.28	222.169	145.52	754.339
1043_21	AS	AS3	Humerus	f	2	176.689	279.022	142.547	755.165
1043_21	AS	AS3	Humerus	f	3	159.067	306.289	132.352	817.538
1043_21	AS	AS3	Humerus	f	4	197.298	291.173	141.175	1032.04
1043_21	AS	AS3	Humerus	f	5	203.705	351.612	105.881	974.581
1043_21	AS	AS3	Humerus	f	6	192.201	232.108	156.663	331.613
1043_21	AS	AS3	Humerus	f	7	123.843	263.228	123.055	474.173
1043_21	AS	AS3	Humerus	f	8	161.013	254.583	149.998	393.064
1043_21	AS	AS3	Humerus	f	9	141.45	291.608	110.381	350.78
1043_21	AS	AS3	Humerus	f	10	116.473	225.861	133.012	391.824
1044_21	AS	AS4	Femur	f	1	139.511	423.732	185.555	977.87
1044_21	AS	AS4	Femur	f	2	168.86	469.719	176.964	936.324
1044_21	AS	AS4	Femur	f	3	158.146	414.443	202.939	807.875
1044_21	AS	AS4	Femur	f	4	158.822	415.358	163.234	892.259
1044_21	AS	AS4	Femur	f	5	128.244	363.8	194.766	895.525
1044_21	AS	AS4	Femur	f	6	128.623	435.064	145.587	476.486
1044_21	AS	AS4	Femur	f	7	128.849	418.649	92.751	430.815
1044_21	AS	AS4	Femur	f	8	142.888	405.542	250.227	368.319
1044_21	AS	AS4	Femur	f	9	155.978	392.742	119.116	296.604
1044_21	AS	AS4	Femur	f	10	196.557	359.169	207.773	380.125
1045_21	AS	AS4	Femur	f	1	167.006	406.884	190.472	931.656
1045_21	AS	AS4	Femur	f	2	149.998	418.649	114.705	897.012
1045_21	AS	AS4	Femur	f	3	176.303	335.116	212.908	889.21
1045_21	AS	AS4	Femur	f	4	180.88	437.851	178.77	888.904
1045_21	AS	AS4	Femur	f	5	210.703	425.565	185.292	997.81
1045_21	AS	AS4	Femur	f	6	133.523	435.935	172.283	459.857
1045_21	AS	AS4	Femur	f	7	139.301	478.931	233.988	417.088
1045_21	AS	AS4	Femur	f	8	150.581	438.362	231.142	423.64
1045_21	AS	AS4	Femur	f	9	131.614	447.349	171.831	496.078
1045_21	AS	AS4	Femur	f	10	218.369	367.128	187.277	536.564
1046_21	AS	AS4	Humerus	f	1	135.907	241.519	167.645	484.988
1046_21	AS	AS4	Humerus	f	2	142.274	265.621	132.352	540.557
1046_21	AS	AS4	Humerus	f	3	114.535	270.306	146.187	542.659
1046_21	AS	AS4	Humerus	f	4	150.581	352.938	137.402	604.47
1046_21	AS	AS4	Humerus	f	5	79.533	295.881	149.998	488.089
1046_21	AS	AS4	Humerus	f	6	148.302	312.486	185.764	438.561
1046_21	AS	AS4	Humerus	f	7	110.381	279.022	250.848	408.269
1046_21	AS	AS4	Humerus	f	8	102.898	200.09	144.244	472.301
1046_21	AS	AS4	Humerus	f	9	114.535	261.894	154.662	372.914
1046_21	AS	AS4	Humerus	f	10	147.248	349.39	261.187	379.818
1047_21	AS	AS4	Humerus	f	1	128.623	496.353	198.723	685.281
1047_21	AS	AS4	Humerus	f	2	135.907	308.946	211.808	669.943
1047_21	AS	AS4	Humerus	f	3	94.312	301.162	92.646	604.132
1047_21	AS	AS4	Humerus	f	4	104.865	304.92	115.466	617.782
1047_21	AS	AS4	Humerus	f	5	83.939	330.879	150.258	798.631
1047_21	AS	AS4	Humerus	f	6	127.94	308.189	278.218	383.109
1047_21	AS	AS4	Humerus	f	7	118.379	280.413	240.226	304.249
1047_21	AS	AS4	Humerus	f	8	118.379	291.708	158.883	417.042
1047_21	AS	AS4	Humerus	f	9	146.187	268.354	142.888	419.206
1047_21	AS	AS4	Humerus	f	10	154.095	515.19	179.964	477.527
1050_21	AS	AS5	Femur	f	1	146.652	288.926	427.413	856.601
1050_21	AS	AS5	Femur	f	2	160.589	475.893	319.263	935.284
1050_21	AS	AS5	Femur	f	3	238.396	349.613	305.557	1054.44
1050_21	AS	AS5	Femur	f	4	174.081	381.48	217.789	979.402
1050_21	AS	AS5	Femur	f	5	182.807	300.289	128.471	975.15
1050_21	AS	AS5	Femur	f	6	167.877	458.819	247.214	423.617
1050_21	AS	AS5	Femur	f	7	141.175	430.182	168.572	462.284
1050_21	AS	AS5	Femur	f	8	122.896	326.944	187.173	471.621
1050_21	AS	AS5	Femur	f	9	111.609	346.931	179.964	485.61
1050_21	AS	AS5	Femur	f	10	171.32	416.201	151.033	567.176
1051_21	AS	AS5	Femur	f	1	285.128	604.663	211.118	743.947
1051_21	AS	AS5	Femur	f	2	276.921	666.228	169.09	747.991
1051_21	AS	AS5	Femur	f	3	272.85	649.063	101.565	814.844
1051_21	AS	AS5	Femur	f	4	239.13	715.746	257.737	917.479
1051_21	AS	AS5	Femur	f	5	294.398	629.501	154.976	823.244
1051_21	AS	AS5	Femur	f	6	195.365	643.113	273.669	530.306
1051_21	AS	AS5	Femur	f	7	123.607	645.334	185.502	493.364
1051_21	AS	AS5	Femur	f	8	232.82	671.104	179.151	464.824
1051_21	AS	AS5	Femur	f	9	354.945	686.217	299.997	542.946
1051_21	AS	AS5	Femur	f	10	370.295	719.976	172.96	450.363
1055_21	AS	AS5	Femur	f	1	108.155	366.173	270.017	606.72
1055_21	AS	AS5	Femur	f	2	121.142	285.776	141.45	590.479
1055_21	AS	AS5	Femur	f	3	112.477	344.369	163.769	681.464
1055_21	AS	AS5	Femur	f	4	136.763	366.598	172.565	657.835
1055_21	AS	AS5	Femur	f	5	106.614	408.769	185.292	599.215
1055_21	AS	AS5	Femur	f	6	159.799	538.88	238.6	434.168
1055_21	AS	AS5	Femur	f	7	266.645	490.416	168.167	358.546
1055_21	AS	AS5	Femur	f	8	170.466	439.957	205.275	411.048
1055_21	AS	AS5	Femur	f	9	203.705	525.161	154.662	425.405
1055_21	AS	AS5	Femur	f	10	172.96	505.638	203.131	428.755
1056_21	AS	AS5	Femur	f	1	120.012	454.75	248.039
1056_21	AS	AS5	Femur	f	2	129.753	490.257	318.409
1056_21	AS	AS5	Femur	f	3	154.473	464.929	231.479
1056_21	AS	AS5	Femur	f	4	110.645	377.247	239.252
1056_21	AS	AS5	Femur	f	5	123.528	486.251	251.468
1056_21	AS	AS5	Femur	f	6	144.513	480.898	292.374	335.116
1056_21	AS	AS5	Femur	f	7	142.41	513.354	269.44	615.573
1056_21	AS	AS5	Femur	f	8	175.64	504.424	235.852	460.386
1056_21	AS	AS5	Femur	f	9	136.763	432.708	212.176	362.996
1056_21	AS	AS5	Femur	f	10	161.857	378.715	163.293	453.893
1057_21	AS	AS5	Femur	f	1	145.854	560.827	128.623	901.082
1057_21	AS	AS5	Femur	f	2	146.187	611.513	145.587	924.758
1057_21	AS	AS5	Femur	f	3	183.604	394.596	255.309	882.884
1057_21	AS	AS5	Femur	f	4	127.94	538.392	181.364	920.623
1057_21	AS	AS5	Femur	f	5	143.703	582.347	283.21	811.804
1057_21	AS	AS5	Femur	f	6	129.828	592.223	198.527	433.899
1057_21	AS	AS5	Femur	f	7	221.291	525.902	154.473	445.409
1057_21	AS	AS5	Femur	f	8	278.603	419.948	238.6	476.077
1057_21	AS	AS5	Femur	f	9	143.703	491.743	181.739	570.887
1057_21	AS	AS5	Femur	f	10	192.707	555.947	199.31	378.817
1059_21	AS	AS5	Femur	f	1	146.187	583.699	357.349	834.235
1059_21	AS	AS5	Femur	f	2	172.057	455.797	211.763	947.216
1059_21	AS	AS5	Femur	f	3	159.372	516.849	224.998	971.861
1059_21	AS	AS5	Femur	f	4	142.547	517.696	252.857	807.453
1059_21	AS	AS5	Femur	f	5	198.527	436.76	142.547	900.38
1059_21	AS	AS5	Femur	f	6	180.934	441.965	463.315	592.814
1059_21	AS	AS5	Femur	f	7	170.466	589.687	287.067	663.227
1059_21	AS	AS5	Femur	f	8	188.624	520.602	194.916	697.945
1059_21	AS	AS5	Femur	f	9	126.178	460.534	216.219	644.851
1059_21	AS	AS5	Femur	f	10	163.472	508.574	197.298	524.327
1060_21	AS	AS5	Femur	f	1	230.931	676.951	172.057	655.849
1060_21	AS	AS5	Femur	f	2	134.973	609.6	159.372	697.554
1060_21	AS	AS5	Femur	f	3	177.623	623.615	209.731	776.463
1060_21	AS	AS5	Femur	f	4	196.755	628.016	159.921	816.597
1060_21	AS	AS5	Femur	f	5	185.292	533.107	180.018	845.233
1060_21	AS	AS5	Femur	f	6	264.74	509.644	247.056	511.759
1060_21	AS	AS5	Femur	f	7	224.131	505.407	273.669	563.682
1060_21	AS	AS5	Femur	f	8	164.717	569.095	266.754	544.092
1060_21	AS	AS5	Femur	f	9	186.601	719.232	265.291	628.387
1060_21	AS	AS5	Femur	f	10	203.227	345.131	146.652	465.891
1061_21	AS	AS5	Femur	f	1	154.41	425.565	182.807	798.57
1061_21	AS	AS5	Femur	f	2	127.94	421.429	242.645	891.266
1061_21	AS	AS5	Femur	f	3	200.527	511.398	299.997	880.798
1061_21	AS	AS5	Femur	f	4	141.175	470.629	191.542	732.465
1061_21	AS	AS5	Femur	f	5	145.52	409.245	305.685	930.915
1061_21	AS	AS5	Femur	f	6	125.56	446.653	198.135	540.827
1061_21	AS	AS5	Femur	f	7	83.823	415.826	198.968	563.078
1061_21	AS	AS5	Femur	f	8	117.719	474.542	132.425	477.527
1061_21	AS	AS5	Femur	f	9	200.673	582.364	207.398	411.143
1061_21	AS	AS5	Femur	f	10	154.41	428.141	302.066	454.75
1062_21	AS	AS5	Femur	f	1	101.565	431.267	97.956	689.486
1062_21	AS	AS5	Femur	f	2	123.607	490.416	138.531	601.306
1062_21	AS	AS5	Femur	f	3	132.719	310.517	182.221	456.991
1062_21	AS	AS5	Femur	f	4	129.151	332.756	119.849	539.692
1062_21	AS	AS5	Femur	f	5	150.258	346.931	145.654	570.887
1062_21	AS	AS5	Femur	f	6	179.151	351.307	132.645	413.574
1062_21	AS	AS5	Femur	f	7	137.827	426.022	191.542	498.7
1062_21	AS	AS5	Femur	f	8	131.021	324.494	172.057	324.494
1062_21	AS	AS5	Femur	f	9	137.26	309.104	189.755	429.299
1062_21	AS	AS5	Femur	f	10	127.024	391.824	189.909	413.691
1063_21	AS	AS5	Femur	f	1	133.012	406.477	318.409	803.527
1063_21	AS	AS5	Femur	f	2	247.056	526.494	190.982	834.002
1063_21	AS	AS5	Femur	f	3	161.796	446.369	119.443	923.41
1063_21	AS	AS5	Femur	f	4	149.998	445.584	198.723	786.784
1063_21	AS	AS5	Femur	f	5	149.998	493.344	198.723	782.157
1063_21	AS	AS5	Femur	f	6	194.166	485.289	270.017	582.765
1063_21	AS	AS5	Femur	f	7	180.88	494.428	242.685	660.182
1063_21	AS	AS5	Femur	f	8	194.566	459.582	243.285	759.047
1063_21	AS	AS5	Femur	f	9	195.912	567.176	185.345	588.349
1063_21	AS	AS5	Femur	f	10	178.443	442.581	319.599	643.158
1048_21	AS	AS5	Humerus	f	1	132.425	253.933	126.332	563.89
1048_21	AS	AS5	Humerus	f	2	100.699	326.735	52.941	570.819
1048_21	AS	AS5	Humerus	f	3	155.165	300.029	48.529	586.775
1048_21	AS	AS5	Humerus	f	4	154.41	252.086	145.587	498.544
1048_21	AS	AS5	Humerus	f	5	108.961	323.863	88.234	481.06
1048_21	AS	AS5	Humerus	f	6	144.244	266.023	119.849	316.785
1048_21	AS	AS5	Humerus	f	7	100.699	298.24	123.607	336.71
1048_21	AS	AS5	Humerus	f	8	109.14	354.533	203.705	366.173
1048_21	AS	AS5	Humerus	f	9	146.652	277.132	158.883	284.718
1048_21	AS	AS5	Humerus	f	10	103.276	209.266	116.054	256.222
1049_21	AS	AS5	Humerus	f	1	127.33	311.362	293.868	578.053
1049_21	AS	AS5	Humerus	f	2	93.587	302.613	173.802	644.353
1049_21	AS	AS5	Humerus	f	3	128.244	264.703	199.31	697.694
1049_21	AS	AS5	Humerus	f	4	159.067	295.19	105.881	666.885
1049_21	AS	AS5	Humerus	f	5	138.461	309.23	220.983	649.977
1049_21	AS	AS5	Humerus	f	6	124.86	304.441	242.805	269.151
1049_21	AS	AS5	Humerus	f	7	119.849	326.378	212.497	459.094
1049_21	AS	AS5	Humerus	f	8	98.649	339.96	230.467	405.134
1049_21	AS	AS5	Humerus	f	9	138.531	317.95	172.565	322.78
1049_21	AS	AS5	Humerus	f	10	141.244	371.555	189.909	287.981
1053_21	AS	AS5	Humerus	f	1	100.603	251.507	105.881	771.597
1053_21	AS	AS5	Humerus	f	2	149.998	248.47	92.646	520.059
1053_21	AS	AS5	Humerus	f	3	169.78	337.662	81.348	701.963
1053_21	AS	AS5	Humerus	f	4	140.207	247.45	123.528	830.177
1053_21	AS	AS5	Humerus	f	5	185.292	414.795	88.234	703.182
1053_21	AS	AS5	Humerus	f	6	171.831	265.071	132.645	315.677
1053_21	AS	AS5	Humerus	f	7	173.353	273.669	132.645	371.476
1053_21	AS	AS5	Humerus	f	8	156.352	238.763	71.137	375.178
1053_21	AS	AS5	Humerus	f	9	172.114	238.6	188.469	457.055
1053_21	AS	AS5	Humerus	f	10	156.352	233.988	114.79	357.322
1054_21	AS	AS5	Humerus	f	1	125.56	322.81	307.209	551.906
1054_21	AS	AS5	Humerus	f	2	148.302	316.969	330.054	458.012
1054_21	AS	AS5	Humerus	f	3	173.858	309.827	276.112	556.542
1054_21	AS	AS5	Humerus	f	4	170.409	302.388	265.437	447.414
1054_21	AS	AS5	Humerus	f	5	142.41	291.307	274.804	381.071
1054_21	AS	AS5	Humerus	f	6	141.244	372.705	220.762	203.991
1054_21	AS	AS5	Humerus	f	7	122.022	378.097	203.131	252.703
1054_21	AS	AS5	Humerus	f	8	148.302	361.492	224.954	303.897
1054_21	AS	AS5	Humerus	f	9	171.604	278.638	180.018	345.413
1054_21	AS	AS5	Humerus	f	10	187.589	308	203.131	308.474
1058_21	AS	AS5	Humerus	f	1	131.614	374.996	386.347	653.069
1058_21	AS	AS5	Humerus	f	2	115.044	330.879	387.353	729.856
1058_21	AS	AS5	Humerus	f	3	84.286	269.259	454.942	660.669
1058_21	AS	AS5	Humerus	f	4	88.345	293.868	534.274	702.808
1058_21	AS	AS5	Humerus	f	5	92.646	306.448	368.583	542.713
1058_21	AS	AS5	Humerus	f	6	86.677	362.728	450.19	468.162
1058_21	AS	AS5	Humerus	f	7	133.012	308.978	584.282	384.048
1058_21	AS	AS5	Humerus	f	8	113.425	298.859	580.774	348.777
1058_21	AS	AS5	Humerus	f	9	105.973	349.53	422.651	485.89
1058_21	AS	AS5	Humerus	f	10	128.244	371.869	488.128	450.881
2371_21	MA	MA1	Femur	f	1	181.9	512.975	169.09	351.279
2371_21	MA	MA1	Femur	f	2	181.364	489.065	167.703	485.53
2371_21	MA	MA1	Femur	f	3	158.146	448.197	170.466	465.327
2371_21	MA	MA1	Femur	f	4	178.77	441.106	200.284	452.325
2371_21	MA	MA1	Femur	f	5	173.016	410.551	114.79	524.828
2371_21	MA	MA1	Femur	f	6	179.151	436.136	138.179	336.71
2371_21	MA	MA1	Femur	f	7	96.757	440.995	155.165	443.219
2371_21	MA	MA1	Femur	f	8	109.14	484.567	207.679	578.76
2371_21	MA	MA1	Femur	f	9	204.706	486.271	224.998	547
2371_21	MA	MA1	Femur	f	10	144.041	385.212	132.352	578.39
2372_21	MA	MA1	Femur	f	1	130.351	294.001	158.822	432.708
2372_21	MA	MA1	Femur	f	2	124.313	327.42	172.114	446.631
2372_21	MA	MA1	Femur	f	3	154.347	326.944	173.465	415.78
2372_21	MA	MA1	Femur	f	4	138.109	414.795	151.612	416.318
2372_21	MA	MA1	Femur	f	5	146.851	363.479	129.753	431.763
2372_21	MA	MA1	Femur	f	6	78.051	307.589	262.117	362.728
2372_21	MA	MA1	Femur	f	7	189.909	316.785	155.978	438.384
2372_21	MA	MA1	Femur	f	8	150.904	385.439	171.32	384.225
2372_21	MA	MA1	Femur	f	9	168.572	203.37	169.09	426.456
2372_21	MA	MA1	Femur	f	10	134.684	288.42	149.804	401.757
2369_21	MA	MA1	Humerus	f	1	137.048	278.533	116.054	500.939
2369_21	MA	MA1	Humerus	f	2	127.024	259.505	84.286	546.946
2369_21	MA	MA1	Humerus	f	3	130.351	245.198	149.998	591.927
2369_21	MA	MA1	Humerus	f	4	96.353	243.325	92.646	536.001
2369_21	MA	MA1	Humerus	f	5	96.757	299.802	155.978	587.62
2369_21	MA	MA1	Humerus	f	6	97.658	263.856	111.609	257.245
2369_21	MA	MA1	Humerus	f	7	99.141	255.003	127.33	292.008
2369_21	MA	MA1	Humerus	f	8	106.614	280.725	89.222	247.411
2369_21	MA	MA1	Humerus	f	9	92.751	225.99	147.974	268.354
2369_21	MA	MA1	Humerus	f	10	112.995	216.354	111.609	359.088
2370_21	MA	MA1	Humerus	f	1	131.17	209.731	177.349	467.226
2370_21	MA	MA1	Humerus	f	2	132.352	283.588	192.707	521.255
2370_21	MA	MA1	Humerus	f	3	167.645	238.396	134.973	520.059
2370_21	MA	MA1	Humerus	f	4	130.277	329.671	132.645	521.778
2370_21	MA	MA1	Humerus	f	5	93.794	261.299	181.686	569.231
2370_21	MA	MA1	Humerus	f	6	118.789	355.821	330.908	411.048
2370_21	MA	MA1	Humerus	f	7	80.506	260.291	254.507	322.539
2370_21	MA	MA1	Humerus	f	8	116.054	291.04	195.365	383.921
2370_21	MA	MA1	Humerus	f	9	93.065	276.358	163.293	396.81
2370_21	MA	MA1	Humerus	f	10	127.024	251.507	235.852	368.821
2375_21	MA	MA2	Femur	m	1	158.822	507.348	220.63	707.541
2375_21	MA	MA2	Femur	m	2	147.974	418.765	169.09	891.266
2375_21	MA	MA2	Femur	m	3	168.572	476.466	163.769	1004.96
2375_21	MA	MA2	Femur	m	4	152.316	374.996	211.763	886.799
2375_21	MA	MA2	Femur	m	5	146.187	566.524	167.877	757.635
2375_21	MA	MA2	Femur	m	6	146.652	410.882	243.005	507.424
2375_21	MA	MA2	Femur	m	7	116.054	395.631	198.527	475.095
2375_21	MA	MA2	Femur	m	8	101.565	467.975	161.796	589.555
2375_21	MA	MA2	Femur	m	9	115.044	454.493	187.173	532.047
2375_21	MA	MA2	Femur	m	10	92.646	460.534	234.859	597.556
2376_21	MA	MA2	Femur	m	1	150.063	456.48	264.703	895.938
2376_21	MA	MA2	Femur	m	2	177.842	424.122	279.196	1173.79
2376_21	MA	MA2	Femur	m	3	178.77	397.667	198.527	1006.59
2376_21	MA	MA2	Femur	m	4	166.071	478.3	288.926	1063.22
2376_21	MA	MA2	Femur	m	5	83.823	403.883	300.029	1172.23
2376_21	MA	MA2	Femur	m	6	186.965	424.443	230.087	575.218
2376_21	MA	MA2	Femur	m	7	177.568	413.103	247.686	644.353
2376_21	MA	MA2	Femur	m	8	186.965	462.284	258.302	600.253
2376_21	MA	MA2	Femur	m	9	167.877	391.626	266.023	647.246
2376_21	MA	MA2	Femur	m	10	130.277	428.823	326.586	576.772
2373_21	MA	MA2	Humerus	m	1	141.244	350.642	147.974	542.57
2373_21	MA	MA2	Humerus	m	2	162.217	417.531	206.646	575.759
2373_21	MA	MA2	Humerus	m	3	148.302	242.685	259.505	552.329
2373_21	MA	MA2	Humerus	m	4	124.235	226.893	194.916	594.552
2373_21	MA	MA2	Humerus	m	5	150.904	230.172	198.723	549.68
2373_21	MA	MA2	Humerus	m	6	106.248	234.486	258.302	328.518
2373_21	MA	MA2	Humerus	m	7	164.125	217.923	225.041	386.75
2373_21	MA	MA2	Humerus	m	8	123.607	260.329	260.291	396.368
2373_21	MA	MA2	Humerus	m	9	108.961	303.897	216.354	336.334
2373_21	MA	MA2	Humerus	m	10	87.903	295.881	202.987	407.983
2374_21	MA	MA2	Humerus	m	1	123.055	347.519	155.415	741.287
2374_21	MA	MA2	Humerus	m	2	117.222	350.78	132.352	618.648
2374_21	MA	MA2	Humerus	m	3	124.782	286.796	168.167	722.499
2374_21	MA	MA2	Humerus	m	4	116.054	347.407	204.658	631.862
2374_21	MA	MA2	Humerus	m	5	115.802	295.322	176.689	733.952
2374_21	MA	MA2	Humerus	m	6	122.022	236.47	223.392	473.926
2374_21	MA	MA2	Humerus	m	7	124.782	245.039	247.411	576.603
2374_21	MA	MA2	Humerus	m	8	113.081	273.562	239.252	459.01
2374_21	MA	MA2	Humerus	m	9	117.471	248.823	193.815	453.893
2374_21	MA	MA2	Humerus	m	10	87.348	304.76	248.353	450.536
2379_21	MA	MA3	Femur	m	1	110.293	505.522	295.585	685.692
2379_21	MA	MA3	Femur	m	2	143.635	443.109	371.004	692.794
2379_21	MA	MA3	Femur	m	3	145.587	430.205	336.594	772.063
2379_21	MA	MA3	Femur	m	4	132.719	407.41	331.936	804.979
2379_21	MA	MA3	Femur	m	5	101.852	405.974	240.833	741.287
2379_21	MA	MA3	Femur	m	6	145.587	397.667	287.981	406.74
2379_21	MA	MA3	Femur	m	7	154.976	415.546	326.467	416.201
2379_21	MA	MA3	Femur	m	8	126.332	385.136	423.019	453.635
2379_21	MA	MA3	Femur	m	9	106.705	430.273	198.527	489.065
2379_21	MA	MA3	Femur	m	10	119.198	383.82	230.087	403.425
2380_21	MA	MA3	Femur	m	1	166.071	380.049	112.477	701.519
2380_21	MA	MA3	Femur	m	2	164.185	443.043	128.244	695.122
2380_21	MA	MA3	Femur	m	3	169.722	404.461	153.145	684.883
2380_21	MA	MA3	Femur	m	4	169.722	383.718	159.433	667.614
2380_21	MA	MA3	Femur	m	5	153.462	402.532	255.918	716.412
2380_21	MA	MA3	Femur	m	6	113.425	422.72	172.96	435.578
2380_21	MA	MA3	Femur	m	7	130.649	462.894	189.909	428.482
2380_21	MA	MA3	Femur	m	8	136.977	386.75	224.825	468.578
2380_21	MA	MA3	Femur	m	9	133.523	397.471	184.344	495.705
2380_21	MA	MA3	Femur	m	10	119.198	376.266	291.608	613.8
2377_21	MA	MA3	Humerus	m	1	127.94	251.507	181.096	541.69
2377_21	MA	MA3	Humerus	m	2	124.313	238.274	172.565	608.018
2377_21	MA	MA3	Humerus	m	3	102.329	173.016	145.654	578.087
2377_21	MA	MA3	Humerus	m	4	105.973	256.222	146.652	520.153
2377_21	MA	MA3	Humerus	m	5	125.405	212.497	216.893	586.825
2377_21	MA	MA3	Humerus	m	6	114.79	267.519	123.843	394.004
2377_21	MA	MA3	Humerus	m	7	120.012	323.533	141.175	361.788
2377_21	MA	MA3	Humerus	m	8	118.707	244.244	132.645	363.425
2377_21	MA	MA3	Humerus	m	9	127.024	261.634	173.353	312.703
2377_21	MA	MA3	Humerus	m	10	146.851	220.586	177.842	397.275
2378_21	MA	MA3	Humerus	m	1
2378_21	MA	MA3	Humerus	m	2
2378_21	MA	MA3	Humerus	m	3
2378_21	MA	MA3	Humerus	m	4
2378_21	MA	MA3	Humerus	m	5
2383_21	MA	MA4	Femur	m	1	170.466	552.892	249.565	864.708
2383_21	MA	MA4	Femur	m	2	150.775	393.262	226.549	913.237
2383_21	MA	MA4	Femur	m	3	147.908	473.721	274.415	931.04
2383_21	MA	MA4	Femur	m	4	141.244	434.526	227.749	931.918
2383_21	MA	MA4	Femur	m	5	194.916	526.18	203.705	1009.73
2383_21	MA	MA4	Femur	m	6	186.131	371.476	211.763	419.461
2383_21	MA	MA4	Femur	m	7	172.283	441.723	340.16	381.99
2383_21	MA	MA4	Femur	m	8	211.946	446.108	277.973	467.226
2383_21	MA	MA4	Femur	m	9	146.652	419.113	191.542	398.132
2383_21	MA	MA4	Femur	m	10	169.493	384.453	211.992	408.269
2384_21	MA	MA4	Femur	m	1	138.179	458.585	169.09	634.567
2384_21	MA	MA4	Femur	m	2	166.305	504.501	147.248	617.656
2384_21	MA	MA4	Femur	m	3	147.908	534.711	191.542	653.069
2384_21	MA	MA4	Femur	m	4	128.623	461.715	192.959	632.417
2384_21	MA	MA4	Femur	m	5	151.612	397.275	224.954	608.258
2384_21	MA	MA4	Femur	m	6	130.947	408.983	182.221	362.648
2384_21	MA	MA4	Femur	m	7	131.614	432.708	224.131	342.555
2384_21	MA	MA4	Femur	m	8	124.548	389.533	224.651	341.531
2384_21	MA	MA4	Femur	m	9	101.565	441.745	172.565	383.084
2384_21	MA	MA4	Femur	m	10	140.968	521.498	202.459	377.092
2381_21	MA	MA4	Humerus	m	1	102.993	252.434	142.888	559.941
2381_21	MA	MA4	Humerus	m	2	94.312	249.72	228.815	569.266
2381_21	MA	MA4	Humerus	m	3	79.533	242.685	167.877	581.762
2381_21	MA	MA4	Humerus	m	4	108.961	280.17	115.044	587.355
2381_21	MA	MA4	Humerus	m	5	83.939	202.939	195.912	572.81
2381_21	MA	MA4	Humerus	m	6	80.506	209.731	115.044	304.409
2381_21	MA	MA4	Humerus	m	7	114.535	233.613	119.116	342.441
2381_21	MA	MA4	Humerus	m	8	97.658	232.82	180.934	258.491
2381_21	MA	MA4	Humerus	m	9	89.331	207.773	195.365	322.297
2381_21	MA	MA4	Humerus	m	10	72.76	199.749	163.472	288.082
2382_21	MA	MA4	Humerus	m	1		306.289	198.527	433.899
2382_21	MA	MA4	Humerus	m	2		282.935	163.293	498.544
2382_21	MA	MA4	Humerus	m	3		293.868	217.297	556.734
2382_21	MA	MA4	Humerus	m	4		278.253	185.345	609.392
2382_21	MA	MA4	Humerus	m	5		220.983	176.964	604.55
2382_21	MA	MA4	Humerus	m	6	119.849	233.821	202.939	263.302
2382_21	MA	MA4	Humerus	m	7	131.614	238.274	218.369	295.717
2382_21	MA	MA4	Humerus	m	8	120.497	228.474	198.968	274.273
2382_21	MA	MA4	Humerus	m	9	120.012	203.705	164.185	304.92
2382_21	MA	MA4	Humerus	m	10	69.054	230.087	141.45	335.116
1475_20	ML	ML1	Femur	m	1	135.333	283.21	205.275	556.384
1475_20	ML	ML1	Femur	m	2	132.719	265.621	176.469	662.125
1475_20	ML	ML1	Femur	m	3	151.033	198.135	180.88	667.614
1475_20	ML	ML1	Femur	m	4	116.054	227.107	181.9	851.645
1475_20	ML	ML1	Femur	m	5	137.048	284.616	123.528	618.412
1475_20	ML	ML1	Femur	m	6	99.533	224.954	175.64	436.738
1475_20	ML	ML1	Femur	m	7	96.857	252.086	106.705	397.936
1475_20	ML	ML1	Femur	m	8	73.954	252.665	144.513	369.453
1475_20	ML	ML1	Femur	m	9	116.054	235.315	158.392	410.669
1475_20	ML	ML1	Femur	m	10	138.179	237.168	234.859	400.398
1476_20	ML	ML1	Femur	m	1	118.379	334.826	449.995	927.805
1476_20	ML	ML1	Femur	m	2	166.48	327.539	300.516	1077.26
1476_20	ML	ML1	Femur	m	3	159.067	355.684	229.409	1106.45
1476_20	ML	ML1	Femur	m	4	128.471	388.632	257.245	1191.82
1476_20	ML	ML1	Femur	m	5	131.17	335.755	287.27	1094.68
1476_20	ML	ML1	Femur	m	6	88.234	242.765	251.119	573.523
1476_20	ML	ML1	Femur	m	7	70.588	295.947	238.396	518.185
1476_20	ML	ML1	Femur	m	8	83.706	329.671	177.349	564.976
1476_20	ML	ML1	Femur	m	9	103.276	346.931	291.04	468.391
1476_20	ML	ML1	Femur	m	10	83.706	345.919	500.764	470.629
1473_20	ML	ML1	Humerus	m	1	78.919	181.364	168.167	461.568
1473_20	ML	ML1	Humerus	m	2	88.234	164.835	140.207	471.703
1473_20	ML	ML1	Humerus	m	3	111.696	203.131	146.187	485.89
1473_20	ML	ML1	Humerus	m	4	96.757	203.131	85.66	430.68
1473_20	ML	ML1	Humerus	m	5	96.757	231.184	163.234	467.725
1473_20	ML	ML1	Humerus	m	6	103.276	184.714	157.653	304.76
1473_20	ML	ML1	Humerus	m	7	117.719	209.266	185.502	339.559
1473_20	ML	ML1	Humerus	m	8	104.865	172.057	134.973	321.178
1473_20	ML	ML1	Humerus	m	9	121.142	172.96	140.207	282.488
1473_20	ML	ML1	Humerus	m	10	97.658	169.09	127.253	296.768
1474_20	ML	ML1	Humerus	m	1	168.86	171.831	192.606	357.594
1474_20	ML	ML1	Humerus	m	2	88.784	154.662	208.521	471.559
1474_20	ML	ML1	Humerus	m	3	78.919	181.739	235.439	408.269
1474_20	ML	ML1	Humerus	m	4	110.645	185.974	211.808	272.85
1474_20	ML	ML1	Humerus	m	5	110.381	207.398	226.549	436.069
1474_20	ML	ML1	Humerus	m	6	48.729	199.505	207.398	340.16
1474_20	ML	ML1	Humerus	m	7	71.274	174.807	248.039	352.275
1474_20	ML	ML1	Humerus	m	8	71.818	168.456	281.418	352.938
1474_20	ML	ML1	Humerus	m	9	74.869	158.146	282.66	357.159
1474_20	ML	ML1	Humerus	m	10	87.57	132.352	277.798	383.718
1479_20	ML	ML2	Femur	f	1	198.135	303.897	150.775	319.141
1479_20	ML	ML2	Femur	f	2	167.877	355.821	217.028	609.839
1479_20	ML	ML2	Femur	f	3	169.722	396.27	165.189	568.068
1479_20	ML	ML2	Femur	f	4	187.433	446.129	235.439	489.204
1479_20	ML	ML2	Femur	f	5	125.482	396.564	284.034	764.769
1479_20	ML	ML2	Femur	f	6	176.138	413.032	187.225	503.651
1479_20	ML	ML2	Femur	f	7	114.705	287.879	158.392	584.632
1479_20	ML	ML2	Femur	f	8	109.14	444.884	235.439	623.989
1479_20	ML	ML2	Femur	f	9	165.777	490.574	166.129	558.636
1479_20	ML	ML2	Femur	f	10	126.332	416.318	242.805	490.019
1480_20	ML	ML2	Femur	f	1	104.865	268.354	208.661	485.57
1480_20	ML	ML2	Femur	f	2	131.614	324.254	172.057	553.227
1480_20	ML	ML2	Femur	f	3	106.705	323.142	198.527	612.53
1480_20	ML	ML2	Femur	f	4	124.235	357.349	141.794	550.317
1480_20	ML	ML2	Femur	f	5	125.482	258.491	161.796	584.565
1480_20	ML	ML2	Femur	f	6	112.477	368.319	179.585	331.555
1480_20	ML	ML2	Femur	f	7	104.865	331.144	167.006	365.135
1480_20	ML	ML2	Femur	f	8	117.222	302.902	196.953	437.45
1480_20	ML	ML2	Femur	f	9	82.889	333.924	133.012	322.327
1480_20	ML	ML2	Femur	f	10	141.794	295.881	163.472	329.435
1477_20	ML	ML2	Humerus	f	1	71.818	207.351	145.587	361.788
1477_20	ML	ML2	Humerus	f	2	76.158	204.658	153.652	393.114
1477_20	ML	ML2	Humerus	f	3	110.293	239.13	142.274	408.269
1477_20	ML	ML2	Humerus	f	4	120.012	244.044	246.188	349.891
1477_20	ML	ML2	Humerus	f	5	96.857	242.645	149.804	343.151
1477_20	ML	ML2	Humerus	f	6	79.9	171.831	136.977	312.703
1477_20	ML	ML2	Humerus	f	7	85.204	208.1	137.897	300.677
1477_20	ML	ML2	Humerus	f	8	102.993	225.387	185.502	303.512
1477_20	ML	ML2	Humerus	f	9	80.988	171.661	115.466	299.477
1477_20	ML	ML2	Humerus	f	10	63.166	164.717	159.128	177.568
1478_20	ML	ML2	Humerus	f	1	86.677	215.091	319.263	366.996
1478_20	ML	ML2	Humerus	f	2	147.248	237.578	328.873	414.326
1478_20	ML	ML2	Humerus	f	3	146.851	227.407	270.881	395.409
1478_20	ML	ML2	Humerus	f	4	84.286	313.977	219.036	400.131
1478_20	ML	ML2	Humerus	f	5	105.881	211.763	267.664	435.935
1478_20	ML	ML2	Humerus	f	6	87.57	194.566	348.972	347.967
1478_20	ML	ML2	Humerus	f	7	114.705	235.315	312.703	322.086
1478_20	ML	ML2	Humerus	f	8	82.889	296.112	260.441	303.897
1478_20	ML	ML2	Humerus	f	9	102.993	213.228	392.445	346.397
1478_20	ML	ML2	Humerus	f	10	89.331	282.66	284.547	374.581
1482_20	ML	ML3	Femur	m	1	94.724	182.807	159.067	351.667
1482_20	ML	ML3	Femur	m	2	96.857	195.962	172.565	309.827
1482_20	ML	ML3	Femur	m	3	97.956	176.524	177.349	331.936
1482_20	ML	ML3	Femur	m	4	118.379	177.184	207.351	367.128
1482_20	ML	ML3	Femur	m	5	78.919	194.116	142.888	312.486
1482_20	ML	ML3	Femur	m	6	78.176	154.095	238.886	335.987
1482_20	ML	ML3	Femur	m	7	84.861	134.973	229.409	350.308
1482_20	ML	ML3	Femur	m	8	81.348	181.9	216.219	329.435
1482_20	ML	ML3	Femur	m	9	71.818	155.978	278.498	361.788
1482_20	ML	ML3	Femur	m	10	60.006	184.344	207.538	393.46
1483_20	ML	ML3	Femur	m	1	188.469	335.552	181.9	438.073
1483_20	ML	ML3	Femur	m	2	173.802	340.16	201.254	450.017
1483_20	ML	ML3	Femur	m	3	141.794	469.905	164.717	525.069
1483_20	ML	ML3	Femur	m	4	120.012	327.895	132.352	411.143
1483_20	ML	ML3	Femur	m	5	153.145	455.776	114.705	582.497
1483_20	ML	ML3	Femur	m	6	135.907	371.267	367.737	419.67
1483_20	ML	ML3	Femur	m	7	136.834	441.26	246.109	435.064
1483_20	ML	ML3	Femur	m	8	145.854	441.965	167.645	407.051
1483_20	ML	ML3	Femur	m	9	155.415	345.61	132.204	332.756
1483_20	ML	ML3	Femur	m	10	126.332	424.26	179.585	345.61
1484_20	ML	ML3	Femur	m	1	114.705	338.325	229.282	572.453
1484_20	ML	ML3	Femur	m	2	103.84	341.103	180.88	603.503
1484_20	ML	ML3	Femur	m	3	114.535	457.885	185.502	566.713
1484_20	ML	ML3	Femur	m	4	105.973	373.201	284.718	429.367
1484_20	ML	ML3	Femur	m	5	144.244	379.818	286.796	585.613
1484_20	ML	ML3	Femur	m	6	135.333	286.082	216.219	349.223
1484_20	ML	ML3	Femur	m	7	103.84	287.981	349.418	421.429
1484_20	ML	ML3	Femur	m	8	93.587	318.684	303.223	433.719
1484_20	ML	ML3	Femur	m	9	164.717	337.633	188.469	412.749
1484_20	ML	ML3	Femur	m	10	128.016	397.936	323.142	438.805
1485_20	ML	ML3	Femur	m	1	108.514	232.945	262.117	670.538
1485_20	ML	ML3	Femur	m	2	110.381	274.095	185.292	775.685
1485_20	ML	ML3	Femur	m	3	161.013	337.143	154.41	732.558
1485_20	ML	ML3	Femur	m	4	119.116	269.44	155.415	888.608
1485_20	ML	ML3	Femur	m	5	89.222	331.613	171.32	701.81
1485_20	ML	ML3	Femur	m	6	97.158	295.322	295.618	453.099
1485_20	ML	ML3	Femur	m	7	102.993	278.498	300.289	463.315
1485_20	ML	ML3	Femur	m	8	97.658	304.952	223.217	477.2
1485_20	ML	ML3	Femur	m	9	92.646	299.997	227.92	477.2
1485_20	ML	ML3	Femur	m	10	115.044	237.168	228.815	443.372
1481_20	ML	ML3	Humerus	m	1	119.116	193.965	97.956	381.199
1481_20	ML	ML3	Humerus	m	2	99.533	196.557	145.587	314.751
1481_20	ML	ML3	Humerus	m	3	133.012	223.392	106.248	381.99
1481_20	ML	ML3	Humerus	m	4	152.38	236.963	140.968	409.316
1481_20	ML	ML3	Humerus	m	5	131.021	190.472	101.47	389.483
1481_20	ML	ML3	Humerus	m	6	106.248	212.13	119.849	297.456
1481_20	ML	ML3	Humerus	m	7	90.95	198.527	142.274	328.873
1481_20	ML	ML3	Humerus	m	8	98.649	180.934	118.789	379.946
1481_20	ML	ML3	Humerus	m	9	75.516	141.175	194.566	367.87
1481_20	ML	ML3	Humerus	m	10	94.312	212.908	194.166	225.041
1488_20	ML	ML4	Femur	f	1	126.332	354.753	132.645	511.246
1488_20	ML	ML4	Femur	f	2	136.193	327.925	156.663	582.364
1488_20	ML	ML4	Femur	f	3	140.968	377.479	145.587	461.631
1488_20	ML	ML4	Femur	f	4	160.407	304.153	130.649	582.781
1488_20	ML	ML4	Femur	f	5	136.834	256.942	122.579	612.149
1488_20	ML	ML4	Femur	f	6	96.353	297.423	128.623	406.74
1488_20	ML	ML4	Femur	f	7	80.988	367.975	146.652	295.881
1488_20	ML	ML4	Femur	f	8	165.777	322.418	146.652	291.474
1488_20	ML	ML4	Femur	f	9	168.456	264.703	168.167	415.475
1488_20	ML	ML4	Femur	f	10	107.342	224.825	133.959	324.254
1489_20	ML	ML4	Femur	f	1			252.549
1489_20	ML	ML4	Femur	f	2			193.815
1489_20	ML	ML4	Femur	f	3			240.226
1489_20	ML	ML4	Femur	f	4			281.867
1489_20	ML	ML4	Femur	f	5			233.863
1486_20	ML	ML4	Humerus	f	1	84.633	331.112	118.422	351.743
1486_20	ML	ML4	Humerus	f	2	81.829	263.268	94.282	321.117
1486_20	ML	ML4	Humerus	f	3	108.787	221.097	84.633	309.477
1486_20	ML	ML4	Humerus	f	4	75.831	234.839	102.385	315.504
1486_20	ML	ML4	Humerus	f	5	82.539	192.586	103.635	310.023
1486_20	ML	ML4	Humerus	f	6	142.068	149.998	154.095	278.218
1486_20	ML	ML4	Humerus	f	7	132.425	220.983	172.283	230.087
1486_20	ML	ML4	Humerus	f	8	103.276	126.409	150.904	298.859
1486_20	ML	ML4	Humerus	f	9	85.204	232.192	147.974	260.628
1486_20	ML	ML4	Humerus	f	10	80.988	232.485	118.789	278.078
1487_20	ML	ML4	Humerus	f	1	126.332	175.695	159.372	294.926
1487_20	ML	ML4	Humerus	f	2	110.381	204.134	132.352	313.356
1487_20	ML	ML4	Humerus	f	3	119.849	211.763	146.652	392.866
1487_20	ML	ML4	Humerus	f	4	119.116	164.717	145.587	364.575
1487_20	ML	ML4	Humerus	f	5	121.142	198.527	162.696	394.843
1487_20	ML	ML4	Humerus	f	6	103.276	176.689	163.293	216.354
1487_20	ML	ML4	Humerus	f	7	101.852	190.472	185.502	219.036
1487_20	ML	ML4	Humerus	f	8	116.054	139.511	159.372	199.505
1487_20	ML	ML4	Humerus	f	9	123.843	172.565	167.993	185.345
1487_20	ML	ML4	Humerus	f	10	97.956	145.654	172.057	243.005

## Sheet: Numerical data for Figure 2d 
Numerical data for Figure 2d
Image Name	ParentID	ID	Area	Diameter	Circularity
sub_2023_06_06__10_39__RecognizedCode	3	4	15.1813	4.39652	0.353895
sub_2023_06_06__10_39__RecognizedCode	3	5	23.9397	5.52096	0.482416
sub_2023_06_06__10_39__RecognizedCode	3	6	13.0403	4.07473	0.649856
sub_2023_06_06__10_39__RecognizedCode	3	7	16.1544	4.53525	0.547151
sub_2023_06_06__10_39__RecognizedCode	3	8	16.3491	4.56249	0.524366
sub_2023_06_06__10_39__RecognizedCode	3	9	17.1276	4.66985	0.3475
sub_2023_06_06__10_39__RecognizedCode	3	10	34.0606	6.58538	0.595196
sub_2023_06_06__10_39__RecognizedCode	3	11	11.6779	3.856	0.716043
sub_2023_06_06__10_39__RecognizedCode	3	12	87.0004	10.5248	0.643841
sub_2023_06_06__10_39__RecognizedCode	3	13	13.8189	4.1946	0.45072
sub_2023_06_06__10_39__RecognizedCode	3	14	21.6041	5.24473	0.671989
sub_2023_06_06__10_39__RecognizedCode	3	15	58.1949	8.60791	0.607079
sub_2023_06_06__10_39__RecognizedCode	3	16	33.0874	6.49062	0.654688
sub_2023_06_06__10_39__RecognizedCode	3	17	5.64432	2.68078	0.3671
sub_2023_06_06__10_39__RecognizedCode	3	18	50.0204	7.98047	0.412731
sub_2023_06_06__10_39__RecognizedCode	3	19	39.7049	7.11012	0.513514
sub_2023_06_06__10_39__RecognizedCode	3	20	6.61748	2.90269	0.395335
sub_2023_06_06__10_39__RecognizedCode	3	21	9.73159	3.52003	0.268358
sub_2023_06_06__10_39__RecognizedCode	3	22	11.8725	3.888	0.634413
sub_2023_06_06__10_39__RecognizedCode	3	23	11.6779	3.856	0.393674
sub_2023_06_06__10_39__RecognizedCode	3	24	5.25506	2.58669	0.750731
sub_2023_06_06__10_39__RecognizedCode	3	25	12.4564	3.98246	0.581508
sub_2023_06_06__10_39__RecognizedCode	3	26	7.59064	3.10881	0.711827
sub_2023_06_06__10_39__RecognizedCode	3	27	7.59064	3.10881	0.331458
sub_2023_06_06__10_39__RecognizedCode	3	28	35.423	6.7158	0.523682
sub_2023_06_06__10_39__RecognizedCode	3	29	7.20137	3.02805	0.666681
sub_2023_06_06__10_39__RecognizedCode	3	30	14.9866	4.36825	0.700141
sub_2023_06_06__10_39__RecognizedCode	3	31	5.44969	2.63415	0.44504
sub_2023_06_06__10_39__RecognizedCode	3	32	5.06043	2.53833	0.491572
sub_2023_06_06__10_39__RecognizedCode	3	33	8.17453	3.22616	0.514523
sub_2023_06_06__10_39__RecognizedCode	3	34	5.25506	2.58669	0.51424
sub_2023_06_06__10_39__RecognizedCode	3	35	5.25506	2.58669	0.409525
sub_2023_06_06__10_39__RecognizedCode	3	36	27.4431	5.91114	0.298119
sub_2023_06_06__10_39__RecognizedCode	3	37	9.34232	3.44892	0.375692
sub_2023_06_06__10_39__RecognizedCode	3	38	50.7989	8.04233	0.688534
sub_2023_06_06__10_39__RecognizedCode	3	39	8.17453	3.22616	0.502258
sub_2023_06_06__10_39__RecognizedCode	3	40	5.64432	2.68078	0.491257
sub_2023_06_06__10_39__RecognizedCode	3	41	6.61748	2.90269	0.36332
sub_2023_06_06__10_39__RecognizedCode	3	42	12.8457	4.04421	0.640279
sub_2023_06_06__10_39__RecognizedCode	3	43	64.4231	9.05682	0.310497
sub_2023_06_06__10_39__RecognizedCode	3	44	5.25506	2.58669	0.574937
sub_2023_06_06__10_39__RecognizedCode	3	45	16.1544	4.53525	0.485156
sub_2023_06_06__10_39__RecognizedCode	3	46	15.7652	4.48027	0.404933
sub_2023_06_06__10_39__RecognizedCode	3	47	5.64432	2.68078	0.564232
sub_2023_06_06__10_39__RecognizedCode	3	48	8.95306	3.3763	0.474622
sub_2023_06_06__10_39__RecognizedCode	3	49	21.2149	5.19727	0.486661
sub_2023_06_06__10_39__RecognizedCode	3	50	6.03358	2.77168	0.40221
sub_2023_06_06__10_39__RecognizedCode	3	51	5.25506	2.58669	0.635958
sub_2023_06_06__10_39__RecognizedCode	3	52	35.8122	6.7526	0.597173
sub_2023_06_06__10_39__RecognizedCode	3	53	16.7383	4.61648	0.661833
sub_2023_06_06__10_39__RecognizedCode	3	54	14.0135	4.22404	0.35883
sub_2023_06_06__10_39__RecognizedCode	3	55	5.44969	2.63415	0.489151
sub_2023_06_06__10_39__RecognizedCode	3	56	6.61748	2.90269	0.562134
sub_2023_06_06__10_39__RecognizedCode	3	57	17.1276	4.66985	0.430348
sub_2023_06_06__10_39__RecognizedCode	3	58	12.2618	3.95123	0.550186
sub_2023_06_06__10_39__RecognizedCode	3	59	16.933	4.64324	0.243131
sub_2023_06_06__10_39__RecognizedCode	3	60	9.53695	3.48466	0.358662
sub_2023_06_06__10_39__RecognizedCode	3	61	5.83895	2.72661	0.459387
sub_2023_06_06__10_39__RecognizedCode	3	62	6.81211	2.94507	0.707623
sub_2023_06_06__10_39__RecognizedCode	3	63	6.22822	2.81603	0.284043
sub_2023_06_06__10_39__RecognizedCode	3	64	15.7652	4.48027	0.419875
sub_2023_06_06__10_39__RecognizedCode	3	65	10.7047	3.69184	0.676536
sub_2023_06_06__10_39__RecognizedCode	3	66	5.44969	2.63415	0.362034
sub_2023_06_06__10_39__RecognizedCode	3	67	23.7451	5.49847	0.506709
sub_2023_06_06__10_39__RecognizedCode	3	68	20.0471	5.0522	0.419568
sub_2023_06_06__10_39__RecognizedCode	3	69	13.0403	4.07473	0.442335
sub_2023_06_06__10_39__RecognizedCode	3	70	5.44969	2.63415	0.384631
sub_2023_06_06__10_39__RecognizedCode	3	71	101.014	11.3408	0.262297
sub_2023_06_06__10_39__RecognizedCode	3	72	34.4498	6.6229	0.500141
sub_2023_06_06__10_39__RecognizedCode	3	73	78.4366	9.99343	0.241995
sub_2023_06_06__10_39__RecognizedCode	3	74	5.64432	2.68078	0.50465
sub_2023_06_06__10_39__RecognizedCode	3	75	17.9061	4.77481	0.527508
sub_2023_06_06__10_39__RecognizedCode	3	76	7.59064	3.10881	0.57925
sub_2023_06_06__10_39__RecognizedCode	3	77	13.4296	4.1351	0.419176
sub_2023_06_06__10_39__RecognizedCode	3	78	14.2081	4.25327	0.290956
sub_2023_06_06__10_39__RecognizedCode	3	79	6.61748	2.90269	0.657962
sub_2023_06_06__10_39__RecognizedCode	3	80	12.4564	3.98246	0.35657
sub_2023_06_06__10_39__RecognizedCode	3	81	14.792	4.33979	0.731182
sub_2023_06_06__10_39__RecognizedCode	3	82	19.4632	4.97808	0.512371
sub_2023_06_06__10_39__RecognizedCode	3	83	9.73159	3.52003	0.49483
sub_2023_06_06__10_39__RecognizedCode	3	84	12.4564	3.98246	0.273063
sub_2023_06_06__10_39__RecognizedCode	3	85	28.2216	5.9944	0.530122
sub_2023_06_06__10_39__RecognizedCode	3	86	18.8793	4.90284	0.653721
sub_2023_06_06__10_39__RecognizedCode	3	87	5.25506	2.58669	0.595321
sub_2023_06_06__10_39__RecognizedCode	3	88	26.2753	5.78401	0.376439
sub_2023_06_06__10_39__RecognizedCode	3	89	42.0405	7.31625	0.548559
sub_2023_06_06__10_39__RecognizedCode	3	90	29.9733	6.17764	0.549241
sub_2023_06_06__10_39__RecognizedCode	3	91	12.2618	3.95123	0.376795
sub_2023_06_06__10_39__RecognizedCode	3	92	20.2417	5.07667	0.774062
sub_2023_06_06__10_39__RecognizedCode	3	93	23.1612	5.43044	0.233251
sub_2023_06_06__10_39__RecognizedCode	3	94	10.5101	3.65813	0.552799
sub_2023_06_06__10_39__RecognizedCode	3	95	10.8994	3.72525	0.289631
sub_2023_06_06__10_39__RecognizedCode	3	96	6.42285	2.85969	0.609795
sub_2023_06_06__10_39__RecognizedCode	3	97	44.9599	7.56603	0.469914
sub_2023_06_06__10_39__RecognizedCode	3	98	6.22822	2.81603	0.411188
sub_2023_06_06__10_39__RecognizedCode	3	99	45.5438	7.615	0.310567
sub_2023_06_06__10_39__RecognizedCode	3	100	14.2081	4.25327	0.592244
sub_2023_06_06__10_39__RecognizedCode	3	101	60.5305	8.77894	0.446188
sub_2023_06_06__10_39__RecognizedCode	3	102	129.041	12.818	0.674458
sub_2023_06_06__10_39__RecognizedCode	3	103	10.3155	3.6241	0.362359
sub_2023_06_06__10_39__RecognizedCode	3	104	6.61748	2.90269	0.610939
sub_2023_06_06__10_39__RecognizedCode	3	105	29.1948	6.09688	0.392312
sub_2023_06_06__10_39__RecognizedCode	3	106	5.64432	2.68078	0.50465
sub_2023_06_06__10_39__RecognizedCode	3	107	5.83895	2.72661	0.24723
sub_2023_06_06__10_39__RecognizedCode	3	108	5.06043	2.53833	0.609894
sub_2023_06_06__10_39__RecognizedCode	3	109	196.967	15.8362	0.292321
sub_2023_06_06__10_39__RecognizedCode	3	110	56.2486	8.46274	0.71489
sub_2023_06_06__10_39__RecognizedCode	3	111	9.34232	3.44892	0.325171
sub_2023_06_06__10_39__RecognizedCode	3	112	8.5638	3.30208	0.400653
sub_2023_06_06__10_39__RecognizedCode	3	113	48.8526	7.88676	0.712816
sub_2023_06_06__10_39__RecognizedCode	3	114	7.39601	3.06869	0.33741
sub_2023_06_06__10_39__RecognizedCode	3	115	23.5504	5.47589	0.613023
sub_2023_06_06__10_39__RecognizedCode	3	116	23.1612	5.43044	0.516063
sub_2023_06_06__10_39__RecognizedCode	3	117	75.7117	9.81831	0.3361
sub_2023_06_06__10_39__RecognizedCode	3	118	7.59064	3.10881	0.819183
sub_2023_06_06__10_39__RecognizedCode	3	119	6.61748	2.90269	0.472383
sub_2023_06_06__10_39__RecognizedCode	3	120	16.3491	4.56249	0.423617
sub_2023_06_06__10_39__RecognizedCode	3	121	72.7923	9.62715	0.637971
sub_2023_06_06__10_39__RecognizedCode	3	122	179.645	15.1239	0.41878
sub_2023_06_06__10_39__RecognizedCode	3	123	6.81211	2.94507	0.389998
sub_2023_06_06__10_39__RecognizedCode	3	124	62.8661	8.94671	0.384015
sub_2023_06_06__10_39__RecognizedCode	3	125	42.819	7.38369	0.444019
sub_2023_06_06__10_39__RecognizedCode	3	126	15.7652	4.48027	0.502153
sub_2023_06_06__10_39__RecognizedCode	3	127	112.497	11.9681	0.326653
sub_2023_06_06__10_39__RecognizedCode	3	128	7.39601	3.06869	0.327181
sub_2023_06_06__10_39__RecognizedCode	3	129	6.03358	2.77168	0.341726
sub_2023_06_06__10_39__RecognizedCode	3	130	44.1814	7.50023	0.61917
sub_2023_06_06__10_39__RecognizedCode	3	131	18.8793	4.90284	0.643776
sub_2023_06_06__10_39__RecognizedCode	3	132	13.8189	4.1946	0.400004
sub_2023_06_06__10_39__RecognizedCode	3	133	26.4699	5.80539	0.493165
sub_2023_06_06__10_39__RecognizedCode	3	134	7.39601	3.06869	0.467898
sub_2023_06_06__10_39__RecognizedCode	3	135	5.25506	2.58669	0.360197
sub_2023_06_06__10_39__RecognizedCode	3	136	6.61748	2.90269	0.392515
sub_2023_06_06__10_39__RecognizedCode	3	137	155.121	14.0537	0.479152
sub_2023_06_06__10_39__RecognizedCode	3	138	9.73159	3.52003	0.379515
sub_2023_06_06__10_39__RecognizedCode	3	139	25.3021	5.67588	0.570255
sub_2023_06_06__10_39__RecognizedCode	3	140	7.39601	3.06869	0.378346
sub_2023_06_06__10_39__RecognizedCode	3	141	10.3155	3.6241	0.369999
sub_2023_06_06__10_39__RecognizedCode	3	142	7.78527	3.14841	0.547346
sub_2023_06_06__10_39__RecognizedCode	3	143	7.9799	3.18753	0.413733
sub_2023_06_06__10_39__RecognizedCode	3	144	7.9799	3.18753	0.701793
sub_2023_06_06__10_39__RecognizedCode	3	145	30.1679	6.19766	0.522101
sub_2023_06_06__10_39__RecognizedCode	3	146	5.25506	2.58669	0.681602
sub_2023_06_06__10_39__RecognizedCode	3	147	24.1343	5.54336	0.545826
sub_2023_06_06__10_39__RecognizedCode	3	148	9.34232	3.44892	0.601358
sub_2023_06_06__10_39__RecognizedCode	3	149	6.03358	2.77168	0.591027
sub_2023_06_06__10_39__RecognizedCode	3	150	5.06043	2.53833	0.673441
sub_2023_06_06__10_39__RecognizedCode	3	151	7.78527	3.14841	0.662656
sub_2023_06_06__10_39__RecognizedCode	3	152	12.0672	3.91974	0.759095
sub_2023_06_06__10_39__RecognizedCode	3	153	9.92622	3.55506	0.49883
sub_2023_06_06__10_39__RecognizedCode	3	154	5.83895	2.72661	0.618048
sub_2023_06_06__10_39__RecognizedCode	3	155	5.06043	2.53833	0.459206
sub_2023_06_06__10_39__RecognizedCode	3	156	7.59064	3.10881	0.4502
sub_2023_06_06__10_39__RecognizedCode	3	157	13.6242	4.16496	0.505349
sub_2023_06_06__10_39__RecognizedCode	3	158	5.64432	2.68078	0.64412
sub_2023_06_06__10_39__RecognizedCode	3	159	21.2149	5.19727	0.560348
sub_2023_06_06__10_39__RecognizedCode	3	160	12.8457	4.04421	0.37935
sub_2023_06_06__10_39__RecognizedCode	3	161	137.021	13.2083	0.651343
sub_2023_06_06__10_39__RecognizedCode	3	162	15.9598	4.50784	0.340602
sub_2023_06_06__10_39__RecognizedCode	3	163	8.5638	3.30208	0.759969
sub_2023_06_06__10_39__RecognizedCode	3	164	62.2822	8.90506	0.549778
sub_2023_06_06__10_39__RecognizedCode	3	165	12.0672	3.91974	0.337757
sub_2023_06_06__10_39__RecognizedCode	3	166	6.61748	2.90269	0.319158
sub_2023_06_06__10_39__RecognizedCode	3	167	6.61748	2.90269	0.420352
sub_2023_06_06__10_39__RecognizedCode	3	168	10.8994	3.72525	0.476541
sub_2023_06_06__10_39__RecognizedCode	3	169	5.06043	2.53833	0.395174
sub_2023_06_06__10_39__RecognizedCode	3	170	7.39601	3.06869	0.384098
sub_2023_06_06__10_39__RecognizedCode	3	171	184.706	15.3354	0.333672
sub_2023_06_06__10_39__RecognizedCode	3	172	7.78527	3.14841	0.548962
sub_2023_06_06__10_39__RecognizedCode	3	173	7.20137	3.02805	0.511589
sub_2023_06_06__10_39__RecognizedCode	3	174	8.95306	3.3763	0.671217
sub_2023_06_06__10_39__RecognizedCode	3	175	198.33	15.8909	0.37011
sub_2023_06_06__10_39__RecognizedCode	3	176	14.2081	4.25327	0.524396
sub_2023_06_06__10_39__RecognizedCode	3	177	11.2886	3.79119	0.711233
sub_2023_06_06__10_39__RecognizedCode	3	178	20.8256	5.14937	0.433521
sub_2023_06_06__10_39__RecognizedCode	3	179	11.4833	3.82374	0.489138
sub_2023_06_06__10_39__RecognizedCode	3	180	13.6242	4.16496	0.445039
sub_2023_06_06__10_39__RecognizedCode	3	181	24.1343	5.54336	0.735349
sub_2023_06_06__10_39__RecognizedCode	3	182	39.5102	7.09267	0.542895
sub_2023_06_06__10_39__RecognizedCode	3	183	125.927	12.6623	0.210338
sub_2023_06_06__10_39__RecognizedCode	3	184	37.9532	6.95151	0.302127
sub_2023_06_06__10_39__RecognizedCode	3	185	28.6109	6.0356	0.363324
sub_2023_06_06__10_39__RecognizedCode	3	186	19.6578	5.00291	0.486202
sub_2023_06_06__10_39__RecognizedCode	3	187	7.9799	3.18753	0.398971
sub_2023_06_06__10_39__RecognizedCode	3	188	8.17453	3.22616	0.329372
sub_2023_06_06__10_39__RecognizedCode	3	189	9.34232	3.44892	0.428414
sub_2023_06_06__10_39__RecognizedCode	3	190	29.9733	6.17764	0.632585
sub_2023_06_06__10_39__RecognizedCode	3	191	9.92622	3.55506	0.346452
sub_2023_06_06__10_39__RecognizedCode	3	192	17.3222	4.69631	0.420786
sub_2023_06_06__10_39__RecognizedCode	3	193	7.9799	3.18753	0.510895
sub_2023_06_06__10_39__RecognizedCode	3	194	92.2554	10.838	0.790859
sub_2023_06_06__10_39__RecognizedCode	3	195	51.3828	8.08842	0.654379
sub_2023_06_06__10_39__RecognizedCode	3	196	17.1276	4.66985	0.397551
sub_2023_06_06__10_39__RecognizedCode	3	197	6.42285	2.85969	0.601887
sub_2023_06_06__10_39__RecognizedCode	3	198	131.571	12.943	0.289335
sub_2023_06_06__10_39__RecognizedCode	3	199	34.4498	6.6229	0.538228
sub_2023_06_06__10_39__RecognizedCode	3	200	7.00674	2.98685	0.734341
sub_2023_06_06__10_39__RecognizedCode	3	201	18.2954	4.82643	0.434487
sub_2023_06_06__10_39__RecognizedCode	3	202	10.8994	3.72525	0.46839
sub_2023_06_06__10_39__RecognizedCode	3	203	6.61748	2.90269	0.316192
sub_2023_06_06__10_39__RecognizedCode	3	204	13.8189	4.1946	0.448716
sub_2023_06_06__10_39__RecognizedCode	3	205	64.4231	9.05682	0.504329
sub_2023_06_06__10_39__RecognizedCode	3	206	44.5707	7.5332	0.564825
sub_2023_06_06__10_39__RecognizedCode	3	207	7.78527	3.14841	0.408656
sub_2023_06_06__10_39__RecognizedCode	3	208	30.7518	6.25735	0.567373
sub_2023_06_06__10_39__RecognizedCode	3	209	79.799	10.0798	0.491156
sub_2023_06_06__10_39__RecognizedCode	3	210	78.8259	10.0182	0.663324
sub_2023_06_06__10_39__RecognizedCode	3	211	19.6578	5.00291	0.295882
sub_2023_06_06__10_39__RecognizedCode	3	212	5.25506	2.58669	0.437021
sub_2023_06_06__10_39__RecognizedCode	3	213	12.8457	4.04421	0.658152
sub_2023_06_06__10_39__RecognizedCode	3	214	6.22822	2.81603	0.713652
sub_2023_06_06__10_39__RecognizedCode	3	215	38.3425	6.98707	0.498346
sub_2023_06_06__10_39__RecognizedCode	3	216	6.81211	2.94507	0.362035
sub_2023_06_06__10_39__RecognizedCode	3	217	143.249	13.5052	0.299997
sub_2023_06_06__10_39__RecognizedCode	3	218	24.329	5.56566	0.518084
sub_2023_06_06__10_39__RecognizedCode	3	219	7.59064	3.10881	0.60205
sub_2023_06_06__10_39__RecognizedCode	3	220	19.8524	5.02761	0.586965
sub_2023_06_06__10_39__RecognizedCode	3	221	10.1209	3.58974	0.5331
sub_2023_06_06__10_39__RecognizedCode	3	222	5.44969	2.63415	0.698863
sub_2023_06_06__10_39__RecognizedCode	3	223	5.64432	2.68078	0.42968
sub_2023_06_06__10_39__RecognizedCode	3	224	9.34232	3.44892	0.290347
sub_2023_06_06__10_39__RecognizedCode	3	225	14.9866	4.36825	0.281542
sub_2023_06_06__10_39__RecognizedCode	3	226	16.933	4.64324	0.315336
sub_2023_06_06__10_39__RecognizedCode	3	227	98.289	11.1868	0.661613
sub_2023_06_06__10_39__RecognizedCode	3	228	10.1209	3.58974	0.790349
sub_2023_06_06__10_39__RecognizedCode	3	229	7.20137	3.02805	0.494092
sub_2023_06_06__10_39__RecognizedCode	3	230	8.5638	3.30208	0.550299
sub_2023_06_06__10_39__RecognizedCode	3	231	28.8055	6.0561	0.303193
sub_2023_06_06__10_39__RecognizedCode	3	232	17.9061	4.77481	0.650308
sub_2023_06_06__10_39__RecognizedCode	3	233	7.59064	3.10881	0.390886
sub_2023_06_06__10_39__RecognizedCode	3	234	33.0874	6.49062	0.529169
sub_2023_06_06__10_39__RecognizedCode	3	235	60.7251	8.79304	0.520039
sub_2023_06_06__10_39__RecognizedCode	3	236	8.36916	3.26435	0.739938
sub_2023_06_06__10_39__RecognizedCode	3	237	18.8793	4.90284	0.299383
sub_2023_06_06__10_39__RecognizedCode	3	238	6.42285	2.85969	0.414982
sub_2023_06_06__10_39__RecognizedCode	3	239	86.0272	10.4658	0.65273
sub_2023_06_06__10_39__RecognizedCode	3	240	5.83895	2.72661	0.529964
sub_2023_06_06__10_39__RecognizedCode	3	241	8.17453	3.22616	0.583641
sub_2023_06_06__10_39__RecognizedCode	3	242	92.6447	10.8609	0.446948
sub_2023_06_06__10_39__RecognizedCode	3	243	96.5373	11.0867	0.501736
sub_2023_06_06__10_39__RecognizedCode	3	244	14.2081	4.25327	0.552064
sub_2023_06_06__10_39__RecognizedCode	3	245	8.17453	3.22616	0.591199
sub_2023_06_06__10_39__RecognizedCode	3	246	71.0406	9.51061	0.457764
sub_2023_06_06__10_39__RecognizedCode	3	247	174.974	14.9259	0.287838
sub_2023_06_06__10_39__RecognizedCode	3	248	86.8058	10.5131	0.429055
sub_2023_06_06__10_39__RecognizedCode	3	249	6.22822	2.81603	0.590116
sub_2023_06_06__10_39__RecognizedCode	3	250	5.44969	2.63415	0.510128
sub_2023_06_06__10_39__RecognizedCode	3	251	30.9464	6.27712	0.454509
sub_2023_06_06__10_39__RecognizedCode	3	252	200.665	15.9842	0.39004
sub_2023_06_06__10_39__RecognizedCode	3	253	5.83895	2.72661	0.552793
sub_2023_06_06__10_39__RecognizedCode	3	254	6.81211	2.94507	0.426489
sub_2023_06_06__10_39__RecognizedCode	3	255	7.39601	3.06869	0.314232
sub_2023_06_06__10_39__RecognizedCode	3	256	40.0941	7.14489	0.408739
sub_2023_06_06__10_39__RecognizedCode	3	257	28.8055	6.0561	0.302974
sub_2023_06_06__10_39__RecognizedCode	3	258	55.0808	8.37443	0.51473
sub_2023_06_06__10_39__RecognizedCode	3	259	14.5974	4.31114	0.728368
sub_2023_06_06__10_39__RecognizedCode	3	260	60.5305	8.77894	0.57326
sub_2023_06_06__10_39__RecognizedCode	3	261	27.4431	5.91114	0.484436
sub_2023_06_06__10_39__RecognizedCode	3	262	58.7788	8.65098	0.48173
sub_2023_06_06__10_39__RecognizedCode	3	263	27.8323	5.95292	0.52486
sub_2023_06_06__10_39__RecognizedCode	3	264	20.8256	5.14937	0.505605
sub_2023_06_06__10_39__RecognizedCode	3	265	14.9866	4.36825	0.356387
sub_2023_06_06__10_39__RecognizedCode	3	266	36.2015	6.7892	0.505208
sub_2023_06_06__10_39__RecognizedCode	3	267	30.3626	6.21762	0.485981
sub_2023_06_06__10_39__RecognizedCode	3	268	76.101	9.84352	0.456792
sub_2023_06_06__10_39__RecognizedCode	3	269	10.7047	3.69184	0.510236
sub_2023_06_06__10_39__RecognizedCode	3	270	180.229	15.1484	0.332866
sub_2023_06_06__10_39__RecognizedCode	3	271	14.2081	4.25327	0.668475
sub_2023_06_06__10_39__RecognizedCode	3	272	18.1008	4.80069	0.445733
sub_2023_06_06__10_39__RecognizedCode	3	273	14.9866	4.36825	0.480301
sub_2023_06_06__10_39__RecognizedCode	3	274	27.2484	5.89014	0.527753
sub_2023_06_06__10_39__RecognizedCode	3	275	6.61748	2.90269	0.382436
sub_2023_06_06__10_39__RecognizedCode	3	276	90.893	10.7577	0.448199
sub_2023_06_06__10_39__RecognizedCode	3	277	18.49	4.85203	0.552013
sub_2023_06_06__10_39__RecognizedCode	3	278	17.9061	4.77481	0.51308
sub_2023_06_06__10_39__RecognizedCode	3	279	8.95306	3.3763	0.633398
sub_2023_06_06__10_39__RecognizedCode	3	280	8.75843	3.3394	0.519886
sub_2023_06_06__10_39__RecognizedCode	3	281	42.2351	7.33317	0.596698
sub_2023_06_06__10_39__RecognizedCode	3	282	56.6378	8.49197	0.65147
sub_2023_06_06__10_39__RecognizedCode	3	283	32.1142	6.39446	0.803999
sub_2023_06_06__10_39__RecognizedCode	3	284	46.1277	7.66366	0.420572
sub_2023_06_06__10_39__RecognizedCode	3	285	53.5237	8.25521	0.763312
sub_2023_06_06__10_39__RecognizedCode	3	286	10.8994	3.72525	0.26072
sub_2023_06_06__10_39__RecognizedCode	3	287	25.886	5.741	0.495781
sub_2023_06_06__10_39__RecognizedCode	3	288	6.81211	2.94507	0.776038
sub_2023_06_06__10_39__RecognizedCode	3	289	5.64432	2.68078	0.616976
sub_2023_06_06__10_39__RecognizedCode	3	290	6.42285	2.85969	0.57979
sub_2023_06_06__10_39__RecognizedCode	3	291	92.8393	10.8723	0.286252
sub_2023_06_06__10_39__RecognizedCode	3	292	56.6378	8.49197	0.563977
sub_2023_06_06__10_39__RecognizedCode	3	293	62.4768	8.91896	0.525362
sub_2023_06_06__10_39__RecognizedCode	3	294	127.484	12.7404	0.319681
sub_2023_06_06__10_39__RecognizedCode	3	295	26.0807	5.76254	0.4012
sub_2023_06_06__10_39__RecognizedCode	3	296	12.0672	3.91974	0.55
sub_2023_06_06__10_39__RecognizedCode	3	297	45.7385	7.63125	0.604092
sub_2023_06_06__10_39__RecognizedCode	3	298	6.22822	2.81603	0.676617
sub_2023_06_06__10_39__RecognizedCode	3	299	15.9598	4.50784	0.456974
sub_2023_06_06__10_39__RecognizedCode	3	300	31.9196	6.37505	0.340126
sub_2023_06_06__10_39__RecognizedCode	3	301	125.537	12.6428	0.581825
sub_2023_06_06__10_39__RecognizedCode	3	302	78.0473	9.9686	0.44503
sub_2023_06_06__10_39__RecognizedCode	3	303	86.4165	10.4895	0.282479
sub_2023_06_06__10_39__RecognizedCode	3	304	223.826	16.8815	0.323713
sub_2023_06_06__10_39__RecognizedCode	3	305	7.00674	2.98685	0.397582
sub_2023_06_06__10_39__RecognizedCode	3	306	174.001	14.8844	0.435379
sub_2023_06_06__10_39__RecognizedCode	3	307	5.25506	2.58669	0.63596
sub_2023_06_06__10_39__RecognizedCode	3	308	66.5641	9.20608	0.496146
sub_2023_06_06__10_39__RecognizedCode	3	309	113.081	11.9991	0.468528
sub_2023_06_06__10_39__RecognizedCode	3	310	81.1614	10.1655	0.642817
sub_2023_06_06__10_39__RecognizedCode	3	311	23.9397	5.52096	0.271484
sub_2023_06_06__10_39__RecognizedCode	3	312	28.2216	5.9944	0.543531
sub_2023_06_06__10_39__RecognizedCode	3	313	22.9665	5.40758	0.671713
sub_2023_06_06__10_39__RecognizedCode	3	314	6.03358	2.77168	0.591027
sub_2023_06_06__10_39__RecognizedCode	3	315	45.3492	7.59871	0.672
sub_2023_06_06__10_39__RecognizedCode	3	316	39.5102	7.09267	0.550464
sub_2023_06_06__10_39__RecognizedCode	3	317	42.819	7.38369	0.588791
sub_2023_06_06__10_39__RecognizedCode	3	318	78.242	9.98102	0.515001
sub_2023_06_06__10_39__RecognizedCode	3	319	138.967	13.3018	0.595799
sub_2023_06_06__10_39__RecognizedCode	3	320	185.095	15.3515	0.504573
sub_2023_06_06__10_39__RecognizedCode	3	321	78.8259	10.0182	0.74787
sub_2023_06_06__10_39__RecognizedCode	3	322	17.5169	4.72262	0.242484
sub_2023_06_06__10_39__RecognizedCode	3	323	229.471	17.093	0.360969
sub_2023_06_06__10_39__RecognizedCode	3	324	5.83895	2.72661	0.418591
sub_2023_06_06__10_39__RecognizedCode	3	325	56.2486	8.46274	0.659899
sub_2023_06_06__10_39__RecognizedCode	3	326	55.47	8.40397	0.537524
sub_2023_06_06__10_39__RecognizedCode	3	327	23.9397	5.52096	0.635319
sub_2023_06_06__10_39__RecognizedCode	3	328	90.1145	10.7116	0.403544
sub_2023_06_06__10_39__RecognizedCode	3	329	5.06043	2.53833	0.581204
sub_2023_06_06__10_39__RecognizedCode	3	330	13.8189	4.1946	0.337648
sub_2023_06_06__10_39__RecognizedCode	3	331	15.7652	4.48027	0.391174
sub_2023_06_06__10_39__RecognizedCode	3	332	13.4296	4.1351	0.778423
sub_2023_06_06__10_39__RecognizedCode	3	333	13.6242	4.16496	0.416437
sub_2023_06_06__10_39__RecognizedCode	3	334	104.712	11.5466	0.550788
sub_2023_06_06__10_39__RecognizedCode	3	335	44.376	7.51674	0.415441
sub_2023_06_06__10_39__RecognizedCode	3	336	8.36916	3.26435	0.598196
sub_2023_06_06__10_39__RecognizedCode	3	337	28.6109	6.0356	0.816161
sub_2023_06_06__10_39__RecognizedCode	3	338	29.3894	6.11717	0.721875
sub_2023_06_06__10_39__RecognizedCode	3	339	5.83895	2.72661	0.728366
sub_2023_06_06__10_39__RecognizedCode	3	340	7.59064	3.10881	0.423407
sub_2023_06_06__10_39__RecognizedCode	3	341	7.39601	3.06869	0.571776
sub_2023_06_06__10_39__RecognizedCode	3	342	172.054	14.8009	0.608784
sub_2023_06_06__10_39__RecognizedCode	3	343	188.598	15.4961	0.56892
sub_2023_06_06__10_39__RecognizedCode	3	344	56.6378	8.49197	0.598903
sub_2023_06_06__10_39__RecognizedCode	3	345	143.833	13.5327	0.376688
sub_2023_06_06__10_39__RecognizedCode	3	346	33.4767	6.52869	0.544029
sub_2023_06_06__10_39__RecognizedCode	3	347	103.544	11.482	0.459939
sub_2023_06_06__10_39__RecognizedCode	3	348	14.5974	4.31114	0.268877
sub_2023_06_06__10_39__RecognizedCode	3	349	82.9131	10.2746	0.791409
sub_2023_06_06__10_39__RecognizedCode	3	350	20.631	5.12525	0.336355
sub_2023_06_06__10_39__RecognizedCode	3	351	22.3826	5.3384	0.566057
sub_2023_06_06__10_39__RecognizedCode	3	352	6.42285	2.85969	0.648214
sub_2023_06_06__10_39__RecognizedCode	3	353	84.8594	10.3945	0.428128
sub_2023_06_06__10_39__RecognizedCode	3	354	6.03358	2.77168	0.461922
sub_2023_06_06__10_39__RecognizedCode	3	355	14.4027	4.28231	0.727559
sub_2023_06_06__10_39__RecognizedCode	3	356	63.6446	9.00193	0.603056
sub_2023_06_06__10_39__RecognizedCode	3	357	9.14769	3.4128	0.507916
sub_2023_06_06__10_39__RecognizedCode	3	358	35.423	6.7158	0.691227
sub_2023_06_06__10_39__RecognizedCode	3	359	12.0672	3.91974	0.460043
sub_2023_06_06__10_39__RecognizedCode	3	360	6.42285	2.85969	0.654785
sub_2023_06_06__10_39__RecognizedCode	3	361	5.44969	2.63415	0.603144
sub_2023_06_06__10_39__RecognizedCode	3	362	13.235	4.10503	0.439134
sub_2023_06_06__10_39__RecognizedCode	3	363	194.632	15.7421	0.324054
sub_2023_06_06__10_39__RecognizedCode	3	364	6.42285	2.85969	0.517342
sub_2023_06_06__10_39__RecognizedCode	3	365	125.343	12.633	0.307463
sub_2023_06_06__10_39__RecognizedCode	3	366	15.9598	4.50784	0.283396
sub_2023_06_06__10_39__RecognizedCode	3	367	16.7383	4.61648	0.440235
sub_2023_06_06__10_39__RecognizedCode	3	368	72.2084	9.58846	0.322639
sub_2023_06_06__10_39__RecognizedCode	3	369	5.25506	2.58669	0.621512
sub_2023_06_06__10_39__RecognizedCode	3	370	10.7047	3.69184	0.359782
sub_2023_06_06__10_39__RecognizedCode	3	371	217.988	16.6598	0.534866
sub_2023_06_06__10_39__RecognizedCode	3	372	10.7047	3.69184	0.661573
sub_2023_06_06__10_39__RecognizedCode	3	373	132.739	13.0003	0.633927
sub_2023_06_06__10_39__RecognizedCode	3	374	139.356	13.3204	0.599569
sub_2023_06_06__10_39__RecognizedCode	3	375	61.1144	8.82118	0.446545
sub_2023_06_06__10_39__RecognizedCode	3	376	9.53695	3.48466	0.562757
sub_2023_06_06__10_39__RecognizedCode	3	377	14.4027	4.28231	0.677977
sub_2023_06_06__10_39__RecognizedCode	3	378	79.799	10.0798	0.316573
sub_2023_06_06__10_39__RecognizedCode	3	379	22.3826	5.3384	0.629081
sub_2023_06_06__10_39__RecognizedCode	3	380	20.0471	5.0522	0.592954
sub_2023_06_06__10_39__RecognizedCode	3	381	8.5638	3.30208	0.489298
sub_2023_06_06__10_39__RecognizedCode	3	382	30.9464	6.27712	0.467825
sub_2023_06_06__10_39__RecognizedCode	3	383	6.42285	2.85969	0.428366
sub_2023_06_06__10_39__RecognizedCode	3	384	27.0538	5.86907	0.550031
sub_2023_06_06__10_39__RecognizedCode	3	385	8.75843	3.3394	0.367176
sub_2023_06_06__10_39__RecognizedCode	3	386	5.44969	2.63415	0.571904
sub_2023_06_06__10_39__RecognizedCode	3	387	14.5974	4.31114	0.558631
sub_2023_06_06__10_39__RecognizedCode	3	388	183.927	15.303	0.431865
sub_2023_06_06__10_39__RecognizedCode	3	389	40.4834	7.17949	0.616456
sub_2023_06_06__10_39__RecognizedCode	3	390	5.83895	2.72661	0.655131
sub_2023_06_06__10_39__RecognizedCode	3	391	74.544	9.74229	0.287569
sub_2023_06_06__10_39__RecognizedCode	3	392	82.3292	10.2384	0.633742
sub_2023_06_06__10_39__RecognizedCode	3	393	163.296	14.4193	0.425621
sub_2023_06_06__10_39__RecognizedCode	3	394	49.2418	7.91812	0.389357
sub_2023_06_06__10_39__RecognizedCode	3	395	30.7518	6.25735	0.348352
sub_2023_06_06__10_39__RecognizedCode	3	396	27.8323	5.95292	0.284468
sub_2023_06_06__10_39__RecognizedCode	3	397	30.7518	6.25735	0.509158
sub_2023_06_06__10_39__RecognizedCode	3	398	143.444	13.5144	0.302942
sub_2023_06_06__10_39__RecognizedCode	3	399	47.8794	7.80781	0.388053
sub_2023_06_06__10_39__RecognizedCode	3	400	37.7586	6.93366	0.324899
sub_2023_06_06__10_39__RecognizedCode	3	401	9.53695	3.48466	0.558527
sub_2023_06_06__10_39__RecognizedCode	3	402	31.725	6.35559	0.436752
sub_2023_06_06__10_39__RecognizedCode	3	403	29.9733	6.17764	0.417485
sub_2023_06_06__10_39__RecognizedCode	3	404	16.1544	4.53525	0.534456
sub_2023_06_06__10_39__RecognizedCode	3	405	8.36916	3.26435	0.334959
sub_2023_06_06__10_39__RecognizedCode	3	406	163.88	14.445	0.623017
sub_2023_06_06__10_39__RecognizedCode	3	407	10.7047	3.69184	0.588791
sub_2023_06_06__10_39__RecognizedCode	3	408	36.5908	6.8256	0.552213
sub_2023_06_06__10_39__RecognizedCode	3	409	111.913	11.937	0.291282
sub_2023_06_06__10_39__RecognizedCode	3	410	72.2084	9.58846	0.504223
sub_2023_06_06__10_39__RecognizedCode	3	411	20.4363	5.10101	0.578131
sub_2023_06_06__10_39__RecognizedCode	3	412	17.1276	4.66985	0.503484
sub_2023_06_06__10_39__RecognizedCode	3	413	6.03358	2.77168	0.326628
sub_2023_06_06__10_39__RecognizedCode	3	414	18.49	4.85203	0.720557
sub_2023_06_06__10_39__RecognizedCode	3	415	9.34232	3.44892	0.474014
sub_2023_06_06__10_39__RecognizedCode	3	416	16.933	4.64324	0.496152
sub_2023_06_06__10_39__RecognizedCode	3	417	9.53695	3.48466	0.516351
sub_2023_06_06__10_39__RecognizedCode	3	418	14.9866	4.36825	0.710886
sub_2023_06_06__10_39__RecognizedCode	3	419	9.53695	3.48466	0.481601
sub_2023_06_06__10_39__RecognizedCode	3	420	52.7452	8.19495	0.865163
sub_2023_06_06__10_39__RecognizedCode	3	421	16.7383	4.61648	0.463817
sub_2023_06_06__10_39__RecognizedCode	3	422	30.5572	6.23752	0.600703
sub_2023_06_06__10_39__RecognizedCode	3	423	6.61748	2.90269	0.639082
sub_2023_06_06__10_39__RecognizedCode	3	424	13.6242	4.16496	0.575624
sub_2023_06_06__10_39__RecognizedCode	3	425	10.7047	3.69184	0.396697
sub_2023_06_06__10_39__RecognizedCode	3	426	14.5974	4.31114	0.517927
sub_2023_06_06__10_39__RecognizedCode	3	427	82.3292	10.2384	0.568917
sub_2023_06_06__10_39__RecognizedCode	3	428	51.1881	8.07309	0.480071
sub_2023_06_06__10_39__RecognizedCode	3	429	13.235	4.10503	0.516141
sub_2023_06_06__10_39__RecognizedCode	3	430	71.2352	9.52363	0.669394
sub_2023_06_06__10_39__RecognizedCode	3	431	6.61748	2.90269	0.693545
sub_2023_06_06__10_39__RecognizedCode	3	432	97.5105	11.1425	0.432007
sub_2023_06_06__10_39__RecognizedCode	3	433	21.4095	5.22105	0.295035
sub_2023_06_06__10_39__RecognizedCode	3	434	5.06043	2.53833	0.454866
sub_2023_06_06__10_39__RecognizedCode	3	435	34.0606	6.58538	0.535179
sub_2023_06_06__10_39__RecognizedCode	3	436	76.8795	9.89374	0.55226
sub_2023_06_06__10_39__RecognizedCode	3	437	5.25506	2.58669	0.44578
sub_2023_06_06__10_39__RecognizedCode	3	438	201.444	16.0152	0.604713
sub_2023_06_06__10_39__RecognizedCode	3	439	29.7787	6.15755	0.446774
sub_2023_06_06__10_39__RecognizedCode	3	440	10.5101	3.65813	0.533021
sub_2023_06_06__10_39__RecognizedCode	3	441	50.9935	8.05773	0.609506
sub_2023_06_06__10_39__RecognizedCode	3	442	27.2484	5.89014	0.647627
sub_2023_06_06__10_39__RecognizedCode	3	443	40.4834	7.17949	0.809649
sub_2023_06_06__10_39__RecognizedCode	3	444	27.6377	5.93207	0.482086
sub_2023_06_06__10_39__RecognizedCode	3	445	132.544	12.9908	0.271905
sub_2023_06_06__10_39__RecognizedCode	3	446	66.1748	9.17913	0.530715
sub_2023_06_06__10_39__RecognizedCode	3	447	7.59064	3.10881	0.279202
sub_2023_06_06__10_39__RecognizedCode	3	448	38.7317	7.02245	0.613615
sub_2023_06_06__10_39__RecognizedCode	3	449	129.041	12.818	0.374315
sub_2023_06_06__10_39__RecognizedCode	3	450	14.5974	4.31114	0.375849
sub_2023_06_06__10_39__RecognizedCode	3	451	11.6779	3.856	0.642611
sub_2023_06_06__10_39__RecognizedCode	3	452	12.4564	3.98246	0.442587
sub_2023_06_06__10_39__RecognizedCode	3	453	45.9331	7.64747	0.510516
sub_2023_06_06__10_39__RecognizedCode	3	454	56.4432	8.47737	0.497807
sub_2023_06_06__10_39__RecognizedCode	3	455	83.1078	10.2867	0.466249
sub_2023_06_06__10_39__RecognizedCode	3	456	166.605	14.5646	0.358319
sub_2023_06_06__10_39__RecognizedCode	3	457	82.1346	10.2263	0.527233
sub_2023_06_06__10_39__RecognizedCode	3	458	31.3357	6.31648	0.516312
sub_2023_06_06__10_39__RecognizedCode	3	459	29.7787	6.15755	0.310166
sub_2023_06_06__10_39__RecognizedCode	3	460	56.8325	8.50655	0.548263
sub_2023_06_06__10_39__RecognizedCode	3	461	26.0807	5.76254	0.614397
sub_2023_06_06__10_39__RecognizedCode	3	462	5.64432	2.68078	0.368442
sub_2023_06_06__10_39__RecognizedCode	3	463	9.53695	3.48466	0.638568
sub_2023_06_06__10_39__RecognizedCode	3	464	33.282	6.50968	0.599897
sub_2023_06_06__10_39__RecognizedCode	3	465	9.92622	3.55506	0.542056
sub_2023_06_06__10_39__RecognizedCode	3	466	9.92622	3.55506	0.360387
sub_2023_06_06__10_39__RecognizedCode	3	467	26.2753	5.78401	0.635964
sub_2023_06_06__10_39__RecognizedCode	3	468	5.06043	2.53833	0.34571
sub_2023_06_06__10_39__RecognizedCode	3	469	21.2149	5.19727	0.487507
sub_2023_06_06__10_39__RecognizedCode	3	470	6.81211	2.94507	0.441156
sub_2023_06_06__10_39__RecognizedCode	3	471	30.9464	6.27712	0.338386
sub_2023_06_06__10_39__RecognizedCode	3	472	56.2486	8.46274	0.433197
sub_2023_06_06__10_39__RecognizedCode	3	473	22.188	5.31514	0.377058
sub_2023_06_06__10_39__RecognizedCode	3	474	14.2081	4.25327	0.567111
sub_2023_06_06__10_39__RecognizedCode	3	475	7.00674	2.98685	0.648478
sub_2023_06_06__10_39__RecognizedCode	3	476	48.6579	7.87104	0.699791
sub_2023_06_06__10_39__RecognizedCode	3	477	72.0137	9.57553	0.365631
sub_2023_06_06__10_39__RecognizedCode	3	478	153.759	13.9919	0.373252
sub_2023_06_06__10_39__RecognizedCode	3	479	45.9331	7.64747	0.596331
sub_2023_06_06__10_39__RecognizedCode	3	480	36.3961	6.80742	0.319741
sub_2023_06_06__10_39__RecognizedCode	3	481	193.464	15.6948	0.37491
sub_2023_06_06__10_39__RecognizedCode	3	482	197.162	15.8441	0.457808
sub_2023_06_06__10_39__RecognizedCode	3	483	20.8256	5.14937	0.667246
sub_2023_06_06__10_39__RecognizedCode	3	484	122.423	12.485	0.392901
sub_2023_06_06__10_39__RecognizedCode	3	485	79.9936	10.0921	0.699684
sub_2023_06_06__10_39__RecognizedCode	3	486	10.1209	3.58974	0.394696
sub_2023_06_06__10_39__RecognizedCode	3	487	6.22822	2.81603	0.52829
sub_2023_06_06__10_39__RecognizedCode	3	488	14.792	4.33979	0.785105
sub_2023_06_06__10_39__RecognizedCode	3	489	15.3759	4.42461	0.705657
sub_2023_06_06__10_39__RecognizedCode	3	490	104.517	11.5358	0.281258
sub_2023_06_06__10_39__RecognizedCode	3	491	40.2888	7.16221	0.579446
sub_2023_06_06__10_39__RecognizedCode	3	492	34.4498	6.6229	0.394246
sub_2023_06_06__10_39__RecognizedCode	3	493	241.343	17.5296	0.500413
sub_2023_06_06__10_39__RecognizedCode	3	494	123.591	12.5444	0.540462
sub_2023_06_06__10_39__RecognizedCode	3	495	26.0807	5.76254	0.542393
sub_2023_06_06__10_39__RecognizedCode	3	496	5.06043	2.53833	0.441285
sub_2023_06_06__10_39__RecognizedCode	3	497	46.7116	7.71201	0.414336
sub_2023_06_06__10_39__RecognizedCode	3	498	18.1008	4.80069	0.827332
sub_2023_06_06__10_39__RecognizedCode	3	499	9.53695	3.48466	0.452299
sub_2023_06_06__10_39__RecognizedCode	3	500	18.8793	4.90284	0.549515
sub_2023_06_06__10_39__RecognizedCode	3	501	18.49	4.85203	0.408468
sub_2023_06_06__10_39__RecognizedCode	3	502	40.4834	7.17949	0.634926
sub_2023_06_06__10_39__RecognizedCode	3	503	8.36916	3.26435	0.36278
sub_2023_06_06__10_39__RecognizedCode	3	504	8.5638	3.30208	0.615262
sub_2023_06_06__10_39__RecognizedCode	3	505	22.3826	5.3384	0.593277
sub_2023_06_06__10_39__RecognizedCode	3	506	150.256	13.8315	0.529303
sub_2023_06_06__10_39__RecognizedCode	3	507	40.8727	7.21392	0.62161
sub_2023_06_06__10_39__RecognizedCode	3	508	9.34232	3.44892	0.494447
sub_2023_06_06__10_39__RecognizedCode	3	509	7.39601	3.06869	0.67563
sub_2023_06_06__10_39__RecognizedCode	3	510	9.92622	3.55506	0.619866
sub_2023_06_06__10_39__RecognizedCode	3	511	40.4834	7.17949	0.484137
sub_2023_06_06__10_39__RecognizedCode	3	512	17.3222	4.69631	0.391339
sub_2023_06_06__10_39__RecognizedCode	3	513	112.692	11.9785	0.475177
sub_2023_06_06__10_39__RecognizedCode	3	514	48.2687	7.83949	0.556136
sub_2023_06_06__10_39__RecognizedCode	3	515	24.7182	5.61001	0.502653
sub_2023_06_06__10_39__RecognizedCode	3	516	70.6513	9.48452	0.615533
sub_2023_06_06__10_39__RecognizedCode	3	517	30.1679	6.19766	0.637897
sub_2023_06_06__10_39__RecognizedCode	3	518	19.2685	4.95313	0.261047
sub_2023_06_06__10_39__RecognizedCode	3	519	23.1612	5.43044	0.516063
sub_2023_06_06__10_39__RecognizedCode	3	520	8.75843	3.3394	0.376128
sub_2023_06_06__10_39__RecognizedCode	3	521	5.83895	2.72661	0.313369
sub_2023_06_06__10_39__RecognizedCode	3	522	46.3224	7.67981	0.433035
sub_2023_06_06__10_39__RecognizedCode	3	523	29.1948	6.09688	0.58983
sub_2023_06_06__10_39__RecognizedCode	3	524	8.36916	3.26435	0.5675
sub_2023_06_06__10_39__RecognizedCode	3	525	72.2084	9.58846	0.255701
sub_2023_06_06__10_39__RecognizedCode	3	526	19.0739	4.92805	0.293356
sub_2023_06_06__10_39__RecognizedCode	3	527	234.531	17.2805	0.551205
sub_2023_06_06__10_39__RecognizedCode	3	528	37.7586	6.93366	0.747558
sub_2023_06_06__10_39__RecognizedCode	3	529	38.5371	7.00478	0.427879
sub_2023_06_06__10_39__RecognizedCode	3	530	9.92622	3.55506	0.562839
sub_2023_06_06__10_39__RecognizedCode	3	531	101.987	11.3953	0.672371
sub_2023_06_06__10_39__RecognizedCode	3	532	9.14769	3.4128	0.633742
sub_2023_06_06__10_39__RecognizedCode	3	533	32.6981	6.45233	0.650825
sub_2023_06_06__10_39__RecognizedCode	3	534	25.3021	5.67588	0.403231
sub_2023_06_06__10_39__RecognizedCode	3	535	49.6311	7.94936	0.564745
sub_2023_06_06__10_39__RecognizedCode	3	536	5.06043	2.53833	0.514637
sub_2023_06_06__10_39__RecognizedCode	3	537	104.128	11.5143	0.301459
sub_2023_06_06__10_39__RecognizedCode	3	538	45.5438	7.615	0.497884
sub_2023_06_06__10_39__RecognizedCode	3	539	38.1478	6.96931	0.239243
sub_2023_06_06__10_39__RecognizedCode	3	540	14.0135	4.22404	0.329378
sub_2023_06_06__10_39__RecognizedCode	3	541	31.3357	6.31648	0.617287
sub_2023_06_06__10_39__RecognizedCode	3	542	5.64432	2.68078	0.452918
sub_2023_06_06__10_39__RecognizedCode	3	543	79.6044	10.0675	0.454406
sub_2023_06_06__10_39__RecognizedCode	3	544	14.9866	4.36825	0.660109
sub_2023_06_06__10_39__RecognizedCode	3	545	9.14769	3.4128	0.330164
sub_2023_06_06__10_39__RecognizedCode	3	546	5.64432	2.68078	0.300111
sub_2023_06_06__10_39__RecognizedCode	3	547	7.39601	3.06869	0.385842
sub_2023_06_06__10_39__RecognizedCode	3	548	6.03358	2.77168	0.45226
sub_2023_06_06__10_39__RecognizedCode	3	549	20.4363	5.10101	0.421106
sub_2023_06_06__10_39__RecognizedCode	3	550	31.1411	6.29683	0.414467
sub_2023_06_06__10_39__RecognizedCode	3	551	6.22822	2.81603	0.524697
sub_2023_06_06__10_39__RecognizedCode	3	552	7.00674	2.98685	0.486078
sub_2023_06_06__10_39__RecognizedCode	3	553	10.8994	3.72525	0.724069
sub_2023_06_06__10_39__RecognizedCode	3	554	13.8189	4.1946	0.46176
sub_2023_06_06__10_39__RecognizedCode	3	555	15.7652	4.48027	0.570388
sub_2023_06_06__10_39__RecognizedCode	3	556	15.7652	4.48027	0.411185
sub_2023_06_06__10_39__RecognizedCode	3	557	40.0941	7.14489	0.681347
sub_2023_06_06__10_39__RecognizedCode	3	558	42.4297	7.35005	0.386513
sub_2023_06_06__10_39__RecognizedCode	3	559	99.8461	11.2751	0.548261
sub_2023_06_06__10_39__RecognizedCode	3	560	25.886	5.741	0.659813
sub_2023_06_06__10_39__RecognizedCode	3	561	17.9061	4.77481	0.473746
sub_2023_06_06__10_39__RecognizedCode	3	562	58.0003	8.5935	0.385827
sub_2023_06_06__10_39__RecognizedCode	3	563	14.0135	4.22404	0.563213
sub_2023_06_06__10_39__RecognizedCode	3	564	24.329	5.56566	0.440579
sub_2023_06_06__10_39__RecognizedCode	3	565	23.7451	5.49847	0.641936
sub_2023_06_06__10_39__RecognizedCode	3	566	45.5438	7.615	0.704115
sub_2023_06_06__10_39__RecognizedCode	3	567	13.6242	4.16496	0.806584
sub_2023_06_06__10_39__RecognizedCode	3	568	164.853	14.4878	0.623988
sub_2023_06_06__10_39__RecognizedCode	3	569	208.061	16.2761	0.542025
sub_2023_06_06__10_39__RecognizedCode	3	570	86.0272	10.4658	0.510339
sub_2023_06_06__10_39__RecognizedCode	3	571	7.39601	3.06869	0.610065
sub_2023_06_06__10_39__RecognizedCode	3	572	10.5101	3.65813	0.340801
sub_2023_06_06__10_39__RecognizedCode	3	573	9.92622	3.55506	0.542056
sub_2023_06_06__10_39__RecognizedCode	3	574	15.5705	4.45253	0.683556
sub_2023_06_06__10_39__RecognizedCode	3	575	66.7587	9.21953	0.341858
sub_2023_06_06__10_39__RecognizedCode	3	576	6.61748	2.90269	0.395335
sub_2023_06_06__10_39__RecognizedCode	3	577	14.4027	4.28231	0.53843
sub_2023_06_06__10_39__RecognizedCode	3	578	16.1544	4.53525	0.541807
sub_2023_06_06__10_39__RecognizedCode	3	579	26.2753	5.78401	0.457861
sub_2023_06_06__10_39__RecognizedCode	3	580	62.8661	8.94671	0.384097
sub_2023_06_06__10_39__RecognizedCode	3	581	16.1544	4.53525	0.415545
sub_2023_06_06__10_39__RecognizedCode	3	582	113.081	11.9991	0.350291
sub_2023_06_06__10_39__RecognizedCode	3	583	7.78527	3.14841	0.455936
sub_2023_06_06__10_39__RecognizedCode	3	584	23.7451	5.49847	0.480073
sub_2023_06_06__10_39__RecognizedCode	3	585	14.0135	4.22404	0.65761
sub_2023_06_06__10_39__RecognizedCode	3	586	28.2216	5.9944	0.716126
sub_2023_06_06__10_39__RecognizedCode	3	587	29.9733	6.17764	0.509985
sub_2023_06_06__10_39__RecognizedCode	3	588	7.39601	3.06869	0.843514
sub_2023_06_06__10_39__RecognizedCode	3	589	6.61748	2.90269	0.513812
sub_2023_06_06__10_39__RecognizedCode	3	590	66.9533	9.23296	0.263567
sub_2023_06_06__10_39__RecognizedCode	3	591	51.5774	8.10373	0.326306
sub_2023_06_06__10_39__RecognizedCode	3	592	5.83895	2.72661	0.552793
sub_2023_06_06__10_39__RecognizedCode	3	593	107.437	11.6958	0.389707
sub_2023_06_06__10_39__RecognizedCode	3	594	30.3626	6.21762	0.488309
sub_2023_06_06__10_39__RecognizedCode	3	595	17.1276	4.66985	0.619475
sub_2023_06_06__10_39__RecognizedCode	3	596	7.9799	3.18753	0.633689
sub_2023_06_06__10_39__RecognizedCode	3	597	58.3895	8.62229	0.405781
sub_2023_06_06__10_39__RecognizedCode	3	598	12.2618	3.95123	0.644729
sub_2023_06_06__10_39__RecognizedCode	3	599	15.1813	4.39652	0.684462
sub_2023_06_06__10_39__RecognizedCode	3	600	13.4296	4.1351	0.580219
sub_2023_06_06__10_39__RecognizedCode	3	601	18.6846	4.8775	0.599589
sub_2023_06_06__10_39__RecognizedCode	3	602	24.9129	5.63205	0.570938
sub_2023_06_06__10_39__RecognizedCode	3	603	27.4431	5.91114	0.656929
sub_2023_06_06__10_39__RecognizedCode	3	604	37.7586	6.93366	0.762375
sub_2023_06_06__10_39__RecognizedCode	3	605	8.95306	3.3763	0.597645
sub_2023_06_06__10_39__RecognizedCode	3	606	25.6914	5.71938	0.687107
sub_2023_06_06__10_39__RecognizedCode	3	607	22.5773	5.36156	0.584037
sub_2023_06_06__10_39__RecognizedCode	3	608	41.8458	7.2993	0.493287
sub_2023_06_06__10_39__RecognizedCode	3	609	8.17453	3.22616	0.687941
sub_2023_06_06__10_39__RecognizedCode	3	610	5.44969	2.63415	0.527751
sub_2023_06_06__10_39__RecognizedCode	3	611	49.6311	7.94936	0.675294
sub_2023_06_06__10_39__RecognizedCode	3	612	58.9734	8.66529	0.667836
sub_2023_06_06__10_39__RecognizedCode	3	613	78.4366	9.99343	0.667122
sub_2023_06_06__10_39__RecognizedCode	3	614	6.61748	2.90269	0.385055
sub_2023_06_06__10_39__RecognizedCode	3	615	8.5638	3.30208	0.669465
sub_2023_06_06__10_39__RecognizedCode	3	616	21.0202	5.17337	0.52444
sub_2023_06_06__10_39__RecognizedCode	3	617	5.25506	2.58669	0.561598
sub_2023_06_06__10_39__RecognizedCode	3	618	21.9934	5.29177	0.652434
sub_2023_06_06__10_39__RecognizedCode	3	619	32.8928	6.4715	0.596379
sub_2023_06_06__10_39__RecognizedCode	3	620	6.03358	2.77168	0.249513
sub_2023_06_06__10_39__RecognizedCode	3	621	10.5101	3.65813	0.353898
sub_2023_06_06__10_39__RecognizedCode	3	622	47.4901	7.77601	0.554612
sub_2023_06_06__10_39__RecognizedCode	3	623	5.06043	2.53833	0.584193
sub_2023_06_06__10_39__RecognizedCode	3	624	76.4903	9.86866	0.531998
sub_2023_06_06__10_39__RecognizedCode	3	625	41.6512	7.2823	0.624791
sub_2023_06_06__10_39__RecognizedCode	3	626	32.1142	6.39446	0.703088
sub_2023_06_06__10_39__RecognizedCode	3	627	61.8929	8.87719	0.513095
sub_2023_06_06__10_39__RecognizedCode	3	628	54.3023	8.31503	0.551512
sub_2023_06_06__10_39__RecognizedCode	3	629	64.0338	9.02942	0.779763
sub_2023_06_06__10_39__RecognizedCode	3	630	19.0739	4.92805	0.481601
sub_2023_06_06__10_39__RecognizedCode	3	631	17.9061	4.77481	0.600359
sub_2023_06_06__10_39__RecognizedCode	3	632	7.39601	3.06869	0.528847
sub_2023_06_06__10_39__RecognizedCode	3	633	5.44969	2.63415	0.495873
sub_2023_06_06__10_39__RecognizedCode	3	634	5.64432	2.68078	0.711233
sub_2023_06_06__10_39__RecognizedCode	3	635	12.6511	4.01346	0.558876
sub_2023_06_06__10_39__RecognizedCode	3	636	16.933	4.64324	0.336204
sub_2023_06_06__10_39__RecognizedCode	3	637	14.5974	4.31114	0.600302
sub_2023_06_06__10_39__RecognizedCode	3	638	6.03358	2.77168	0.536762
sub_2023_06_06__10_39__RecognizedCode	3	639	12.0672	3.91974	0.291053
sub_2023_06_06__10_39__RecognizedCode	3	640	8.17453	3.22616	0.327037
sub_2023_06_06__10_39__RecognizedCode	3	641	70.0674	9.44524	0.566378
sub_2023_06_06__10_39__RecognizedCode	3	642	137.021	13.2083	0.451529
sub_2023_06_06__10_39__RecognizedCode	3	643	54.1076	8.30012	0.591994
sub_2023_06_06__10_39__RecognizedCode	3	644	15.3759	4.42461	0.524993
sub_2023_06_06__10_39__RecognizedCode	3	645	29.584	6.13739	0.491856
sub_2023_06_06__10_39__RecognizedCode	3	646	19.6578	5.00291	0.615005
sub_2023_06_06__10_39__RecognizedCode	3	647	65.3963	9.12497	0.609148
sub_2023_06_06__10_39__RecognizedCode	3	648	50.215	7.99598	0.604835
sub_2023_06_06__10_39__RecognizedCode	3	649	35.423	6.7158	0.504905
sub_2023_06_06__10_39__RecognizedCode	3	650	5.44969	2.63415	0.694109
sub_2023_06_06__10_39__RecognizedCode	3	651	7.39601	3.06869	0.366604
sub_2023_06_06__10_39__RecognizedCode	3	652	17.1276	4.66985	0.669465
sub_2023_06_06__10_39__RecognizedCode	3	653	66.7587	9.21953	0.54399
sub_2023_06_06__10_39__RecognizedCode	3	654	20.2417	5.07667	0.643277
sub_2023_06_06__10_39__RecognizedCode	3	655	39.8995	7.12753	0.567664
sub_2023_06_06__10_39__RecognizedCode	3	656	18.49	4.85203	0.37373
sub_2023_06_06__10_39__RecognizedCode	3	657	19.0739	4.92805	0.785946
sub_2023_06_06__10_39__RecognizedCode	3	658	5.64432	2.68078	0.337067
sub_2023_06_06__10_39__RecognizedCode	3	659	13.6242	4.16496	0.659399
sub_2023_06_06__10_39__RecognizedCode	3	660	50.6043	8.02691	0.579474
sub_2023_06_06__10_39__RecognizedCode	3	661	10.8994	3.72525	0.629382
sub_2023_06_06__10_39__RecognizedCode	3	662	53.1345	8.22514	0.624967
sub_2023_06_06__10_39__RecognizedCode	3	663	134.685	13.0953	0.402079
sub_2023_06_06__10_39__RecognizedCode	3	664	38.7317	7.02245	0.439487
sub_2023_06_06__10_39__RecognizedCode	3	665	58.0003	8.5935	0.691729
sub_2023_06_06__10_39__RecognizedCode	3	666	77.6581	9.94371	0.55173
sub_2023_06_06__10_39__RecognizedCode	3	667	36.98	6.86181	0.424736
sub_2023_06_06__10_39__RecognizedCode	3	668	10.7047	3.69184	0.667886
sub_2023_06_06__10_39__RecognizedCode	3	669	7.39601	3.06869	0.596455
sub_2023_06_06__10_39__RecognizedCode	3	670	13.4296	4.1351	0.696695
sub_2023_06_06__10_39__RecognizedCode	3	671	7.78527	3.14841	0.371012
sub_2023_06_06__10_39__RecognizedCode	3	672	6.03358	2.77168	0.388909
sub_2023_06_06__10_39__RecognizedCode	3	673	12.0672	3.91974	0.616055
sub_2023_06_06__10_39__RecognizedCode	3	674	34.6444	6.64159	0.609569
sub_2023_06_06__10_39__RecognizedCode	3	675	55.47	8.40397	0.676076
sub_2023_06_06__10_39__RecognizedCode	3	676	11.2886	3.79119	0.485752
sub_2023_06_06__10_39__RecognizedCode	3	677	6.61748	2.90269	0.713653
sub_2023_06_06__10_39__RecognizedCode	3	678	9.73159	3.52003	0.396963
sub_2023_06_06__10_39__RecognizedCode	3	679	24.1343	5.54336	0.432254
sub_2023_06_06__10_39__RecognizedCode	3	680	56.0539	8.44808	0.751102
sub_2023_06_06__10_39__RecognizedCode	3	681	8.36916	3.26435	0.584966
sub_2023_06_06__10_39__RecognizedCode	3	682	18.6846	4.8775	0.863377
sub_2023_06_06__10_39__RecognizedCode	3	683	6.22822	2.81603	0.418198
sub_2023_06_06__10_39__RecognizedCode	3	684	186.846	15.424	0.375845
sub_2023_06_06__10_39__RecognizedCode	3	685	14.4027	4.28231	0.851338
sub_2023_06_06__10_39__RecognizedCode	3	686	47.6848	7.79193	0.730888
sub_2023_06_06__10_39__RecognizedCode	3	687	39.7049	7.11012	0.442769
sub_2023_06_06__10_39__RecognizedCode	3	688	6.03358	2.77168	0.461906
sub_2023_06_06__10_39__RecognizedCode	3	689	12.6511	4.01346	0.452049
sub_2023_06_06__10_39__RecognizedCode	3	690	12.6511	4.01346	0.441283
sub_2023_06_06__10_39__RecognizedCode	3	691	6.42285	2.85969	0.357937
sub_2023_06_06__10_39__RecognizedCode	3	692	78.8259	10.0182	0.471475
sub_2023_06_06__10_39__RecognizedCode	3	693	34.2552	6.60417	0.605112
sub_2023_06_06__10_39__RecognizedCode	3	694	27.6377	5.93207	0.769967
sub_2023_06_06__10_39__RecognizedCode	3	695	8.75843	3.3394	0.562632
sub_2023_06_06__10_39__RecognizedCode	3	696	5.64432	2.68078	0.582027
sub_2023_06_06__10_39__RecognizedCode	3	697	54.6915	8.34478	0.650701
sub_2023_06_06__10_39__RecognizedCode	3	698	72.2084	9.58846	0.673348
sub_2023_06_06__10_39__RecognizedCode	3	699	38.9263	7.04007	0.392971
sub_2023_06_06__10_39__RecognizedCode	3	700	11.8725	3.888	0.696725
sub_2023_06_06__10_39__RecognizedCode	3	701	85.4433	10.4302	0.364383
sub_2023_06_06__10_39__RecognizedCode	3	702	13.8189	4.1946	0.300667
sub_2023_06_06__10_39__RecognizedCode	3	703	35.0337	6.6788	0.423647
sub_2023_06_06__10_39__RecognizedCode	3	704	11.6779	3.856	0.766584
sub_2023_06_06__10_39__RecognizedCode	3	705	17.3222	4.69631	0.60854
sub_2023_06_06__10_39__RecognizedCode	3	706	5.64432	2.68078	0.706395
sub_2023_06_06__10_39__RecognizedCode	3	707	168.551	14.6494	0.426283
sub_2023_06_06__10_39__RecognizedCode	3	708	74.7386	9.75501	0.321967
sub_2023_06_06__10_39__RecognizedCode	3	709	6.22822	2.81603	0.791729
sub_2023_06_06__10_39__RecognizedCode	3	710	31.725	6.35559	0.524675
sub_2023_06_06__10_39__RecognizedCode	3	711	15.1813	4.39652	0.492186
sub_2023_06_06__10_39__RecognizedCode	3	712	26.6645	5.82669	0.626091
sub_2023_06_06__10_39__RecognizedCode	3	713	70.0674	9.44524	0.731372
sub_2023_06_06__10_39__RecognizedCode	3	714	33.282	6.50968	0.60441
sub_2023_06_06__10_39__RecognizedCode	3	715	24.329	5.56566	0.568221
sub_2023_06_06__10_39__RecognizedCode	3	716	9.73159	3.52003	0.636804
sub_2023_06_06__10_39__RecognizedCode	3	717	17.1276	4.66985	0.407121
sub_2023_06_06__10_39__RecognizedCode	3	718	10.1209	3.58974	0.606488
sub_2023_06_06__10_39__RecognizedCode	3	719	136.826	13.199	0.532894
sub_2023_06_06__10_39__RecognizedCode	3	720	50.215	7.99598	0.595009
sub_2023_06_06__10_39__RecognizedCode	3	721	6.61748	2.90269	0.863998
sub_2023_06_06__10_39__RecognizedCode	3	722	30.7518	6.25735	0.616129
sub_2023_06_06__10_39__RecognizedCode	3	723	46.3224	7.67981	0.4542
sub_2023_06_06__10_39__RecognizedCode	3	724	60.5305	8.77894	0.703115
sub_2023_06_06__10_39__RecognizedCode	3	725	34.8391	6.66022	0.653953
sub_2023_06_06__10_39__RecognizedCode	3	726	39.3156	7.07518	0.60702
sub_2023_06_06__10_39__RecognizedCode	3	727	26.2753	5.78401	0.5978
sub_2023_06_06__10_39__RecognizedCode	3	728	143.638	13.5235	0.526904
sub_2023_06_06__10_39__RecognizedCode	3	729	20.631	5.12525	0.665244
sub_2023_06_06__10_39__RecognizedCode	3	730	17.1276	4.66985	0.32683
sub_2023_06_06__10_39__RecognizedCode	3	731	24.7182	5.61001	0.489811
sub_2023_06_06__10_39__RecognizedCode	3	732	66.5641	9.20608	0.644308
sub_2023_06_06__10_39__RecognizedCode	3	733	7.78527	3.14841	0.504634
sub_2023_06_06__10_39__RecognizedCode	3	734	26.0807	5.76254	0.66312
sub_2023_06_06__10_39__RecognizedCode	3	735	13.4296	4.1351	0.401503
sub_2023_06_06__10_39__RecognizedCode	3	736	32.3089	6.41381	0.550711
sub_2023_06_06__10_39__RecognizedCode	3	737	14.792	4.33979	0.493736
sub_2023_06_06__10_39__RecognizedCode	3	738	12.2618	3.95123	0.68094
sub_2023_06_06__10_39__RecognizedCode	3	739	7.20137	3.02805	0.6969
sub_2023_06_06__10_39__RecognizedCode	3	740	5.06043	2.53833	0.755544
sub_2023_06_06__10_39__RecognizedCode	3	741	22.188	5.31514	0.318272
sub_2023_06_06__10_39__RecognizedCode	3	742	28.2216	5.9944	0.753698
sub_2023_06_06__10_39__RecognizedCode	3	743	38.5371	7.00478	0.611589
sub_2023_06_06__10_39__RecognizedCode	3	744	9.92622	3.55506	0.748244
sub_2023_06_06__10_39__RecognizedCode	3	745	6.22822	2.81603	0.625912
sub_2023_06_06__10_39__RecognizedCode	3	746	14.5974	4.31114	0.348116
sub_2023_06_06__10_39__RecognizedCode	3	747	16.5437	4.58956	0.480886
sub_2023_06_06__10_39__RecognizedCode	3	748	40.8727	7.21392	0.444406
sub_2023_06_06__10_39__RecognizedCode	3	749	19.8524	5.02761	0.533103
sub_2023_06_06__10_39__RecognizedCode	3	750	34.2552	6.60417	0.629784
sub_2023_06_06__10_39__RecognizedCode	3	751	132.544	12.9908	0.50883
sub_2023_06_06__10_39__RecognizedCode	3	752	40.8727	7.21392	0.520783
sub_2023_06_06__10_39__RecognizedCode	3	753	54.3023	8.31503	0.533123
sub_2023_06_06__10_39__RecognizedCode	3	754	10.7047	3.69184	0.623737
sub_2023_06_06__10_39__RecognizedCode	3	755	12.0672	3.91974	0.616055
sub_2023_06_06__10_39__RecognizedCode	3	756	50.6043	8.02691	0.606168
sub_2023_06_06__10_39__RecognizedCode	3	757	31.9196	6.37505	0.49565
sub_2023_06_06__10_39__RecognizedCode	3	758	6.03358	2.77168	0.334387
sub_2023_06_06__10_39__RecognizedCode	3	759	85.8326	10.454	0.533877
sub_2023_06_06__10_39__RecognizedCode	3	760	45.3492	7.59871	0.569123
sub_2023_06_06__10_39__RecognizedCode	3	761	168.162	14.6325	0.506718
sub_2023_06_06__10_39__RecognizedCode	3	762	86.0272	10.4658	0.770117
sub_2023_06_06__10_39__RecognizedCode	3	763	34.2552	6.60417	0.55108
sub_2023_06_06__10_39__RecognizedCode	3	764	9.34232	3.44892	0.6105
sub_2023_06_06__10_39__RecognizedCode	3	765	21.0202	5.17337	0.529749
sub_2023_06_06__10_39__RecognizedCode	3	766	8.36916	3.26435	0.330916
sub_2023_06_06__10_39__RecognizedCode	3	767	39.5102	7.09267	0.284873
sub_2023_06_06__10_39__RecognizedCode	3	768	95.3695	11.0195	0.821281
sub_2023_06_06__10_39__RecognizedCode	3	769	75.1278	9.78038	0.476034
sub_2023_06_06__10_39__RecognizedCode	3	770	65.2016	9.11138	0.503127
sub_2023_06_06__10_39__RecognizedCode	3	771	5.64432	2.68078	0.582027
sub_2023_06_06__10_39__RecognizedCode	3	772	6.81211	2.94507	0.597101
sub_2023_06_06__10_39__RecognizedCode	3	773	34.2552	6.60417	0.614754
sub_2023_06_06__10_39__RecognizedCode	3	774	28.8055	6.0561	0.401323
sub_2023_06_06__10_39__RecognizedCode	3	775	5.44969	2.63415	0.64763
sub_2023_06_06__10_39__RecognizedCode	3	776	13.4296	4.1351	0.482765
sub_2023_06_06__10_39__RecognizedCode	3	777	8.36916	3.26435	0.54401
sub_2023_06_06__10_39__RecognizedCode	3	778	17.3222	4.69631	0.358034
sub_2023_06_06__10_39__RecognizedCode	3	779	10.3155	3.6241	0.504657
sub_2023_06_06__10_39__RecognizedCode	3	780	15.5705	4.45253	0.498458
sub_2023_06_06__10_39__RecognizedCode	3	781	15.1813	4.39652	0.445676
sub_2023_06_06__10_39__RecognizedCode	3	782	46.1277	7.66366	0.398754
sub_2023_06_06__10_39__RecognizedCode	3	783	69.6782	9.41897	0.287233
sub_2023_06_06__10_39__RecognizedCode	3	784	7.20137	3.02805	0.511589
sub_2023_06_06__10_39__RecognizedCode	3	785	38.1478	6.96931	0.813655
sub_2023_06_06__10_39__RecognizedCode	3	786	78.242	9.98102	0.423207
sub_2023_06_06__10_39__RecognizedCode	3	787	22.188	5.31514	0.489814
sub_2023_06_06__10_39__RecognizedCode	3	788	41.8458	7.2993	0.586081
sub_2023_06_06__10_39__RecognizedCode	3	789	64.4231	9.05682	0.682422
sub_2023_06_06__10_39__RecognizedCode	3	790	22.9665	5.40758	0.72227
sub_2023_06_06__10_39__RecognizedCode	3	791	66.7587	9.21953	0.490124
sub_2023_06_06__10_39__RecognizedCode	3	792	57.0271	8.5211	0.403022
sub_2023_06_06__10_39__RecognizedCode	3	793	169.135	14.6748	0.476187
sub_2023_06_06__10_39__RecognizedCode	3	794	35.423	6.7158	0.579963
sub_2023_06_06__10_39__RecognizedCode	3	795	7.20137	3.02805	0.323561
sub_2023_06_06__10_39__RecognizedCode	3	796	9.92622	3.55506	0.410183
sub_2023_06_06__10_39__RecognizedCode	3	797	44.376	7.51674	0.501122
sub_2023_06_06__10_39__RecognizedCode	3	798	107.437	11.6958	0.34775
sub_2023_06_06__10_39__RecognizedCode	3	799	186.263	15.3999	0.38872
sub_2023_06_06__10_39__RecognizedCode	3	800	7.59064	3.10881	0.43959
sub_2023_06_06__10_39__RecognizedCode	3	801	39.8995	7.12753	0.424307
sub_2023_06_06__10_39__RecognizedCode	3	802	88.7521	10.6303	0.451771
sub_2023_06_06__10_39__RecognizedCode	3	803	63.6446	9.00193	0.535865
sub_2023_06_06__10_39__RecognizedCode	3	804	24.5236	5.58788	0.253273
sub_2023_06_06__10_39__RecognizedCode	3	805	61.6983	8.86322	0.466713
sub_2023_06_06__10_39__RecognizedCode	3	806	40.4834	7.17949	0.635428
sub_2023_06_06__10_39__RecognizedCode	3	807	16.5437	4.58956	0.493174
sub_2023_06_06__10_39__RecognizedCode	3	808	10.3155	3.6241	0.270104
sub_2023_06_06__10_39__RecognizedCode	3	809	54.3023	8.31503	0.502858
sub_2023_06_06__10_39__RecognizedCode	3	810	64.2285	9.04313	0.73919
sub_2023_06_06__10_39__RecognizedCode	3	811	23.3558	5.45321	0.423971
sub_2023_06_06__10_39__RecognizedCode	3	812	11.094	3.75837	0.559346
sub_2023_06_06__10_39__RecognizedCode	3	813	37.9532	6.95151	0.782972
sub_2023_06_06__10_39__RecognizedCode	3	814	48.6579	7.87104	0.522739
sub_2023_06_06__10_39__RecognizedCode	3	815	19.6578	5.00291	0.629034
sub_2023_06_06__10_39__RecognizedCode	3	816	39.5102	7.09267	0.48364
sub_2023_06_06__10_39__RecognizedCode	3	817	33.8659	6.56654	0.601178
sub_2023_06_06__10_39__RecognizedCode	3	818	5.83895	2.72661	0.559562
sub_2023_06_06__10_39__RecognizedCode	3	819	43.2082	7.41717	0.43297
sub_2023_06_06__10_39__RecognizedCode	3	820	8.75843	3.3394	0.649071
sub_2023_06_06__10_39__RecognizedCode	3	821	7.00674	2.98685	0.415901
sub_2023_06_06__10_39__RecognizedCode	3	822	62.4768	8.91896	0.487892
sub_2023_06_06__10_39__RecognizedCode	3	823	5.44969	2.63415	0.534048
sub_2023_06_06__10_39__RecognizedCode	3	824	7.9799	3.18753	0.555782
sub_2023_06_06__10_39__RecognizedCode	3	825	12.6511	4.01346	0.283754
sub_2023_06_06__10_39__RecognizedCode	3	826	203.585	16.1001	0.391165
sub_2023_06_06__10_39__RecognizedCode	3	827	13.235	4.10503	0.38638
sub_2023_06_06__10_39__RecognizedCode	3	828	58.7788	8.65098	0.429887
sub_2023_06_06__10_39__RecognizedCode	3	829	5.25506	2.58669	0.542056
sub_2023_06_06__10_39__RecognizedCode	3	830	9.34232	3.44892	0.513291
sub_2023_06_06__10_39__RecognizedCode	3	831	73.7654	9.69129	0.568711
sub_2023_06_06__10_39__RecognizedCode	3	832	28.4162	6.01504	0.296135
sub_2023_06_06__10_39__RecognizedCode	3	833	5.25506	2.58669	0.420956
sub_2023_06_06__10_39__RecognizedCode	3	834	11.8725	3.888	0.518407
sub_2023_06_06__10_39__RecognizedCode	3	835	6.42285	2.85969	0.629614
sub_2023_06_06__10_39__RecognizedCode	3	836	5.83895	2.72661	0.499655
sub_2023_06_06__10_39__RecognizedCode	3	837	10.8994	3.72525	0.74059
sub_2023_06_06__10_39__RecognizedCode	3	838	5.25506	2.58669	0.542056
sub_2023_06_06__10_39__RecognizedCode	3	839	38.9263	7.04007	0.552901
sub_2023_06_06__10_39__RecognizedCode	3	840	32.5035	6.4331	0.428698
sub_2023_06_06__10_39__RecognizedCode	3	841	14.792	4.33979	0.596455
sub_2023_06_06__10_39__RecognizedCode	3	842	10.3155	3.6241	0.483219
sub_2023_06_06__10_39__RecognizedCode	3	843	18.1008	4.80069	0.339912
sub_2023_06_06__10_39__RecognizedCode	3	844	109.967	11.8328	0.499787
sub_2023_06_06__10_39__RecognizedCode	3	845	21.6041	5.24473	0.509235
sub_2023_06_06__10_39__RecognizedCode	3	846	69.0943	9.37942	0.463277
sub_2023_06_06__10_39__RecognizedCode	3	847	15.5705	4.45253	0.454576
sub_2023_06_06__10_39__RecognizedCode	3	848	5.64432	2.68078	0.50465
sub_2023_06_06__10_39__RecognizedCode	3	849	38.1478	6.96931	0.614474
sub_2023_06_06__10_39__RecognizedCode	3	850	11.2886	3.79119	0.339444
sub_2023_06_06__10_39__RecognizedCode	3	851	52.7452	8.19495	0.444547
sub_2023_06_06__10_39__RecognizedCode	3	852	18.49	4.85203	0.768173
sub_2023_06_06__10_39__RecognizedCode	3	853	30.5572	6.23752	0.502085
sub_2023_06_06__10_39__RecognizedCode	3	854	18.49	4.85203	0.744887
sub_2023_06_06__10_39__RecognizedCode	3	855	14.4027	4.28231	0.434098
sub_2023_06_06__10_39__RecognizedCode	3	856	53.913	8.28518	0.559913
sub_2023_06_06__10_39__RecognizedCode	3	857	109.383	11.8013	0.55099
sub_2023_06_06__10_39__RecognizedCode	3	858	9.34232	3.44892	0.234864
sub_2023_06_06__10_39__RecognizedCode	3	859	9.92622	3.55506	0.592479
sub_2023_06_06__10_39__RecognizedCode	3	860	21.7988	5.2683	0.649541
sub_2023_06_06__10_39__RecognizedCode	3	861	43.4029	7.43386	0.464867
sub_2023_06_06__10_39__RecognizedCode	3	862	9.14769	3.4128	0.377037
sub_2023_06_06__10_39__RecognizedCode	3	863	5.25506	2.58669	0.383292
sub_2023_06_06__10_39__RecognizedCode	3	864	21.6041	5.24473	0.582868
sub_2023_06_06__10_39__RecognizedCode	3	865	5.64432	2.68078	0.543501
sub_2023_06_06__10_39__RecognizedCode	3	866	40.4834	7.17949	0.559835
sub_2023_06_06__10_39__RecognizedCode	3	867	7.78527	3.14841	0.331328
sub_2023_06_06__10_39__RecognizedCode	3	868	196.773	15.8284	0.487796
sub_2023_06_06__10_39__RecognizedCode	3	869	28.8055	6.0561	0.401683
sub_2023_06_06__10_39__RecognizedCode	3	870	13.6242	4.16496	0.623889
sub_2023_06_06__10_39__RecognizedCode	3	871	13.0403	4.07473	0.605124
sub_2023_06_06__10_39__RecognizedCode	3	872	36.5908	6.8256	0.569557
sub_2023_06_06__10_39__RecognizedCode	3	873	36.0069	6.77092	0.570393
sub_2023_06_06__10_39__RecognizedCode	3	874	12.4564	3.98246	0.358511
sub_2023_06_06__10_39__RecognizedCode	3	875	66.9533	9.23296	0.493292
sub_2023_06_06__10_39__RecognizedCode	3	876	61.5036	8.84923	0.37679
sub_2023_06_06__10_39__RecognizedCode	3	877	36.0069	6.77092	0.459833
sub_2023_06_06__10_39__RecognizedCode	3	878	60.5305	8.77894	0.577091
sub_2023_06_06__10_39__RecognizedCode	3	879	19.6578	5.00291	0.429565
sub_2023_06_06__10_39__RecognizedCode	3	880	8.95306	3.3763	0.586964
sub_2023_06_06__10_39__RecognizedCode	3	881	12.8457	4.04421	0.586873
sub_2023_06_06__10_39__RecognizedCode	3	882	39.7049	7.11012	0.714353
sub_2023_06_06__10_39__RecognizedCode	3	883	55.0808	8.37443	0.549809
sub_2023_06_06__10_39__RecognizedCode	3	884	22.3826	5.3384	0.671222
sub_2023_06_06__10_39__RecognizedCode	3	885	7.78527	3.14841	0.44259
sub_2023_06_06__10_39__RecognizedCode	3	886	20.0471	5.0522	0.399933
sub_2023_06_06__10_39__RecognizedCode	3	887	29.0001	6.07652	0.627399
sub_2023_06_06__10_39__RecognizedCode	3	888	34.6444	6.64159	0.411105
sub_2023_06_06__10_39__RecognizedCode	3	889	14.792	4.33979	0.622165
sub_2023_06_06__10_39__RecognizedCode	3	890	13.235	4.10503	0.495248
sub_2023_06_06__10_39__RecognizedCode	3	891	7.20137	3.02805	0.510175
sub_2023_06_06__10_39__RecognizedCode	3	892	58.1949	8.60791	0.323007
sub_2023_06_06__10_39__RecognizedCode	3	893	10.5101	3.65813	0.727249
sub_2023_06_06__10_39__RecognizedCode	3	894	9.92622	3.55506	0.592479
sub_2023_06_06__10_39__RecognizedCode	3	895	32.3089	6.41381	0.832462
sub_2023_06_06__10_39__RecognizedCode	3	896	8.5638	3.30208	0.759969
sub_2023_06_06__10_39__RecognizedCode	3	897	6.61748	2.90269	0.693545
sub_2023_06_06__10_39__RecognizedCode	3	898	6.61748	2.90269	0.69744
sub_2023_06_06__10_39__RecognizedCode	3	899	19.0739	4.92805	0.652591
sub_2023_06_06__10_39__RecognizedCode	3	900	51.772	8.119	0.709431
sub_2023_06_06__10_39__RecognizedCode	3	901	44.1814	7.50023	0.30829
sub_2023_06_06__10_39__RecognizedCode	3	902	23.9397	5.52096	0.672784
sub_2023_06_06__10_39__RecognizedCode	3	903	20.8256	5.14937	0.448926
sub_2023_06_06__10_39__RecognizedCode	3	904	7.39601	3.06869	0.358264
sub_2023_06_06__10_39__RecognizedCode	3	905	5.64432	2.68078	0.679377
sub_2023_06_06__10_39__RecognizedCode	3	906	13.8189	4.1946	0.559288
sub_2023_06_06__10_39__RecognizedCode	3	907	5.25506	2.58669	0.727249
sub_2023_06_06__10_39__RecognizedCode	3	908	13.8189	4.1946	0.621551
sub_2023_06_06__10_39__RecognizedCode	3	909	79.4097	10.0552	0.402786
sub_2023_06_06__10_39__RecognizedCode	3	910	31.5303	6.33606	0.396531
sub_2023_06_06__10_39__RecognizedCode	3	911	18.8793	4.90284	0.56419
sub_2023_06_06__10_39__RecognizedCode	3	912	14.792	4.33979	0.545658
sub_2023_06_06__10_39__RecognizedCode	3	913	14.5974	4.31114	0.442372
sub_2023_06_06__10_39__RecognizedCode	3	914	17.7115	4.74879	0.802308
sub_2023_06_06__10_39__RecognizedCode	3	915	44.9599	7.56603	0.378787
sub_2023_06_06__10_39__RecognizedCode	3	916	127.484	12.7404	0.58538
sub_2023_06_06__10_39__RecognizedCode	3	917	38.1478	6.96931	0.652591
sub_2023_06_06__10_39__RecognizedCode	3	918	67.1479	9.24637	0.63984
sub_2023_06_06__10_39__RecognizedCode	3	919	42.2351	7.33317	0.449273
sub_2023_06_06__10_39__RecognizedCode	3	920	22.188	5.31514	0.568584
sub_2023_06_06__10_39__RecognizedCode	3	921	5.44969	2.63415	0.632917
sub_2023_06_06__10_39__RecognizedCode	3	922	23.1612	5.43044	0.761975
sub_2023_06_06__10_39__RecognizedCode	3	923	56.8325	8.50655	0.797208
sub_2023_06_06__10_39__RecognizedCode	3	924	9.73159	3.52003	0.475995
sub_2023_06_06__10_39__RecognizedCode	3	925	33.4767	6.52869	0.685577
sub_2023_06_06__10_39__RecognizedCode	3	926	8.75843	3.3394	0.61195
sub_2023_06_06__10_39__RecognizedCode	3	927	58.0003	8.5935	0.604906
sub_2023_06_06__10_39__RecognizedCode	3	928	25.6914	5.71938	0.674
sub_2023_06_06__10_39__RecognizedCode	3	929	14.5974	4.31114	0.517927
sub_2023_06_06__10_39__RecognizedCode	3	930	83.497	10.3108	0.60188
sub_2023_06_06__10_39__RecognizedCode	3	931	33.8659	6.56654	0.328764
sub_2023_06_06__10_39__RecognizedCode	3	932	17.7115	4.74879	0.583766
sub_2023_06_06__10_39__RecognizedCode	3	933	246.015	17.6985	0.631158
sub_2023_06_06__10_39__RecognizedCode	3	934	6.22822	2.81603	0.504628
sub_2023_06_06__10_39__RecognizedCode	3	935	5.06043	2.53833	0.531923
sub_2023_06_06__10_39__RecognizedCode	3	936	5.06043	2.53833	0.471357
sub_2023_06_06__10_39__RecognizedCode	3	937	7.59064	3.10881	0.787851
sub_2023_06_06__10_39__RecognizedCode	3	938	48.074	7.82367	0.55177
sub_2023_06_06__10_39__RecognizedCode	3	939	8.36916	3.26435	0.551512
sub_2023_06_06__10_39__RecognizedCode	3	940	6.81211	2.94507	0.703671
sub_2023_06_06__10_39__RecognizedCode	3	941	92.6447	10.8609	0.752982
sub_2023_06_06__10_39__RecognizedCode	3	942	55.2754	8.38921	0.677411
sub_2023_06_06__10_39__RecognizedCode	3	943	25.1075	5.65401	0.688998
sub_2023_06_06__10_39__RecognizedCode	3	944	79.799	10.0798	0.708489
sub_2023_06_06__10_39__RecognizedCode	3	945	5.25506	2.58669	0.635958
sub_2023_06_06__10_39__RecognizedCode	3	946	29.1948	6.09688	0.68254
sub_2023_06_06__10_39__RecognizedCode	3	947	195.994	15.7971	0.441931
sub_2023_06_06__10_39__RecognizedCode	3	948	17.5169	4.72262	0.556518
sub_2023_06_06__10_39__RecognizedCode	3	949	36.0069	6.77092	0.544702
sub_2023_06_06__10_39__RecognizedCode	3	950	142.081	13.45	0.362532
sub_2023_06_06__10_39__RecognizedCode	3	951	17.5169	4.72262	0.451568
sub_2023_06_06__10_39__RecognizedCode	3	952	23.7451	5.49847	0.675924
sub_2023_06_06__10_39__RecognizedCode	3	953	16.7383	4.61648	0.398663
sub_2023_06_06__10_39__RecognizedCode	3	954	11.094	3.75837	0.498563
sub_2023_06_06__10_39__RecognizedCode	3	955	77.6581	9.94371	0.474329
sub_2023_06_06__10_39__RecognizedCode	3	956	102.376	11.4171	0.555164
sub_2023_06_06__10_39__RecognizedCode	3	957	22.188	5.31514	0.68101
sub_2023_06_06__10_39__RecognizedCode	3	958	124.175	12.574	0.431648
sub_2023_06_06__10_39__RecognizedCode	3	959	9.92622	3.55506	0.480731
sub_2023_06_06__10_39__RecognizedCode	3	960	48.6579	7.87104	0.639661
sub_2023_06_06__10_39__RecognizedCode	3	961	23.9397	5.52096	0.470984
sub_2023_06_06__10_39__RecognizedCode	3	962	35.0337	6.6788	0.586629
sub_2023_06_06__10_39__RecognizedCode	3	963	7.00674	2.98685	0.605571
sub_2023_06_06__10_39__RecognizedCode	3	964	11.6779	3.856	0.766588
sub_2023_06_06__10_39__RecognizedCode	3	965	21.6041	5.24473	0.5244
sub_2023_06_06__10_39__RecognizedCode	3	966	10.3155	3.6241	0.509456
sub_2023_06_06__10_39__RecognizedCode	3	967	36.2015	6.7892	0.469806
sub_2023_06_06__10_39__RecognizedCode	3	968	11.8725	3.888	0.442336
sub_2023_06_06__10_39__RecognizedCode	3	969	95.9534	11.0531	0.471462
sub_2023_06_06__10_39__RecognizedCode	3	970	29.7787	6.15755	0.533297
sub_2023_06_06__10_39__RecognizedCode	3	971	109.772	11.8223	0.516392
sub_2023_06_06__10_39__RecognizedCode	3	972	22.3826	5.3384	0.607347
sub_2023_06_06__10_39__RecognizedCode	3	973	117.558	12.2343	0.425693
sub_2023_06_06__10_39__RecognizedCode	3	974	17.3222	4.69631	0.553437
sub_2023_06_06__10_39__RecognizedCode	3	975	69.2889	9.39262	0.308046
sub_2023_06_06__10_39__RecognizedCode	3	976	30.5572	6.23752	0.632316
sub_2023_06_06__10_39__RecognizedCode	3	977	7.59064	3.10881	0.715487
sub_2023_06_06__10_39__RecognizedCode	3	978	112.886	11.9888	0.55017
sub_2023_06_06__10_39__RecognizedCode	3	979	13.0403	4.07473	0.791996
sub_2023_06_06__10_39__RecognizedCode	3	980	137.994	13.2552	0.489415
sub_2023_06_06__10_39__RecognizedCode	3	981	41.4566	7.26527	0.387084
sub_2023_06_06__10_39__RecognizedCode	3	982	112.497	11.9681	0.388342
sub_2023_06_06__10_39__RecognizedCode	3	983	6.03358	2.77168	0.404712
sub_2023_06_06__10_39__RecognizedCode	3	984	22.9665	5.40758	0.652393
sub_2023_06_06__10_39__RecognizedCode	3	985	32.3089	6.41381	0.616004
sub_2023_06_06__10_39__RecognizedCode	3	986	20.4363	5.10101	0.859435
sub_2023_06_06__10_39__RecognizedCode	3	987	133.712	13.0479	0.684858
sub_2023_06_06__10_39__RecognizedCode	3	988	6.61748	2.90269	0.588493
sub_2023_06_06__10_39__RecognizedCode	3	989	5.25506	2.58669	0.727249
sub_2023_06_06__10_39__RecognizedCode	3	990	84.4702	10.3707	0.493063
sub_2023_06_06__10_39__RecognizedCode	3	991	14.2081	4.25327	0.584564
sub_2023_06_06__10_39__RecognizedCode	3	992	9.73159	3.52003	0.468555
sub_2023_06_06__10_39__RecognizedCode	3	993	27.8323	5.95292	0.666423
sub_2023_06_06__10_39__RecognizedCode	3	994	70.4567	9.47144	0.614659
sub_2023_06_06__10_39__RecognizedCode	3	995	5.44969	2.63415	0.603144
sub_2023_06_06__10_39__RecognizedCode	3	996	52.1613	8.14947	0.73656
sub_2023_06_06__10_39__RecognizedCode	3	997	8.36916	3.26435	0.784335
sub_2023_06_06__10_39__RecognizedCode	3	998	40.8727	7.21392	0.530819
sub_2023_06_06__10_39__RecognizedCode	3	999	5.25506	2.58669	0.569507
sub_2023_06_06__10_39__RecognizedCode	3	1000	16.933	4.64324	0.712834
sub_2023_06_06__10_39__RecognizedCode	3	1001	16.933	4.64324	0.437775
sub_2023_06_06__10_39__RecognizedCode	3	1002	13.8189	4.1946	0.69904
sub_2023_06_06__10_39__RecognizedCode	3	1003	14.792	4.33979	0.575691
sub_2023_06_06__10_39__RecognizedCode	3	1004	35.6176	6.73422	0.555932
sub_2023_06_06__10_39__RecognizedCode	3	1005	48.2687	7.83949	0.410703
sub_2023_06_06__10_39__RecognizedCode	3	1006	121.45	12.4352	0.511815
sub_2023_06_06__10_39__RecognizedCode	3	1007	75.5171	9.80568	0.498901
sub_2023_06_06__10_39__RecognizedCode	3	1008	12.6511	4.01346	0.428856
sub_2023_06_06__10_39__RecognizedCode	3	1009	23.7451	5.49847	0.641936
sub_2023_06_06__10_39__RecognizedCode	3	1010	73.7654	9.69129	0.612841
sub_2023_06_06__10_39__RecognizedCode	3	1011	7.00674	2.98685	0.528708
sub_2023_06_06__10_39__RecognizedCode	3	1012	126.511	12.6917	0.624525
sub_2023_06_06__10_39__RecognizedCode	3	1013	16.7383	4.61648	0.54401
sub_2023_06_06__10_39__RecognizedCode	3	1014	67.9265	9.29982	0.477134
sub_2023_06_06__10_39__RecognizedCode	3	1015	72.0137	9.57553	0.329241
sub_2023_06_06__10_39__RecognizedCode	3	1016	45.9331	7.64747	0.576218
sub_2023_06_06__10_39__RecognizedCode	3	1017	15.1813	4.39652	0.674957
sub_2023_06_06__10_39__RecognizedCode	3	1018	42.2351	7.33317	0.427338
sub_2023_06_06__10_39__RecognizedCode	3	1019	45.7385	7.63125	0.727755
sub_2023_06_06__10_39__RecognizedCode	3	1020	7.59064	3.10881	0.787851
sub_2023_06_06__10_39__RecognizedCode	3	1021	88.1682	10.5952	0.501877
sub_2023_06_06__10_39__RecognizedCode	3	1022	26.0807	5.76254	0.53504
sub_2023_06_06__10_39__RecognizedCode	3	1023	41.4566	7.26527	0.419927
sub_2023_06_06__10_39__RecognizedCode	3	1024	5.06043	2.53833	0.575371
sub_2023_06_06__10_39__RecognizedCode	3	1025	41.4566	7.26527	0.631526
sub_2023_06_06__10_39__RecognizedCode	3	1026	135.074	13.1142	0.512453
sub_2023_06_06__10_39__RecognizedCode	3	1027	227.914	17.0349	0.456444
sub_2023_06_06__10_39__RecognizedCode	3	1028	8.5638	3.30208	0.811845
sub_2023_06_06__10_39__RecognizedCode	3	1029	169.719	14.7001	0.445192
sub_2023_06_06__10_39__RecognizedCode	3	1030	72.2084	9.58846	0.631127
sub_2023_06_06__10_39__RecognizedCode	3	1031	58.7788	8.65098	0.689429
sub_2023_06_06__10_39__RecognizedCode	3	1032	172.249	14.8093	0.652703
sub_2023_06_06__10_39__RecognizedCode	3	1033	46.9062	7.72806	0.849707
sub_2023_06_06__10_39__RecognizedCode	3	1034	5.06043	2.53833	0.477835
sub_2023_06_06__10_39__RecognizedCode	3	1035	5.83895	2.72661	0.670359
sub_2023_06_06__10_39__RecognizedCode	3	1036	5.44969	2.63415	0.459295
sub_2023_06_06__10_39__RecognizedCode	3	1037	83.8863	10.3348	0.611824
sub_2023_06_06__10_39__RecognizedCode	3	1038	19.2685	4.95313	0.630588
sub_2023_06_06__10_39__RecognizedCode	3	1039	10.7047	3.69184	0.687884
sub_2023_06_06__10_39__RecognizedCode	3	1040	12.2618	3.95123	0.506257
sub_2023_06_06__10_39__RecognizedCode	3	1041	33.6713	6.54764	0.634006
sub_2023_06_06__10_39__RecognizedCode	3	1042	62.6714	8.93285	0.719055
sub_2023_06_06__10_39__RecognizedCode	3	1043	15.3759	4.42461	0.80045
sub_2023_06_06__10_39__RecognizedCode	3	1044	46.517	7.69593	0.684223
sub_2023_06_06__10_39__RecognizedCode	3	1045	5.44969	2.63415	0.42868
sub_2023_06_06__10_39__RecognizedCode	3	1046	39.3156	7.07518	0.383803
sub_2023_06_06__10_39__RecognizedCode	3	1047	17.1276	4.66985	0.569069
sub_2023_06_06__10_39__RecognizedCode	3	1048	44.7653	7.54963	0.50574
sub_2023_06_06__10_39__RecognizedCode	3	1049	67.5372	9.27314	0.565619
sub_2023_06_06__10_39__RecognizedCode	3	1050	6.81211	2.94507	0.619858
sub_2023_06_06__10_39__RecognizedCode	3	1051	9.53695	3.48466	0.48524
sub_2023_06_06__10_39__RecognizedCode	3	1052	5.25506	2.58669	0.618041
sub_2023_06_06__10_39__RecognizedCode	3	1053	42.6243	7.36689	0.620181
sub_2023_06_06__10_39__RecognizedCode	3	1054	5.44969	2.63415	0.49417
sub_2023_06_06__10_39__RecognizedCode	3	1055	14.2081	4.25327	0.405614
sub_2023_06_06__10_39__RecognizedCode	3	1056	48.074	7.82367	0.695594
sub_2023_06_06__10_39__RecognizedCode	3	1057	11.8725	3.888	0.655063
sub_2023_06_06__10_39__RecognizedCode	3	1058	15.5705	4.45253	0.577927
sub_2023_06_06__10_39__RecognizedCode	3	1059	6.61748	2.90269	0.459556
sub_2023_06_06__10_39__RecognizedCode	3	1060	83.1078	10.2867	0.689092
sub_2023_06_06__10_39__RecognizedCode	3	1061	8.95306	3.3763	0.411436
sub_2023_06_06__10_39__RecognizedCode	3	1062	15.3759	4.42461	0.498359
sub_2023_06_06__10_39__RecognizedCode	3	1063	11.8725	3.888	0.435772
sub_2023_06_06__10_39__RecognizedCode	3	1064	37.3693	6.89783	0.699254
sub_2023_06_06__10_39__RecognizedCode	3	1065	102.96	11.4496	0.565702
sub_2023_06_06__10_39__RecognizedCode	3	1066	63.2553	8.97436	0.649808
sub_2023_06_06__10_39__RecognizedCode	3	1067	35.0337	6.6788	0.699791
sub_2023_06_06__10_39__RecognizedCode	3	1068	67.7318	9.28649	0.561608
sub_2023_06_06__10_39__RecognizedCode	3	1069	179.256	15.1075	0.562285
sub_2023_06_06__10_39__RecognizedCode	3	1070	5.06043	2.53833	0.755544
sub_2023_06_06__10_39__RecognizedCode	3	1071	17.3222	4.69631	0.680093
sub_2023_06_06__10_39__RecognizedCode	3	1072	53.3291	8.24019	0.545599
sub_2023_06_06__10_39__RecognizedCode	3	1073	34.6444	6.64159	0.622985
sub_2023_06_06__10_39__RecognizedCode	3	1074	5.44969	2.63415	0.41704
sub_2023_06_06__10_39__RecognizedCode	3	1075	43.5975	7.45051	0.359239
sub_2023_06_06__10_39__RecognizedCode	3	1076	22.188	5.31514	0.709923
sub_2023_06_06__10_39__RecognizedCode	3	1077	43.7921	7.46712	0.604114
sub_2023_06_06__10_39__RecognizedCode	3	1078	34.2552	6.60417	0.54411
sub_2023_06_06__10_39__RecognizedCode	3	1079	142.081	13.45	0.621069
sub_2023_06_06__10_39__RecognizedCode	3	1080	29.9733	6.17764	0.682489
sub_2023_06_06__10_39__RecognizedCode	3	1081	7.78527	3.14841	0.431137
sub_2023_06_06__10_39__RecognizedCode	3	1082	47.1009	7.74408	0.602809
sub_2023_06_06__10_39__RecognizedCode	3	1083	37.3693	6.89783	0.618041
sub_2023_06_06__10_39__RecognizedCode	3	1084	61.6983	8.86322	0.746149
sub_2023_06_06__10_39__RecognizedCode	3	1085	50.6043	8.02691	0.449304
sub_2023_06_06__10_39__RecognizedCode	3	1086	8.17453	3.22616	0.679021
sub_2023_06_06__10_39__RecognizedCode	3	1087	13.6242	4.16496	0.608156
sub_2023_06_06__10_39__RecognizedCode	3	1088	7.59064	3.10881	0.715487
sub_2023_06_06__10_39__RecognizedCode	3	1089	29.7787	6.15755	0.507313
sub_2023_06_06__10_39__RecognizedCode	3	1090	16.5437	4.58956	0.473871
sub_2023_06_06__10_39__RecognizedCode	3	1091	12.6511	4.01346	0.48908
sub_2023_06_06__10_39__RecognizedCode	3	1092	25.6914	5.71938	0.539235
sub_2023_06_06__10_39__RecognizedCode	3	1093	67.1479	9.24637	0.427378
sub_2023_06_06__10_39__RecognizedCode	3	1094	152.786	13.9475	0.612432
sub_2023_06_06__10_39__RecognizedCode	3	1095	13.8189	4.1946	0.684441
sub_2023_06_06__10_39__RecognizedCode	3	1096	5.64432	2.68078	0.679377
sub_2023_06_06__10_39__RecognizedCode	3	1097	16.933	4.64324	0.565826
sub_2023_06_06__10_39__RecognizedCode	3	1098	10.1209	3.58974	0.604812
sub_2023_06_06__10_39__RecognizedCode	3	1099	61.8929	8.87719	0.68377
sub_2023_06_06__10_39__RecognizedCode	3	1100	10.3155	3.6241	0.431759
sub_2023_06_06__10_39__RecognizedCode	3	1101	144.027	13.5418	0.511319
sub_2023_06_06__10_39__RecognizedCode	3	1102	17.5169	4.72262	0.846287
sub_2023_06_06__10_39__RecognizedCode	3	1103	24.7182	5.61001	0.528035
sub_2023_06_06__10_39__RecognizedCode	3	1104	13.8189	4.1946	0.729224
sub_2023_06_06__10_39__RecognizedCode	3	1105	15.1813	4.39652	0.437022
sub_2023_06_06__10_39__RecognizedCode	3	1106	39.7049	7.11012	0.620786
sub_2023_06_06__10_39__RecognizedCode	3	1107	13.4296	4.1351	0.544808
sub_2023_06_06__10_39__RecognizedCode	3	1108	27.8323	5.95292	0.639675
sub_2023_06_06__10_39__RecognizedCode	3	1109	77.8527	9.95616	0.447007
sub_2023_06_06__10_39__RecognizedCode	3	1110	46.517	7.69593	0.634059
sub_2023_06_06__10_39__RecognizedCode	3	1111	25.6914	5.71938	0.74233
sub_2023_06_06__10_39__RecognizedCode	3	1112	8.75843	3.3394	0.646706
sub_2023_06_06__10_39__RecognizedCode	3	1113	16.5437	4.58956	0.861008
sub_2023_06_06__10_39__RecognizedCode	3	1114	96.9266	11.109	0.581695
sub_2023_06_06__10_39__RecognizedCode	3	1115	41.2619	7.24819	0.492246
sub_2023_06_06__10_39__RecognizedCode	3	1116	27.4431	5.91114	0.679367
sub_2023_06_06__10_39__RecognizedCode	3	1117	6.03358	2.77168	0.435617
sub_2023_06_06__10_39__RecognizedCode	3	1118	58.9734	8.66529	0.465946
sub_2023_06_06__10_39__RecognizedCode	3	1119	17.5169	4.72262	0.598416
sub_2023_06_06__10_39__RecognizedCode	3	1120	17.3222	4.69631	0.653963
sub_2023_06_06__10_39__RecognizedCode	3	1121	54.3023	8.31503	0.591027
sub_2023_06_06__10_39__RecognizedCode	3	1122	90.893	10.7577	0.444836
sub_2023_06_06__10_39__RecognizedCode	3	1123	159.403	14.2464	0.543981
sub_2023_06_06__10_39__RecognizedCode	3	1124	5.64432	2.68078	0.391439
sub_2023_06_06__10_39__RecognizedCode	3	1125	37.5639	6.91577	0.517973
sub_2023_06_06__10_39__RecognizedCode	3	1126	104.323	11.5251	0.512336
sub_2023_06_06__10_39__RecognizedCode	3	1127	8.95306	3.3763	0.562667
sub_2023_06_06__10_39__RecognizedCode	3	1128	22.7719	5.38462	0.685521
sub_2023_06_06__10_39__RecognizedCode	3	1129	13.8189	4.1946	0.589659
sub_2023_06_06__10_39__RecognizedCode	3	1130	60.5305	8.77894	0.617048
sub_2023_06_06__10_39__RecognizedCode	3	1131	29.3894	6.11717	0.673404
sub_2023_06_06__10_39__RecognizedCode	3	1132	20.2417	5.07667	0.512071
sub_2023_06_06__10_39__RecognizedCode	3	1133	58.3895	8.62229	0.57559
sub_2023_06_06__10_39__RecognizedCode	3	1134	8.36916	3.26435	0.708726
sub_2023_06_06__10_39__RecognizedCode	3	1135	37.5639	6.91577	0.376899
sub_2023_06_06__10_39__RecognizedCode	3	1136	39.7049	7.11012	0.529089
sub_2023_06_06__10_39__RecognizedCode	3	1137	119.893	12.3553	0.432475
sub_2023_06_06__10_39__RecognizedCode	3	1138	32.5035	6.4331	0.505232
sub_2023_06_06__10_39__RecognizedCode	3	1139	29.7787	6.15755	0.530584
sub_2023_06_06__10_39__RecognizedCode	3	1140	27.6377	5.93207	0.69622
sub_2023_06_06__10_39__RecognizedCode	3	1141	12.4564	3.98246	0.630503
sub_2023_06_06__10_39__RecognizedCode	3	1142	171.665	14.7841	0.585406
sub_2023_06_06__10_39__RecognizedCode	3	1143	10.5101	3.65813	0.30902
sub_2023_06_06__10_39__RecognizedCode	3	1144	44.376	7.51674	0.643535
sub_2023_06_06__10_39__RecognizedCode	3	1145	8.17453	3.22616	0.491908
sub_2023_06_06__10_39__RecognizedCode	3	1146	10.1209	3.58974	0.537725
sub_2023_06_06__10_39__RecognizedCode	3	1147	84.8594	10.3945	0.525702
sub_2023_06_06__10_39__RecognizedCode	3	1148	23.7451	5.49847	0.759923
sub_2023_06_06__10_39__RecognizedCode	3	1149	181.591	15.2056	0.533066
sub_2023_06_06__10_39__RecognizedCode	3	1150	63.0607	8.96054	0.622125
sub_2023_06_06__10_39__RecognizedCode	3	1151	13.0403	4.07473	0.767059
sub_2023_06_06__10_39__RecognizedCode	3	1152	240.565	17.5013	0.444836
sub_2023_06_06__10_39__RecognizedCode	3	1153	113.081	11.9991	0.703941
sub_2023_06_06__10_39__RecognizedCode	3	1154	23.9397	5.52096	0.632069
sub_2023_06_06__10_39__RecognizedCode	3	1155	21.2149	5.19727	0.586109
sub_2023_06_06__10_39__RecognizedCode	3	1156	63.2553	8.97436	0.640083
sub_2023_06_06__10_39__RecognizedCode	3	1157	57.8056	8.57907	0.711976
sub_2023_06_06__10_39__RecognizedCode	3	1158	14.792	4.33979	0.843514
sub_2023_06_06__10_39__RecognizedCode	3	1159	6.61748	2.90269	0.48374
sub_2023_06_06__10_39__RecognizedCode	3	1160	6.22822	2.81603	0.692345
sub_2023_06_06__10_39__RecognizedCode	3	1161	65.5909	9.13854	0.651793
sub_2023_06_06__10_39__RecognizedCode	3	1162	69.8728	9.43212	0.680918
sub_2023_06_06__10_39__RecognizedCode	3	1163	28.6109	6.0356	0.394121
sub_2023_06_06__10_39__RecognizedCode	3	1164	9.92622	3.55506	0.285995
sub_2023_06_06__10_39__RecognizedCode	3	1165	5.83895	2.72661	0.67036
sub_2023_06_06__10_39__RecognizedCode	3	1166	34.6444	6.64159	0.56982
sub_2023_06_06__10_39__RecognizedCode	3	1167	43.7921	7.46712	0.658365
sub_2023_06_06__10_39__RecognizedCode	3	1168	70.846	9.49757	0.625145
sub_2023_06_06__10_39__RecognizedCode	3	1169	25.1075	5.65401	0.36739
sub_2023_06_06__10_39__RecognizedCode	3	1170	150.84	13.8584	0.435074
sub_2023_06_06__10_39__RecognizedCode	3	1171	71.8191	9.56258	0.65206
sub_2023_06_06__10_39__RecognizedCode	3	1172	21.6041	5.24473	0.556125
sub_2023_06_06__10_39__RecognizedCode	3	1173	11.2886	3.79119	0.607651
sub_2023_06_06__10_39__RecognizedCode	3	1174	10.1209	3.58974	0.299119
sub_2023_06_06__10_39__RecognizedCode	3	1175	53.1345	8.22514	0.562938
sub_2023_06_06__10_39__RecognizedCode	3	1176	13.0403	4.07473	0.756661
sub_2023_06_06__10_39__RecognizedCode	3	1177	9.73159	3.52003	0.252696
sub_2023_06_06__10_39__RecognizedCode	3	1178	7.00674	2.98685	0.593797
sub_2023_06_06__10_39__RecognizedCode	3	1179	78.242	9.98102	0.674537
sub_2023_06_06__10_39__RecognizedCode	3	1180	7.00674	2.98685	0.486078
sub_2023_06_06__10_39__RecognizedCode	3	1181	5.44969	2.63415	0.647628
sub_2023_06_06__10_39__RecognizedCode	3	1182	29.7787	6.15755	0.551315
sub_2023_06_06__10_39__RecognizedCode	3	1183	41.2619	7.24819	0.439724
sub_2023_06_06__10_39__RecognizedCode	3	1184	22.5773	5.36156	0.484582
sub_2023_06_06__10_39__RecognizedCode	3	1185	6.03358	2.77168	0.538724
sub_2023_06_06__10_39__RecognizedCode	3	1186	82.9131	10.2746	0.66222
sub_2023_06_06__10_39__RecognizedCode	3	1187	28.4162	6.01504	0.564214
sub_2023_06_06__10_39__RecognizedCode	3	1188	9.73159	3.52003	0.699796
sub_2023_06_06__10_39__RecognizedCode	3	1189	12.6511	4.01346	0.520936
sub_2023_06_06__10_39__RecognizedCode	3	1190	35.2283	6.69732	0.599644
sub_2023_06_06__10_39__RecognizedCode	3	1191	18.49	4.85203	0.397637
sub_2023_06_06__10_39__RecognizedCode	3	1192	6.61748	2.90269	0.423843
sub_2023_06_06__10_39__RecognizedCode	3	1193	55.47	8.40397	0.683828
sub_2023_06_06__10_39__RecognizedCode	3	1194	8.17453	3.22616	0.491908
sub_2023_06_06__10_39__RecognizedCode	3	1195	6.03358	2.77168	0.496681
sub_2023_06_06__10_39__RecognizedCode	3	1196	68.3157	9.32643	0.590888
sub_2023_06_06__10_39__RecognizedCode	3	1197	11.8725	3.888	0.647944
sub_2023_06_06__10_39__RecognizedCode	3	1198	6.03358	2.77168	0.451061
sub_2023_06_06__10_39__RecognizedCode	3	1199	14.9866	4.36825	0.500101
sub_2023_06_06__10_39__RecognizedCode	3	1200	10.7047	3.69184	0.574756
sub_2023_06_06__10_39__RecognizedCode	3	1201	37.7586	6.93366	0.585722
sub_2023_06_06__10_39__RecognizedCode	3	1202	7.39601	3.06869	0.528847
sub_2023_06_06__10_39__RecognizedCode	3	1203	13.8189	4.1946	0.503926
sub_2023_06_06__10_39__RecognizedCode	3	1204	44.7653	7.54963	0.656244
sub_2023_06_06__10_39__RecognizedCode	3	1205	16.933	4.64324	0.62788
sub_2023_06_06__10_39__RecognizedCode	3	1206	57.8056	8.57907	0.674174
sub_2023_06_06__10_39__RecognizedCode	3	1207	12.6511	4.01346	0.461266
sub_2023_06_06__10_39__RecognizedCode	3	1208	57.611	8.56461	0.527975
sub_2023_06_06__10_39__RecognizedCode	3	1209	96.3427	11.0755	0.663206
sub_2023_06_06__10_39__RecognizedCode	3	1210	37.5639	6.91577	0.582204
sub_2023_06_06__10_39__RecognizedCode	3	1211	64.8124	9.08414	0.731234
sub_2023_06_06__10_39__RecognizedCode	3	1212	122.813	12.5048	0.50352
sub_2023_06_06__10_39__RecognizedCode	3	1213	82.7185	10.2626	0.779753
sub_2023_06_06__10_39__RecognizedCode	3	1214	82.5239	10.2505	0.641002
sub_2023_06_06__10_39__RecognizedCode	3	1215	13.4296	4.1351	0.510583
sub_2023_06_06__10_39__RecognizedCode	3	1216	71.8191	9.56258	0.518736
sub_2023_06_06__10_39__RecognizedCode	3	1217	5.64432	2.68078	0.706395
sub_2023_06_06__10_39__RecognizedCode	3	1218	27.0538	5.86907	0.51243
sub_2023_06_06__10_39__RecognizedCode	3	1219	46.1277	7.66366	0.701621
sub_2023_06_06__10_39__RecognizedCode	3	1220	20.4363	5.10101	0.850095
sub_2023_06_06__10_39__RecognizedCode	3	1221	36.3961	6.80742	0.451516
sub_2023_06_06__10_39__RecognizedCode	3	1222	19.2685	4.95313	0.422543
sub_2023_06_06__10_39__RecognizedCode	3	1223	8.75843	3.3394	0.410509
sub_2023_06_06__10_39__RecognizedCode	3	1224	18.2954	4.82643	0.364673
sub_2023_06_06__10_39__RecognizedCode	3	1225	12.8457	4.04421	0.658152
sub_2023_06_06__10_39__RecognizedCode	3	1226	18.2954	4.82643	0.416801
sub_2023_06_06__10_39__RecognizedCode	3	1227	17.7115	4.74879	0.532249
sub_2023_06_06__10_39__RecognizedCode	3	1228	9.73159	3.52003	0.536716
sub_2023_06_06__10_39__RecognizedCode	3	1229	5.64432	2.68078	0.60766
sub_2023_06_06__10_39__RecognizedCode	3	1230	28.6109	6.0356	0.517829
sub_2023_06_06__10_39__RecognizedCode	3	1231	56.8325	8.50655	0.543647
sub_2023_06_06__10_39__RecognizedCode	3	1232	8.5638	3.30208	0.550319
sub_2023_06_06__10_39__RecognizedCode	3	1233	62.0875	8.89114	0.617303
sub_2023_06_06__10_39__RecognizedCode	3	1234	21.7988	5.2683	0.507364
sub_2023_06_06__10_39__RecognizedCode	3	1235	119.309	12.3251	0.708264
sub_2023_06_06__10_39__RecognizedCode	3	1236	169.33	14.6832	0.470875
sub_2023_06_06__10_39__RecognizedCode	3	1237	85.0541	10.4065	0.616281
sub_2023_06_06__10_39__RecognizedCode	3	1238	22.9665	5.40758	0.652393
sub_2023_06_06__10_39__RecognizedCode	3	1239	46.517	7.69593	0.634059
sub_2023_06_06__10_39__RecognizedCode	3	1240	16.933	4.64324	0.565826
sub_2023_06_06__10_39__RecognizedCode	3	1241	6.22822	2.81603	0.524697
sub_2023_06_06__10_39__RecognizedCode	3	1242	37.5639	6.91577	0.547101
sub_2023_06_06__10_39__RecognizedCode	3	1243	15.9598	4.50784	0.456974
sub_2023_06_06__10_39__RecognizedCode	3	1244	37.5639	6.91577	0.473516
sub_2023_06_06__10_39__RecognizedCode	3	1245	91.0877	10.7692	0.611429
sub_2023_06_06__10_39__RecognizedCode	3	1246	19.6578	5.00291	0.663657
sub_2023_06_06__10_39__RecognizedCode	3	1247	10.7047	3.69184	0.657474
sub_2023_06_06__10_39__RecognizedCode	3	1248	67.1479	9.24637	0.767356
sub_2023_06_06__10_39__RecognizedCode	3	1249	11.4833	3.82374	0.437762
sub_2023_06_06__10_39__RecognizedCode	3	1250	47.8794	7.80781	0.775416
sub_2023_06_06__10_39__RecognizedCode	3	1251	12.6511	4.01346	0.726068
sub_2023_06_06__10_39__RecognizedCode	3	1252	21.6041	5.24473	0.542072
sub_2023_06_06__10_39__RecognizedCode	3	1253	17.3222	4.69631	0.653934
sub_2023_06_06__10_39__RecognizedCode	3	1254	53.5237	8.25521	0.488897
sub_2023_06_06__10_39__RecognizedCode	3	1255	13.8189	4.1946	0.77892
sub_2023_06_06__10_39__RecognizedCode	3	1256	7.39601	3.06869	0.596455
sub_2023_06_06__10_39__RecognizedCode	3	1257	20.631	5.12525	0.467731
sub_2023_06_06__10_39__RecognizedCode	3	1258	13.6242	4.16496	0.445045
sub_2023_06_06__10_39__RecognizedCode	3	1259	26.0807	5.76254	0.686524
sub_2023_06_06__10_39__RecognizedCode	3	1260	52.5506	8.17982	0.528033
sub_2023_06_06__10_39__RecognizedCode	3	1261	29.9733	6.17764	0.514758
sub_2023_06_06__10_39__RecognizedCode	3	1262	39.7049	7.11012	0.590068
sub_2023_06_06__10_39__RecognizedCode	3	1263	45.9331	7.64747	0.656638
sub_2023_06_06__10_39__RecognizedCode	3	1264	50.7989	8.04233	0.715035
sub_2023_06_06__10_39__RecognizedCode	3	1265	64.6177	9.07049	0.717559
sub_2023_06_06__10_39__RecognizedCode	3	1266	58.7788	8.65098	0.476012
sub_2023_06_06__10_39__RecognizedCode	3	1267	19.6578	5.00291	0.609655
sub_2023_06_06__10_39__RecognizedCode	3	1268	15.7652	4.48027	0.369862
sub_2023_06_06__10_39__RecognizedCode	3	1269	16.3491	4.56249	0.418731
sub_2023_06_06__10_39__RecognizedCode	3	1270	49.6311	7.94936	0.542056
sub_2023_06_06__10_39__RecognizedCode	3	1271	5.06043	2.53833	0.5511
sub_2023_06_06__10_39__RecognizedCode	3	1272	6.81211	2.94507	0.639408
sub_2023_06_06__10_39__RecognizedCode	3	1273	24.9129	5.63205	0.50073
sub_2023_06_06__10_39__RecognizedCode	3	1274	108.994	11.7803	0.486252
sub_2023_06_06__10_39__RecognizedCode	3	1275	5.25506	2.58669	0.51424
sub_2023_06_06__10_39__RecognizedCode	3	1276	10.8994	3.72525	0.489151
sub_2023_06_06__10_39__RecognizedCode	3	1277	5.44969	2.63415	0.698863
sub_2023_06_06__10_39__RecognizedCode	3	1278	76.101	9.84352	0.750442
sub_2023_06_06__10_39__RecognizedCode	3	1279	72.5976	9.61427	0.564031
sub_2023_06_06__10_39__RecognizedCode	3	1280	37.3693	6.89783	0.380017
sub_2023_06_06__10_39__RecognizedCode	3	1281	25.3021	5.67588	0.482163
sub_2023_06_06__10_39__RecognizedCode	3	1282	51.9667	8.13425	0.352947
sub_2023_06_06__10_39__RecognizedCode	3	1283	7.78527	3.14841	0.671362
sub_2023_06_06__10_39__RecognizedCode	3	1284	14.2081	4.25327	0.41297
sub_2023_06_06__10_39__RecognizedCode	3	1285	74.544	9.74229	0.586638
sub_2023_06_06__10_39__RecognizedCode	3	1286	23.7451	5.49847	0.663359
sub_2023_06_06__10_39__RecognizedCode	3	1287	32.6981	6.45233	0.532662
sub_2023_06_06__10_39__RecognizedCode	3	1288	15.7652	4.48027	0.802859
sub_2023_06_06__10_39__RecognizedCode	3	1289	23.9397	5.52096	0.559676
sub_2023_06_06__10_39__RecognizedCode	3	1290	43.4029	7.43386	0.431521
sub_2023_06_06__10_39__RecognizedCode	3	1291	39.7049	7.11012	0.554424
sub_2023_06_06__10_39__RecognizedCode	3	1292	49.2418	7.91812	0.578675
sub_2023_06_06__10_39__RecognizedCode	3	1293	55.2754	8.38921	0.668149
sub_2023_06_06__10_39__RecognizedCode	3	1294	41.2619	7.24819	0.558636
sub_2023_06_06__10_39__RecognizedCode	3	1295	35.423	6.7158	0.432846
sub_2023_06_06__10_39__RecognizedCode	3	1296	37.9532	6.95151	0.487702
sub_2023_06_06__10_39__RecognizedCode	3	1297	76.4903	9.86866	0.515243
sub_2023_06_06__10_39__RecognizedCode	3	1298	36.0069	6.77092	0.364082
sub_2023_06_06__10_39__RecognizedCode	3	1299	34.0606	6.58538	0.611438
sub_2023_06_06__10_39__RecognizedCode	3	1300	18.1008	4.80069	0.509041
sub_2023_06_06__10_39__RecognizedCode	3	1301	20.0471	5.0522	0.362687
sub_2023_06_06__10_39__RecognizedCode	3	1302	14.5974	4.31114	0.370168
sub_2023_06_06__10_39__RecognizedCode	3	1303	5.06043	2.53833	0.755544
sub_2023_06_06__10_39__RecognizedCode	3	1304	84.8594	10.3945	0.624383
sub_2023_06_06__10_39__RecognizedCode	3	1305	8.95306	3.3763	0.385556
sub_2023_06_06__10_39__RecognizedCode	3	1306	5.06043	2.53833	0.678071
sub_2023_06_06__10_39__RecognizedCode	3	1307	47.1009	7.74408	0.415948
sub_2023_06_06__10_39__RecognizedCode	3	1308	14.9866	4.36825	0.438877
sub_2023_06_06__10_39__RecognizedCode	3	1309	35.6176	6.73422	0.523575
sub_2023_06_06__10_39__RecognizedCode	3	1310	26.8592	5.84792	0.589865
sub_2023_06_06__10_39__RecognizedCode	3	1311	11.094	3.75837	0.647703
sub_2023_06_06__10_39__RecognizedCode	3	1312	70.846	9.49757	0.799593
sub_2023_06_06__10_39__RecognizedCode	3	1313	45.3492	7.59871	0.495156
sub_2023_06_06__10_39__RecognizedCode	3	1314	41.8458	7.2993	0.593197
sub_2023_06_06__10_39__RecognizedCode	3	1315	13.0403	4.07473	0.710477
sub_2023_06_06__10_39__RecognizedCode	3	1316	6.03358	2.77168	0.628264
sub_2023_06_06__10_39__RecognizedCode	3	1317	39.8995	7.12753	0.632243
sub_2023_06_06__10_39__RecognizedCode	3	1318	97.7051	11.1536	0.671619
sub_2023_06_06__10_39__RecognizedCode	3	1319	30.9464	6.27712	0.814721
sub_2023_06_06__10_39__RecognizedCode	3	1320	31.5303	6.33606	0.402372
sub_2023_06_06__10_39__RecognizedCode	3	1321	34.8391	6.66022	0.44618
sub_2023_06_06__10_39__RecognizedCode	3	1322	11.094	3.75837	0.462014
sub_2023_06_06__10_39__RecognizedCode	3	1323	6.42285	2.85969	0.786063
sub_2023_06_06__10_39__RecognizedCode	3	1324	7.78527	3.14841	0.367571
sub_2023_06_06__10_39__RecognizedCode	3	1325	45.3492	7.59871	0.579305
sub_2023_06_06__10_39__RecognizedCode	3	1326	11.6779	3.856	0.371352
sub_2023_06_06__10_39__RecognizedCode	3	1327	10.8994	3.72525	0.534048
sub_2023_06_06__10_39__RecognizedCode	3	1328	13.0403	4.07473	0.88467
sub_2023_06_06__10_39__RecognizedCode	3	1329	68.5104	9.33971	0.693503
sub_2023_06_06__10_39__RecognizedCode	3	1330	60.7251	8.79304	0.583965
sub_2023_06_06__10_39__RecognizedCode	3	1331	6.81211	2.94507	0.511995
sub_2023_06_06__10_39__RecognizedCode	3	1332	13.0403	4.07473	0.759226
sub_2023_06_06__10_39__RecognizedCode	3	1333	47.4901	7.77601	0.511829
sub_2023_06_06__10_39__RecognizedCode	3	1334	31.1411	6.29683	0.638328
sub_2023_06_06__10_39__RecognizedCode	3	1335	58.9734	8.66529	0.457409
sub_2023_06_06__10_39__RecognizedCode	3	1336	10.3155	3.6241	0.490066
sub_2023_06_06__10_39__RecognizedCode	3	1337	34.2552	6.60417	0.407121
sub_2023_06_06__10_39__RecognizedCode	3	1338	94.9803	10.9969	0.62279
sub_2023_06_06__10_39__RecognizedCode	3	1339	13.8189	4.1946	0.75884
sub_2023_06_06__10_39__RecognizedCode	3	1340	97.5105	11.1425	0.63103
sub_2023_06_06__10_39__RecognizedCode	3	1341	31.3357	6.31648	0.424451
sub_2023_06_06__10_39__RecognizedCode	3	1342	19.2685	4.95313	0.368579
sub_2023_06_06__10_39__RecognizedCode	3	1343	12.4564	3.98246	0.401698
sub_2023_06_06__10_39__RecognizedCode	3	1344	5.06043	2.53833	0.471357
sub_2023_06_06__10_39__RecognizedCode	3	1345	5.06043	2.53833	0.797885
sub_2023_06_06__10_39__RecognizedCode	3	1346	7.20137	3.02805	0.634546
sub_2023_06_06__10_39__RecognizedCode	3	1347	29.584	6.13739	0.409708
sub_2023_06_06__10_39__RecognizedCode	3	1348	39.121	7.05765	0.451413
sub_2023_06_06__10_39__RecognizedCode	3	1349	6.03358	2.77168	0.580822
sub_2023_06_06__10_39__RecognizedCode	3	1350	11.4833	3.82374	0.428064
sub_2023_06_06__10_39__RecognizedCode	3	1351	43.5975	7.45051	0.505986
sub_2023_06_06__10_39__RecognizedCode	3	1352	27.6377	5.93207	0.501112
sub_2023_06_06__10_39__RecognizedCode	3	1353	29.584	6.13739	0.516676
sub_2023_06_06__10_39__RecognizedCode	3	1354	53.3291	8.24019	0.38048
sub_2023_06_06__10_39__RecognizedCode	3	1355	29.3894	6.11717	0.703927
sub_2023_06_06__10_39__RecognizedCode	3	1356	36.3961	6.80742	0.52465
sub_2023_06_06__10_39__RecognizedCode	3	1357	8.75843	3.3394	0.296896
sub_2023_06_06__10_39__RecognizedCode	3	1358	18.1008	4.80069	0.781261
sub_2023_06_06__10_39__RecognizedCode	3	1359	64.8124	9.08414	0.566347
sub_2023_06_06__10_39__RecognizedCode	3	1360	56.0539	8.44808	0.756942
sub_2023_06_06__10_39__RecognizedCode	3	1361	64.6177	9.07049	0.623318
sub_2023_06_06__10_39__RecognizedCode	3	1362	17.1276	4.66985	0.615262
sub_2023_06_06__10_39__RecognizedCode	3	1363	64.6177	9.07049	0.532281
sub_2023_06_06__10_39__RecognizedCode	3	1364	9.73159	3.52003	0.630785
sub_2023_06_06__10_39__RecognizedCode	3	1365	28.2216	5.9944	0.72319
sub_2023_06_06__10_39__RecognizedCode	3	1366	6.61748	2.90269	0.525122
sub_2023_06_06__10_39__RecognizedCode	3	1367	37.1747	6.87984	0.458475
sub_2023_06_06__10_39__RecognizedCode	3	1368	38.1478	6.96931	0.478926
sub_2023_06_06__10_39__RecognizedCode	3	1369	8.5638	3.30208	0.615262
sub_2023_06_06__10_39__RecognizedCode	3	1370	98.0944	11.1758	0.684421
sub_2023_06_06__10_39__RecognizedCode	3	1371	31.1411	6.29683	0.549778
sub_2023_06_06__10_39__RecognizedCode	3	1372	8.75843	3.3394	0.564192
sub_2023_06_06__10_39__RecognizedCode	3	1373	28.2216	5.9944	0.480397
sub_2023_06_06__10_39__RecognizedCode	3	1374	58.1949	8.60791	0.671224
sub_2023_06_06__10_39__RecognizedCode	3	1375	35.0337	6.6788	0.805758
sub_2023_06_06__10_39__RecognizedCode	3	1376	51.3828	8.08842	0.623377
sub_2023_06_06__10_39__RecognizedCode	3	1377	5.83895	2.72661	0.573877
sub_2023_06_06__10_39__RecognizedCode	3	1378	33.0874	6.49062	0.479638
sub_2023_06_06__10_39__RecognizedCode	3	1379	60.1412	8.75067	0.621673
sub_2023_06_06__10_39__RecognizedCode	3	1380	10.3155	3.6241	0.393416
sub_2023_06_06__10_39__RecognizedCode	3	1381	34.4498	6.6229	0.592981
sub_2023_06_06__10_39__RecognizedCode	3	1382	6.61748	2.90269	0.315104
sub_2023_06_06__10_39__RecognizedCode	3	1383	7.00674	2.98685	0.554645
sub_2023_06_06__10_39__RecognizedCode	3	1384	63.8392	9.01569	0.607958
sub_2023_06_06__10_39__RecognizedCode	3	1385	77.4634	9.93124	0.728849
sub_2023_06_06__10_39__RecognizedCode	3	1386	28.027	5.9737	0.609879
sub_2023_06_06__10_39__RecognizedCode	3	1387	26.4699	5.80539	0.594467
sub_2023_06_06__10_39__RecognizedCode	3	1388	9.14769	3.4128	0.660921
sub_2023_06_06__10_39__RecognizedCode	3	1389	41.2619	7.24819	0.410742
sub_2023_06_06__10_39__RecognizedCode	3	1390	33.0874	6.49062	0.525112
sub_2023_06_06__10_39__RecognizedCode	3	1391	78.0473	9.9686	0.619134
sub_2023_06_06__10_39__RecognizedCode	3	1392	7.39601	3.06869	0.533487
sub_2023_06_06__10_39__RecognizedCode	3	1393	49.6311	7.94936	0.748224
sub_2023_06_06__10_39__RecognizedCode	3	1394	108.994	11.7803	0.691761
sub_2023_06_06__10_39__RecognizedCode	3	1395	27.6377	5.93207	0.531127
sub_2023_06_06__10_39__RecognizedCode	3	1396	24.1343	5.54336	0.423089
sub_2023_06_06__10_39__RecognizedCode	3	1397	52.5506	8.17982	0.557776
sub_2023_06_06__10_39__RecognizedCode	3	1398	10.5101	3.65813	0.74167
sub_2023_06_06__10_39__RecognizedCode	3	1399	23.1612	5.43044	0.378096
sub_2023_06_06__10_39__RecognizedCode	3	1400	7.9799	3.18753	0.722526
sub_2023_06_06__10_39__RecognizedCode	3	1401	47.8794	7.80781	0.534376
sub_2023_06_06__10_39__RecognizedCode	3	1402	17.9061	4.77481	0.502484
sub_2023_06_06__10_39__RecognizedCode	3	1403	29.7787	6.15755	0.597864
sub_2023_06_06__10_39__RecognizedCode	3	1404	44.376	7.51674	0.612827
sub_2023_06_06__10_39__RecognizedCode	3	1405	35.8122	6.7526	0.632829
sub_2023_06_06__10_39__RecognizedCode	3	1406	30.5572	6.23752	0.552058
sub_2023_06_06__10_39__RecognizedCode	3	1407	62.4768	8.91896	0.632715
sub_2023_06_06__10_39__RecognizedCode	3	1408	39.3156	7.07518	0.639464
sub_2023_06_06__10_39__RecognizedCode	3	1409	68.3157	9.32643	0.774516
sub_2023_06_06__10_39__RecognizedCode	3	1410	63.8392	9.01569	0.807219
sub_2023_06_06__10_39__RecognizedCode	3	1411	62.4768	8.91896	0.594605
sub_2023_06_06__10_39__RecognizedCode	3	1412	18.8793	4.90284	0.50055
sub_2023_06_06__10_39__RecognizedCode	3	1413	35.0337	6.6788	0.72502
sub_2023_06_06__10_39__RecognizedCode	3	1414	53.5237	8.25521	0.757668
sub_2023_06_06__10_39__RecognizedCode	3	1415	14.0135	4.22404	0.644058
sub_2023_06_06__10_39__RecognizedCode	3	1416	39.3156	7.07518	0.582916
sub_2023_06_06__10_39__RecognizedCode	3	1417	15.5705	4.45253	0.480053
sub_2023_06_06__10_39__RecognizedCode	3	1418	28.2216	5.9944	0.740161
sub_2023_06_06__10_39__RecognizedCode	3	1419	6.81211	2.94507	0.548742
sub_2023_06_06__10_39__RecognizedCode	3	1420	81.7453	10.202	0.669529
sub_2023_06_06__10_39__RecognizedCode	3	1421	101.598	11.3736	0.82311
sub_2023_06_06__10_39__RecognizedCode	3	1422	8.75843	3.3394	0.34266
sub_2023_06_06__10_39__RecognizedCode	3	1423	6.03358	2.77168	0.616055
sub_2023_06_06__10_39__RecognizedCode	3	1424	47.2955	7.76006	0.478378
sub_2023_06_06__10_39__RecognizedCode	3	1425	50.9935	8.05773	0.678339
sub_2023_06_06__10_39__RecognizedCode	3	1426	25.1075	5.65401	0.408171
sub_2023_06_06__10_39__RecognizedCode	3	1427	14.0135	4.22404	0.556526
sub_2023_06_06__10_39__RecognizedCode	3	1428	52.3559	8.16466	0.546965
sub_2023_06_06__10_39__RecognizedCode	3	1429	40.0941	7.14489	0.481785
sub_2023_06_06__10_39__RecognizedCode	3	1430	76.2956	9.8561	0.672075
sub_2023_06_06__10_39__RecognizedCode	3	1431	44.1814	7.50023	0.541451
sub_2023_06_06__10_39__RecognizedCode	3	1432	66.5641	9.20608	0.594075
sub_2023_06_06__10_39__RecognizedCode	3	1433	37.1747	6.87984	0.838378
sub_2023_06_06__10_39__RecognizedCode	3	1434	21.2149	5.19727	0.585386
sub_2023_06_06__10_39__RecognizedCode	3	1435	35.423	6.7158	0.629946
sub_2023_06_06__10_39__RecognizedCode	3	1436	27.4431	5.91114	0.622068
sub_2023_06_06__10_39__RecognizedCode	3	1437	24.9129	5.63205	0.338308
sub_2023_06_06__10_39__RecognizedCode	3	1438	25.6914	5.71938	0.508494
sub_2023_06_06__10_39__RecognizedCode	3	1439	73.9601	9.70406	0.700856
sub_2023_06_06__10_39__RecognizedCode	3	1440	42.2351	7.33317	0.475913
sub_2023_06_06__10_39__RecognizedCode	3	1441	54.4969	8.32992	0.539689
sub_2023_06_06__10_39__RecognizedCode	3	1442	8.5638	3.30208	0.482161
sub_2023_06_06__10_39__RecognizedCode	3	1443	90.5038	10.7347	0.560456
sub_2023_06_06__10_39__RecognizedCode	3	1444	51.9667	8.13425	0.531162
sub_2023_06_06__10_39__RecognizedCode	3	1445	49.0472	7.90246	0.750982
sub_2023_06_06__10_39__RecognizedCode	3	1446	18.2954	4.82643	0.373724
sub_2023_06_06__10_39__RecognizedCode	3	1447	43.4029	7.43386	0.66559
sub_2023_06_06__10_39__RecognizedCode	3	1448	96.5373	11.0867	0.596149
sub_2023_06_06__10_39__RecognizedCode	3	1449	56.2486	8.46274	0.651846
sub_2023_06_06__10_39__RecognizedCode	3	1450	32.5035	6.4331	0.490442
sub_2023_06_06__10_39__RecognizedCode	3	1451	23.3558	5.45321	0.362942
sub_2023_06_06__10_39__RecognizedCode	3	1452	6.42285	2.85969	0.601887
sub_2023_06_06__10_39__RecognizedCode	3	1453	26.2753	5.78401	0.406542
sub_2023_06_06__10_39__RecognizedCode	3	1454	13.6242	4.16496	0.806584
sub_2023_06_06__10_39__RecognizedCode	3	1455	46.7116	7.71201	0.722136
sub_2023_06_06__10_39__RecognizedCode	3	1456	12.4564	3.98246	0.791724
sub_2023_06_06__10_39__RecognizedCode	3	1457	56.8325	8.50655	0.669724
sub_2023_06_06__10_39__RecognizedCode	3	1458	8.36916	3.26435	0.359353
sub_2023_06_06__10_39__RecognizedCode	3	1459	16.5437	4.58956	0.779762
sub_2023_06_06__10_39__RecognizedCode	3	1460	45.1546	7.58239	0.665996
sub_2023_06_06__10_39__RecognizedCode	3	1461	13.235	4.10503	0.630207
sub_2023_06_06__10_39__RecognizedCode	3	1462	32.5035	6.4331	0.611347
sub_2023_06_06__10_39__RecognizedCode	3	1463	48.2687	7.83949	0.696987
sub_2023_06_06__10_39__RecognizedCode	3	1464	61.6983	8.86322	0.650467
sub_2023_06_06__10_39__RecognizedCode	3	1465	47.6848	7.79193	0.620968
sub_2023_06_06__10_39__RecognizedCode	3	1466	35.6176	6.73422	0.550458
sub_2023_06_06__10_39__RecognizedCode	3	1467	63.4499	8.98816	0.611814
sub_2023_06_06__10_39__RecognizedCode	3	1468	46.7116	7.71201	0.682559
sub_2023_06_06__10_39__RecognizedCode	3	1469	32.6981	6.45233	0.501658
sub_2023_06_06__10_39__RecognizedCode	3	1470	45.3492	7.59871	0.582943
sub_2023_06_06__10_39__RecognizedCode	3	1471	6.22822	2.81603	0.469297
sub_2023_06_06__10_39__RecognizedCode	3	1472	42.4297	7.35005	0.516155
sub_2023_06_06__10_39__RecognizedCode	3	1473	38.7317	7.02245	0.430237
sub_2023_06_06__10_39__RecognizedCode	3	1474	48.074	7.82367	0.578146
sub_2023_06_06__10_39__RecognizedCode	3	1475	26.2753	5.78401	0.406181
sub_2023_06_06__10_39__RecognizedCode	3	1476	38.9263	7.04007	0.516667
sub_2023_06_06__10_39__RecognizedCode	3	1477	62.0875	8.89114	0.790501
sub_2023_06_06__10_39__RecognizedCode	3	1478	29.1948	6.09688	0.47542
sub_2023_06_06__10_39__RecognizedCode	3	1479	25.4968	5.69767	0.526831
sub_2023_06_06__10_39__RecognizedCode	3	1480	145.974	13.633	0.610634
sub_2023_06_06__10_39__RecognizedCode	3	1481	34.0606	6.58538	0.69153
sub_2023_06_06__10_39__RecognizedCode	3	1482	9.14769	3.4128	0.617404
sub_2023_06_06__10_39__RecognizedCode	3	1483	59.9466	8.7365	0.54651
sub_2023_06_06__10_39__RecognizedCode	3	1484	8.75843	3.3394	0.756951
sub_2023_06_06__10_39__RecognizedCode	3	1485	45.1546	7.58239	0.591252
sub_2023_06_06__10_39__RecognizedCode	3	1486	13.235	4.10503	0.525963
sub_2023_06_06__10_39__RecognizedCode	3	1487	62.0875	8.89114	0.599559
sub_2023_06_06__10_39__RecognizedCode	3	1488	20.631	5.12525	0.464722
sub_2023_06_06__10_39__RecognizedCode	3	1489	30.1679	6.19766	0.4403
sub_2023_06_06__10_39__RecognizedCode	3	1490	60.1412	8.75067	0.801786
sub_2023_06_06__10_39__RecognizedCode	3	1491	18.6846	4.8775	0.659558
sub_2023_06_06__10_39__RecognizedCode	3	1492	39.8995	7.12753	0.537041
sub_2023_06_06__10_39__RecognizedCode	3	1493	43.9868	7.4837	0.663837
sub_2023_06_06__10_39__RecognizedCode	3	1494	13.4296	4.1351	0.435164
sub_2023_06_06__10_39__RecognizedCode	3	1495	34.0606	6.58538	0.442521
sub_2023_06_06__10_39__RecognizedCode	3	1496	16.1544	4.53525	0.559991
sub_2023_06_06__10_39__RecognizedCode	3	1497	31.3357	6.31648	0.611074
sub_2023_06_06__10_39__RecognizedCode	3	1498	99.4568	11.2531	0.654908
sub_2023_06_06__10_39__RecognizedCode	3	1499	15.5705	4.45253	0.333483
sub_2023_06_06__10_39__RecognizedCode	3	1500	51.3828	8.08842	0.661152
sub_2023_06_06__10_39__RecognizedCode	3	1501	26.8592	5.84792	0.519927
sub_2023_06_06__10_39__RecognizedCode	3	1502	9.34232	3.44892	0.433649
sub_2023_06_06__10_39__RecognizedCode	3	1503	53.913	8.28518	0.533995
sub_2023_06_06__10_39__RecognizedCode	3	1504	31.5303	6.33606	0.468217
sub_2023_06_06__10_39__RecognizedCode	3	1505	61.8929	8.87719	0.598596
sub_2023_06_06__10_39__RecognizedCode	3	1506	28.6109	6.0356	0.725097
sub_2023_06_06__10_39__RecognizedCode	3	1507	12.0672	3.91974	0.55
sub_2023_06_06__10_39__RecognizedCode	3	1508	5.44969	2.63415	0.482712
sub_2023_06_06__10_39__RecognizedCode	3	1509	28.6109	6.0356	0.623804
sub_2023_06_06__10_39__RecognizedCode	3	1510	49.4365	7.93375	0.579817
sub_2023_06_06__10_39__RecognizedCode	3	1511	30.7518	6.25735	0.463603
sub_2023_06_06__10_39__RecognizedCode	3	1512	21.6041	5.24473	0.481365
sub_2023_06_06__10_39__RecognizedCode	3	1513	39.5102	7.09267	0.636991
sub_2023_06_06__10_39__RecognizedCode	3	1514	41.8458	7.2993	0.513802
sub_2023_06_06__10_39__RecognizedCode	3	1515	26.2753	5.78401	0.565251
sub_2023_06_06__10_39__RecognizedCode	3	1516	50.7989	8.04233	0.540424
sub_2023_06_06__10_39__RecognizedCode	3	1517	29.9733	6.17764	0.433823
sub_2023_06_06__10_39__RecognizedCode	3	1518	47.6848	7.79193	0.562763
sub_2023_06_06__10_39__RecognizedCode	3	1519	21.2149	5.19727	0.536616
sub_2023_06_06__10_39__RecognizedCode	3	1520	13.6242	4.16496	0.401106
sub_2023_06_06__10_39__RecognizedCode	3	1521	5.44969	2.63415	0.554418
sub_2023_06_06__10_39__RecognizedCode	3	1522	63.4499	8.98816	0.692719
sub_2023_06_06__10_39__RecognizedCode	3	1523	27.6377	5.93207	0.476302
sub_2023_06_06__10_39__RecognizedCode	3	1524	21.9934	5.29177	0.665354
sub_2023_06_06__10_39__RecognizedCode	3	1525	34.8391	6.66022	0.784845
sub_2023_06_06__10_39__RecognizedCode	3	1526	50.4096	8.01146	0.605001
sub_2023_06_06__10_39__RecognizedCode	3	1527	72.9869	9.64001	0.726771
sub_2023_06_06__10_39__RecognizedCode	3	1528	40.8727	7.21392	0.54997
sub_2023_06_06__10_39__RecognizedCode	3	1529	11.094	3.75837	0.498563
sub_2023_06_06__10_39__RecognizedCode	3	1530	49.6311	7.94936	0.573875
sub_2023_06_06__10_39__RecognizedCode	3	1531	53.7184	8.27021	0.696227
sub_2023_06_06__10_39__RecognizedCode	3	1532	46.1277	7.66366	0.613791
sub_2023_06_06__10_39__RecognizedCode	3	1533	232.001	17.187	0.601601
sub_2023_06_06__10_39__RecognizedCode	3	1534	18.49	4.85203	0.501477
sub_2023_06_06__10_39__RecognizedCode	3	1535	6.61748	2.90269	0.38638
sub_2023_06_06__10_39__RecognizedCode	3	1536	57.4164	8.55013	0.663578
sub_2023_06_06__10_39__RecognizedCode	3	1537	10.3155	3.6241	0.447487
sub_2023_06_06__10_39__RecognizedCode	3	1538	6.03358	2.77168	0.68144
sub_2023_06_06__10_39__RecognizedCode	3	1539	85.4433	10.4302	0.703624
sub_2023_06_06__10_39__RecognizedCode	3	1540	41.6512	7.2823	0.685438
sub_2023_06_06__10_39__RecognizedCode	3	1541	6.61748	2.90269	0.58851
sub_2023_06_06__10_39__RecognizedCode	3	1542	75.3225	9.79304	0.69882
sub_2023_06_06__10_39__RecognizedCode	3	1543	52.9398	8.21006	0.698933
sub_2023_06_06__10_39__RecognizedCode	3	1544	19.6578	5.00291	0.402712
sub_2023_06_06__10_39__RecognizedCode	3	1545	5.06043	2.53833	0.406849
sub_2023_06_06__10_39__RecognizedCode	3	1546	10.8994	3.72525	0.740594
sub_2023_06_06__10_39__RecognizedCode	3	1547	26.6645	5.82669	0.405479
sub_2023_06_06__10_39__RecognizedCode	3	1548	74.9332	9.7677	0.651188
sub_2023_06_06__10_39__RecognizedCode	3	1549	22.3826	5.3384	0.408617
sub_2023_06_06__10_39__RecognizedCode	3	1550	21.2149	5.19727	0.50325
sub_2023_06_06__10_39__RecognizedCode	3	1551	32.8928	6.4715	0.534245
sub_2023_06_06__10_39__RecognizedCode	3	1552	64.2285	9.04313	0.687099
sub_2023_06_06__10_39__RecognizedCode	3	1553	12.2618	3.95123	0.585488
sub_2023_06_06__10_39__RecognizedCode	3	1554	49.8257	7.96493	0.477612
sub_2023_06_06__10_39__RecognizedCode	3	1555	30.5572	6.23752	0.636813
sub_2023_06_06__10_39__RecognizedCode	3	1556	44.5707	7.5332	0.759855
sub_2023_06_06__10_39__RecognizedCode	3	1557	9.92622	3.55506	0.578548
sub_2023_06_06__10_39__RecognizedCode	3	1558	6.42285	2.85969	0.70308
sub_2023_06_06__10_39__RecognizedCode	3	1559	93.034	10.8837	0.647914
sub_2023_06_06__10_39__RecognizedCode	3	1560	56.4432	8.47737	0.557267
sub_2023_06_06__10_39__RecognizedCode	3	1561	5.83895	2.72661	0.552793
sub_2023_06_06__10_39__RecognizedCode	3	1562	30.1679	6.19766	0.536771
sub_2023_06_06__10_39__RecognizedCode	3	1563	23.5504	5.47589	0.42625
sub_2023_06_06__10_39__RecognizedCode	3	1564	73.7654	9.69129	0.573163
sub_2023_06_06__10_39__RecognizedCode	3	1565	13.6242	4.16496	0.408949
sub_2023_06_06__10_39__RecognizedCode	3	1566	30.7518	6.25735	0.514152
sub_2023_06_06__10_39__RecognizedCode	3	1567	11.2886	3.79119	0.531963
sub_2023_06_06__10_39__RecognizedCode	3	1568	8.36916	3.26435	0.307769
sub_2023_06_06__10_39__RecognizedCode	3	1569	7.9799	3.18753	0.807799
sub_2023_06_06__10_39__RecognizedCode	3	1570	56.6378	8.49197	0.529625
sub_2023_06_06__10_39__RecognizedCode	3	1571	5.64432	2.68078	0.417351
sub_2023_06_06__10_39__RecognizedCode	3	1572	10.3155	3.6241	0.450174
sub_2023_06_06__10_39__RecognizedCode	3	1573	11.6779	3.856	0.415738
sub_2023_06_06__10_39__RecognizedCode	3	1574	41.4566	7.26527	0.416291
sub_2023_06_06__10_39__RecognizedCode	3	1575	31.1411	6.29683	0.625913
sub_2023_06_06__10_39__RecognizedCode	3	1576	40.8727	7.21392	0.502271
sub_2023_06_06__10_39__RecognizedCode	3	1577	28.027	5.9737	0.627297
sub_2023_06_06__10_39__RecognizedCode	3	1578	42.819	7.38369	0.590989
sub_2023_06_06__10_39__RecognizedCode	3	1579	9.14769	3.4128	0.576593
sub_2023_06_06__10_39__RecognizedCode	3	1580	5.25506	2.58669	0.44578
sub_2023_06_06__10_39__RecognizedCode	3	1581	22.9665	5.40758	0.558895
sub_2023_06_06__10_39__RecognizedCode	3	1582	32.5035	6.4331	0.455473
sub_2023_06_06__10_39__RecognizedCode	3	1583	5.64432	2.68078	0.42442
sub_2023_06_06__10_39__RecognizedCode	3	1584	33.4767	6.52869	0.647763
sub_2023_06_06__10_39__RecognizedCode	3	1585	9.14769	3.4128	0.442972
sub_2023_06_06__10_39__RecognizedCode	3	1586	38.7317	7.02245	0.69804
sub_2023_06_06__10_39__RecognizedCode	3	1587	29.1948	6.09688	0.551488
sub_2023_06_06__10_39__RecognizedCode	3	1588	15.1813	4.39652	0.594517
sub_2023_06_06__10_39__RecognizedCode	3	1589	6.81211	2.94507	0.466265
sub_2023_06_06__10_39__RecognizedCode	3	1590	35.6176	6.73422	0.687524
sub_2023_06_06__10_39__RecognizedCode	3	1591	50.0204	7.98047	0.578737
sub_2023_06_06__10_39__RecognizedCode	3	1592	7.9799	3.18753	0.518736
sub_2023_06_06__10_39__RecognizedCode	3	1593	12.4564	3.98246	0.547344
sub_2023_06_06__10_39__RecognizedCode	3	1594	89.7252	10.6884	0.829529
sub_2023_06_06__10_39__RecognizedCode	3	1595	27.8323	5.95292	0.595208
sub_2023_06_06__10_39__RecognizedCode	3	1596	10.5101	3.65813	0.630428
sub_2023_06_06__10_39__RecognizedCode	3	1597	5.25506	2.58669	0.402702
sub_2023_06_06__10_39__RecognizedCode	3	1598	50.7989	8.04233	0.480392
sub_2023_06_06__10_39__RecognizedCode	3	1599	29.584	6.13739	0.511423
sub_2023_06_06__10_39__RecognizedCode	3	1600	49.6311	7.94936	0.551918
sub_2023_06_06__10_39__RecognizedCode	3	1601	11.094	3.75837	0.559346
sub_2023_06_06__10_39__RecognizedCode	3	1602	15.7652	4.48027	0.527978
sub_2023_06_06__10_39__RecognizedCode	3	1603	40.678	7.19673	0.391972
sub_2023_06_06__10_39__RecognizedCode	3	1604	15.9598	4.50784	0.613949
sub_2023_06_06__10_39__RecognizedCode	3	1605	55.2754	8.38921	0.797239
sub_2023_06_06__10_39__RecognizedCode	3	1606	34.8391	6.66022	0.486744
sub_2023_06_06__10_39__RecognizedCode	3	1607	69.8728	9.43212	0.791317
sub_2023_06_06__10_39__RecognizedCode	3	1608	36.5908	6.8256	0.643532
sub_2023_06_06__10_39__RecognizedCode	3	1609	20.2417	5.07667	0.643277
sub_2023_06_06__10_39__RecognizedCode	3	1610	11.8725	3.888	0.479361
sub_2023_06_06__10_39__RecognizedCode	3	1611	79.4097	10.0552	0.638558
sub_2023_06_06__10_39__RecognizedCode	3	1612	13.0403	4.07473	0.518758
sub_2023_06_06__10_39__RecognizedCode	3	1613	7.20137	3.02805	0.666681
sub_2023_06_06__10_39__RecognizedCode	3	1614	19.6578	5.00291	0.31999
sub_2023_06_06__10_39__RecognizedCode	3	1615	90.3091	10.7231	0.774115
sub_2023_06_06__10_39__RecognizedCode	3	1616	39.121	7.05765	0.694931
sub_2023_06_06__10_39__RecognizedCode	3	1617	66.3694	9.19262	0.635238
sub_2023_06_06__10_39__RecognizedCode	3	1618	5.83895	2.72661	0.552793
sub_2023_06_06__10_39__RecognizedCode	3	1619	23.5504	5.47589	0.576263
sub_2023_06_06__10_39__RecognizedCode	3	1620	147.531	13.7056	0.804828
sub_2023_06_06__10_39__RecognizedCode	3	1621	17.7115	4.74879	0.446973
sub_2023_06_06__10_39__RecognizedCode	3	1622	5.64432	2.68078	0.42133
sub_2023_06_06__10_39__RecognizedCode	3	1623	30.3626	6.21762	0.384305
sub_2023_06_06__10_39__RecognizedCode	3	1624	78.8259	10.0182	0.563322
sub_2023_06_06__10_39__RecognizedCode	3	1625	29.3894	6.11717	0.573794
sub_2023_06_06__10_39__RecognizedCode	3	1626	23.3558	5.45321	0.571377
sub_2023_06_06__10_39__RecognizedCode	3	1627	22.3826	5.3384	0.411431
sub_2023_06_06__10_39__RecognizedCode	3	1628	28.6109	6.0356	0.43048
sub_2023_06_06__10_39__RecognizedCode	3	1629	26.0807	5.76254	0.411005
sub_2023_06_06__10_39__RecognizedCode	3	1630	20.2417	5.07667	0.378979
sub_2023_06_06__10_39__RecognizedCode	3	1631	17.5169	4.72262	0.496992
sub_2023_06_06__10_39__RecognizedCode	3	1632	55.47	8.40397	0.597042
sub_2023_06_06__10_39__RecognizedCode	3	1633	5.25506	2.58669	0.592276
sub_2023_06_06__10_39__RecognizedCode	3	1634	41.0673	7.23108	0.610846
sub_2023_06_06__10_39__RecognizedCode	3	1635	10.3155	3.6241	0.589783
sub_2023_06_06__10_39__RecognizedCode	3	1636	12.8457	4.04421	0.524042
sub_2023_06_06__10_39__RecognizedCode	3	1637	45.9331	7.64747	0.515694
sub_2023_06_06__10_39__RecognizedCode	3	1638	11.6779	3.856	0.642611
sub_2023_06_06__10_39__RecognizedCode	3	1639	50.4096	8.01146	0.614608
sub_2023_06_06__10_39__RecognizedCode	3	1640	25.6914	5.71938	0.464801
sub_2023_06_06__10_39__RecognizedCode	3	1641	10.5101	3.65813	0.427079
sub_2023_06_06__10_39__RecognizedCode	3	1642	33.282	6.50968	0.689511
sub_2023_06_06__10_39__RecognizedCode	3	1643	18.1008	4.80069	0.668498
sub_2023_06_06__10_39__RecognizedCode	3	1644	38.9263	7.04007	0.530452
sub_2023_06_06__10_39__RecognizedCode	3	1645	66.7587	9.21953	0.700524
sub_2023_06_06__10_39__RecognizedCode	3	1646	13.235	4.10503	0.571627
sub_2023_06_06__10_39__RecognizedCode	3	1647	35.8122	6.7526	0.579798
sub_2023_06_06__10_39__RecognizedCode	3	1648	27.6377	5.93207	0.360163
sub_2023_06_06__10_39__RecognizedCode	3	1649	6.03358	2.77168	0.438812
sub_2023_06_06__10_39__RecognizedCode	3	1650	22.5773	5.36156	0.439394
sub_2023_06_06__10_39__RecognizedCode	3	1651	48.4633	7.85528	0.631935
sub_2023_06_06__10_39__RecognizedCode	3	1652	16.1544	4.53525	0.523276
sub_2023_06_06__10_39__RecognizedCode	3	1653	8.95306	3.3763	0.409658
sub_2023_06_06__10_39__RecognizedCode	3	1654	15.3759	4.42461	0.674641
sub_2023_06_06__10_39__RecognizedCode	3	1655	16.3491	4.56249	0.592175
sub_2023_06_06__10_39__RecognizedCode	3	1656	19.0739	4.92805	0.526585
sub_2023_06_06__10_39__RecognizedCode	3	1657	7.9799	3.18753	0.78368
sub_2023_06_06__10_39__RecognizedCode	3	1658	27.4431	5.91114	0.701374
sub_2023_06_06__10_39__RecognizedCode	3	1659	41.0673	7.23108	0.569306
sub_2023_06_06__10_39__RecognizedCode	3	1660	15.1813	4.39652	0.355693
sub_2023_06_06__10_39__RecognizedCode	3	1661	97.7051	11.1536	0.695623
sub_2023_06_06__10_39__RecognizedCode	3	1662	34.6444	6.64159	0.494998
sub_2023_06_06__10_39__RecognizedCode	3	1663	9.92622	3.55506	0.578548
sub_2023_06_06__10_39__RecognizedCode	3	1664	64.6177	9.07049	0.666022
sub_2023_06_06__10_39__RecognizedCode	3	1665	63.0607	8.96054	0.597377
sub_2023_06_06__10_39__RecognizedCode	3	1666	92.0608	10.8266	0.751684
sub_2023_06_06__10_39__RecognizedCode	3	1667	19.2685	4.95313	0.622775
sub_2023_06_06__10_39__RecognizedCode	3	1668	39.121	7.05765	0.524866
sub_2023_06_06__10_39__RecognizedCode	3	1669	54.1076	8.30012	0.486935
sub_2023_06_06__10_39__RecognizedCode	3	1670	54.1076	8.30012	0.565977
sub_2023_06_06__10_39__RecognizedCode	3	1671	46.7116	7.71201	0.574777
sub_2023_06_06__10_39__RecognizedCode	3	1672	7.00674	2.98685	0.415901
sub_2023_06_06__10_39__RecognizedCode	3	1673	25.4968	5.69767	0.515379
sub_2023_06_06__10_39__RecognizedCode	3	1674	30.5572	6.23752	0.443131
sub_2023_06_06__10_39__RecognizedCode	3	1675	15.5705	4.45253	0.447345
sub_2023_06_06__10_39__RecognizedCode	3	1676	60.9197	8.80712	0.779483
sub_2023_06_06__10_39__RecognizedCode	3	1677	46.1277	7.66366	0.577438
sub_2023_06_06__10_39__RecognizedCode	3	1678	5.44969	2.63415	0.476541
sub_2023_06_06__10_39__RecognizedCode	3	1679	34.2552	6.60417	0.606135
sub_2023_06_06__10_39__RecognizedCode	3	1680	68.705	9.35296	0.663503
sub_2023_06_06__10_39__RecognizedCode	3	1681	47.8794	7.80781	0.469524
sub_2023_06_06__10_39__RecognizedCode	3	1682	56.2486	8.46274	0.516936
sub_2023_06_06__10_39__RecognizedCode	3	1683	36.5908	6.8256	0.611569
sub_2023_06_06__10_39__RecognizedCode	3	1684	14.0135	4.22404	0.419878
sub_2023_06_06__10_39__RecognizedCode	3	1685	16.1544	4.53525	0.499259
sub_2023_06_06__10_39__RecognizedCode	3	1686	22.7719	5.38462	0.478735
sub_2023_06_06__10_39__RecognizedCode	3	1687	53.5237	8.25521	0.597737
sub_2023_06_06__10_39__RecognizedCode	3	1688	41.0673	7.23108	0.463624
sub_2023_06_06__10_39__RecognizedCode	3	1689	19.8524	5.02761	0.555438
sub_2023_06_06__10_39__RecognizedCode	3	1690	5.64432	2.68078	0.778039
sub_2023_06_06__10_39__RecognizedCode	3	1691	10.5101	3.65813	0.711021
sub_2023_06_06__10_39__RecognizedCode	3	1692	9.73159	3.52003	0.740872
sub_2023_06_06__10_39__RecognizedCode	3	1693	16.933	4.64324	0.66565
sub_2023_06_06__10_39__RecognizedCode	3	1694	25.3021	5.67588	0.643284
sub_2023_06_06__10_39__RecognizedCode	3	1695	5.25506	2.58669	0.474014
sub_2023_06_06__10_39__RecognizedCode	3	1696	26.4699	5.80539	0.408648
sub_2023_06_06__10_39__RecognizedCode	3	1697	19.0739	4.92805	0.508819
sub_2023_06_06__10_39__RecognizedCode	3	1698	94.7857	10.9857	0.754927
sub_2023_06_06__10_39__RecognizedCode	3	1699	5.64432	2.68078	0.543517
sub_2023_06_06__10_39__RecognizedCode	3	1700	45.3492	7.59871	0.726574
sub_2023_06_06__10_39__RecognizedCode	3	1701	28.2216	5.9944	0.543531
sub_2023_06_06__10_39__RecognizedCode	3	1702	17.5169	4.72262	0.702853
sub_2023_06_06__10_39__RecognizedCode	3	1703	11.094	3.75837	0.595024
sub_2023_06_06__10_39__RecognizedCode	3	1704	26.2753	5.78401	0.667358
sub_2023_06_06__10_39__RecognizedCode	3	1705	15.7652	4.48027	0.445347
sub_2023_06_06__10_39__RecognizedCode	3	1706	25.6914	5.71938	0.452455
sub_2023_06_06__10_39__RecognizedCode	3	1707	8.36916	3.26435	0.435252
sub_2023_06_06__10_39__RecognizedCode	3	1708	27.0538	5.86907	0.652253
sub_2023_06_06__10_39__RecognizedCode	3	1709	19.6578	5.00291	0.756016
sub_2023_06_06__10_39__RecognizedCode	3	1710	58.1949	8.60791	0.617028
sub_2023_06_06__10_39__RecognizedCode	3	1711	14.2081	4.25327	0.365201
sub_2023_06_06__10_39__RecognizedCode	3	1712	28.6109	6.0356	0.553951
sub_2023_06_06__10_39__RecognizedCode	3	1713	20.2417	5.07667	0.434632
sub_2023_06_06__10_39__RecognizedCode	3	1714	31.1411	6.29683	0.569116
sub_2023_06_06__10_39__RecognizedCode	3	1715	10.8994	3.72525	0.38502
sub_2023_06_06__10_39__RecognizedCode	3	1716	7.59064	3.10881	0.577293
sub_2023_06_06__10_39__RecognizedCode	3	1717	6.61748	2.90269	0.639082
sub_2023_06_06__10_39__RecognizedCode	3	1718	28.2216	5.9944	0.537094
sub_2023_06_06__10_39__RecognizedCode	3	1719	5.06043	2.53833	0.62407
sub_2023_06_06__10_39__RecognizedCode	3	1720	9.92622	3.55506	0.461419
sub_2023_06_06__10_39__RecognizedCode	3	1721	56.0539	8.44808	0.641907
sub_2023_06_06__10_39__RecognizedCode	3	1722	40.678	7.19673	0.505839
sub_2023_06_06__10_39__RecognizedCode	3	1723	50.7989	8.04233	0.646983
sub_2023_06_06__10_39__RecognizedCode	3	1724	62.4768	8.91896	0.789382
sub_2023_06_06__10_39__RecognizedCode	3	1725	6.42285	2.85969	0.536481
sub_2023_06_06__10_39__RecognizedCode	3	1726	8.75843	3.3394	0.487609
sub_2023_06_06__10_39__RecognizedCode	3	1727	60.7251	8.79304	0.683644
sub_2023_06_06__10_39__RecognizedCode	3	1728	21.7988	5.2683	0.553224
sub_2023_06_06__10_39__RecognizedCode	3	1729	36.7854	6.84373	0.616089
sub_2023_06_06__10_39__RecognizedCode	3	1730	27.6377	5.93207	0.501112
sub_2023_06_06__10_39__RecognizedCode	3	1731	57.4164	8.55013	0.712449
sub_2023_06_06__10_39__RecognizedCode	3	1732	30.7518	6.25735	0.700504
sub_2023_06_06__10_39__RecognizedCode	3	1733	27.4431	5.91114	0.650724
sub_2023_06_06__10_39__RecognizedCode	3	1734	38.5371	7.00478	0.398699
sub_2023_06_06__10_39__RecognizedCode	3	1735	28.8055	6.0561	0.492165
sub_2023_06_06__10_39__RecognizedCode	3	1736	72.9869	9.64001	0.558634
sub_2023_06_06__10_39__RecognizedCode	3	1737	7.9799	3.18753	0.567662
sub_2023_06_06__10_39__RecognizedCode	3	1738	40.4834	7.17949	0.695188
sub_2023_06_06__10_39__RecognizedCode	3	1739	8.17453	3.22616	0.7103
sub_2023_06_06__10_39__RecognizedCode	3	1740	21.2149	5.19727	0.393134
sub_2023_06_06__10_39__RecognizedCode	3	1741	71.6245	9.54961	0.616458
sub_2023_06_06__10_39__RecognizedCode	3	1742	46.3224	7.67981	0.603507
sub_2023_06_06__10_39__RecognizedCode	3	1743	21.6041	5.24473	0.561053
sub_2023_06_06__10_39__RecognizedCode	3	1744	53.3291	8.24019	0.559616
sub_2023_06_06__10_39__RecognizedCode	3	1745	18.49	4.85203	0.598218
sub_2023_06_06__10_39__RecognizedCode	3	1746	77.4634	9.93124	0.373846
sub_2023_06_06__10_39__RecognizedCode	3	1747	48.4633	7.85528	0.442929
sub_2023_06_06__10_39__RecognizedCode	3	1748	49.4365	7.93375	0.679238
sub_2023_06_06__10_39__RecognizedCode	3	1749	7.00674	2.98685	0.419875
sub_2023_06_06__10_39__RecognizedCode	3	1750	27.0538	5.86907	0.508312
sub_2023_06_06__10_39__RecognizedCode	3	1751	26.0807	5.76254	0.48017
sub_2023_06_06__10_39__RecognizedCode	3	1752	25.1075	5.65401	0.573164
sub_2023_06_06__10_39__RecognizedCode	3	1753	25.4968	5.69767	0.388517
sub_2023_06_06__10_39__RecognizedCode	3	1754	11.8725	3.888	0.592821
sub_2023_06_06__10_39__RecognizedCode	3	1755	49.6311	7.94936	0.796325
sub_2023_06_06__10_39__RecognizedCode	3	1756	14.4027	4.28231	0.5478
sub_2023_06_06__10_39__RecognizedCode	3	1757	13.235	4.10503	0.367543
sub_2023_06_06__10_39__RecognizedCode	3	1758	5.83895	2.72661	0.475415
sub_2023_06_06__10_39__RecognizedCode	3	1759	8.17453	3.22616	0.742496
sub_2023_06_06__10_39__RecognizedCode	3	1760	9.92622	3.55506	0.461419
sub_2023_06_06__10_39__RecognizedCode	3	1761	32.1142	6.39446	0.490841
sub_2023_06_06__10_39__RecognizedCode	3	1762	42.6243	7.36689	0.46296
sub_2023_06_06__10_39__RecognizedCode	3	1763	22.7719	5.38462	0.472956
sub_2023_06_06__10_39__RecognizedCode	3	1764	8.95306	3.3763	0.550917
sub_2023_06_06__10_39__RecognizedCode	3	1765	73.1815	9.65286	0.696852
sub_2023_06_06__10_39__RecognizedCode	3	1766	22.5773	5.36156	0.347371
sub_2023_06_06__10_39__RecognizedCode	3	1767	33.8659	6.56654	0.393206
sub_2023_06_06__10_39__RecognizedCode	3	1768	19.2685	4.95313	0.440368
sub_2023_06_06__10_39__RecognizedCode	3	1769	36.98	6.86181	0.659032
sub_2023_06_06__10_39__RecognizedCode	3	1770	48.074	7.82367	0.73321
sub_2023_06_06__10_39__RecognizedCode	3	1771	22.3826	5.3384	0.443329
sub_2023_06_06__10_39__RecognizedCode	3	1772	6.61748	2.90269	0.520159
sub_2023_06_06__10_39__RecognizedCode	3	1773	32.1142	6.39446	0.414975
sub_2023_06_06__10_39__RecognizedCode	3	1774	62.4768	8.91896	0.679957
sub_2023_06_06__10_39__RecognizedCode	3	1775	25.6914	5.71938	0.483145
sub_2023_06_06__10_39__RecognizedCode	3	1776	9.53695	3.48466	0.588733
sub_2023_06_06__10_39__RecognizedCode	3	1777	22.9665	5.40758	0.43095
sub_2023_06_06__10_39__RecognizedCode	3	1778	51.1881	8.07309	0.670432
sub_2023_06_06__10_39__RecognizedCode	3	1779	53.5237	8.25521	0.51623
sub_2023_06_06__10_39__RecognizedCode	3	1780	10.8994	3.72525	0.44754
sub_2023_06_06__10_39__RecognizedCode	3	1781	39.5102	7.09267	0.664704
sub_2023_06_06__10_39__RecognizedCode	3	1782	24.1343	5.54336	0.401999
sub_2023_06_06__10_39__RecognizedCode	3	1783	18.49	4.85203	0.76258
sub_2023_06_06__10_39__RecognizedCode	3	1784	38.7317	7.02245	0.735799
sub_2023_06_06__10_39__RecognizedCode	3	1785	39.121	7.05765	0.540214
sub_2023_06_06__10_39__RecognizedCode	3	1786	12.2618	3.95123	0.490809
sub_2023_06_06__10_39__RecognizedCode	3	1787	48.074	7.82367	0.560796
sub_2023_06_06__10_39__RecognizedCode	3	1788	22.5773	5.36156	0.371015
sub_2023_06_06__10_39__RecognizedCode	3	1789	33.0874	6.49062	0.527478
sub_2023_06_06__10_39__RecognizedCode	3	1790	8.17453	3.22616	0.775162
sub_2023_06_06__10_39__RecognizedCode	3	1791	17.1276	4.66985	0.523402
sub_2023_06_06__10_39__RecognizedCode	3	1792	14.792	4.33979	0.687078
sub_2023_06_06__10_39__RecognizedCode	3	1793	14.4027	4.28231	0.588554
sub_2023_06_06__10_39__RecognizedCode	3	1794	59.7519	8.7223	0.714818
sub_2023_06_06__10_39__RecognizedCode	3	1795	41.2619	7.24819	0.639063
sub_2023_06_06__10_39__RecognizedCode	3	1796	19.4632	4.97808	0.56139
sub_2023_06_06__10_39__RecognizedCode	3	1797	36.7854	6.84373	0.687588
sub_2023_06_06__10_39__RecognizedCode	3	1798	5.44969	2.63415	0.41704
sub_2023_06_06__10_39__RecognizedCode	3	1799	16.3491	4.56249	0.677558
sub_2023_06_06__10_39__RecognizedCode	3	1800	35.423	6.7158	0.63318
sub_2023_06_06__10_39__RecognizedCode	3	1801	19.6578	5.00291	0.687593
sub_2023_06_06__10_39__RecognizedCode	3	1802	9.34232	3.44892	0.601358
sub_2023_06_06__10_39__RecognizedCode	3	1803	23.7451	5.49847	0.539881
sub_2023_06_06__10_39__RecognizedCode	3	1804	49.2418	7.91812	0.539927
sub_2023_06_06__10_39__RecognizedCode	3	1805	42.6243	7.36689	0.497869
sub_2023_06_06__10_39__RecognizedCode	3	1806	28.2216	5.9944	0.411931
sub_2023_06_06__10_39__RecognizedCode	3	1807	13.4296	4.1351	0.689124
sub_2023_06_06__10_39__RecognizedCode	3	1808	29.1948	6.09688	0.46481
sub_2023_06_06__10_39__RecognizedCode	3	1809	106.464	11.6427	0.746438
sub_2023_06_06__10_39__RecognizedCode	3	1810	25.6914	5.71938	0.616639
sub_2023_06_06__10_39__RecognizedCode	3	1811	23.5504	5.47589	0.456932
sub_2023_06_06__10_39__RecognizedCode	3	1812	6.42285	2.85969	0.648214
sub_2023_06_06__10_39__RecognizedCode	3	1813	64.4231	9.05682	0.738909
sub_2023_06_06__10_39__RecognizedCode	3	1814	30.7518	6.25735	0.471485
sub_2023_06_06__10_39__RecognizedCode	3	1815	5.06043	2.53833	0.49337
sub_2023_06_06__10_39__RecognizedCode	3	1816	47.8794	7.80781	0.543621
sub_2023_06_06__10_39__RecognizedCode	3	1817	71.0406	9.51061	0.695058
sub_2023_06_06__10_39__RecognizedCode	3	1818	40.678	7.19673	0.660493
sub_2023_06_06__10_39__RecognizedCode	3	1819	25.1075	5.65401	0.363816
sub_2023_06_06__10_39__RecognizedCode	3	1820	25.3021	5.67588	0.454871
sub_2023_06_06__10_39__RecognizedCode	3	1821	72.2084	9.58846	0.718924
sub_2023_06_06__10_39__RecognizedCode	3	1822	62.8661	8.94671	0.501378
sub_2023_06_06__10_39__RecognizedCode	3	1823	47.8794	7.80781	0.512404
sub_2023_06_06__10_39__RecognizedCode	3	1824	62.8661	8.94671	0.638427
sub_2023_06_06__10_39__RecognizedCode	3	1825	23.5504	5.47589	0.543826
sub_2023_06_06__10_39__RecognizedCode	3	1826	6.22822	2.81603	0.445833
sub_2023_06_06__10_39__RecognizedCode	3	1827	32.5035	6.4331	0.461819
sub_2023_06_06__10_39__RecognizedCode	3	1828	20.0471	5.0522	0.521638
sub_2023_06_06__10_39__RecognizedCode	3	1829	30.3626	6.21762	0.420199
sub_2023_06_06__10_39__RecognizedCode	3	1830	7.9799	3.18753	0.733603
sub_2023_06_06__10_39__RecognizedCode	3	1831	8.95306	3.3763	0.438235
sub_2023_06_06__10_39__RecognizedCode	3	1832	24.5236	5.58788	0.572195
sub_2023_06_06__10_39__RecognizedCode	3	1833	42.4297	7.35005	0.490661
sub_2023_06_06__10_39__RecognizedCode	3	1834	19.2685	4.95313	0.563515
sub_2023_06_06__10_39__RecognizedCode	3	1835	22.9665	5.40758	0.692854
sub_2023_06_06__10_39__RecognizedCode	3	1836	5.64432	2.68078	0.499497
sub_2023_06_06__10_39__RecognizedCode	3	1837	21.9934	5.29177	0.418896
sub_2023_06_06__10_39__RecognizedCode	3	1838	35.0337	6.6788	0.655774
sub_2023_06_06__10_39__RecognizedCode	3	1839	44.5707	7.5332	0.614603
sub_2023_06_06__10_39__RecognizedCode	3	1840	13.0403	4.07473	0.664882
sub_2023_06_06__10_39__RecognizedCode	3	1841	30.7518	6.25735	0.480316
sub_2023_06_06__10_39__RecognizedCode	3	1842	55.47	8.40397	0.545406
sub_2023_06_06__10_39__RecognizedCode	3	1843	12.0672	3.91974	0.620576
sub_2023_06_06__10_39__RecognizedCode	3	1844	8.5638	3.30208	0.459817
sub_2023_06_06__10_39__RecognizedCode	3	1845	27.8323	5.95292	0.37127
sub_2023_06_06__10_39__RecognizedCode	3	1846	20.4363	5.10101	0.445371
sub_2023_06_06__10_39__RecognizedCode	3	1847	51.1881	8.07309	0.493135
sub_2023_06_06__10_39__RecognizedCode	3	1848	43.4029	7.43386	0.466277
sub_2023_06_06__10_39__RecognizedCode	3	1849	29.1948	6.09688	0.559575
sub_2023_06_06__10_39__RecognizedCode	3	1850	6.03358	2.77168	0.55102
sub_2023_06_06__10_39__RecognizedCode	3	1851	19.4632	4.97808	0.547354
sub_2023_06_06__10_39__RecognizedCode	3	1852	29.0001	6.07652	0.504627
sub_2023_06_06__10_39__RecognizedCode	3	1853	26.8592	5.84792	0.492307
sub_2023_06_06__10_39__RecognizedCode	3	1854	23.5504	5.47589	0.401873
sub_2023_06_06__10_39__RecognizedCode	3	1855	34.0606	6.58538	0.574971
sub_2023_06_06__10_39__RecognizedCode	3	1856	31.1411	6.29683	0.480053
sub_2023_06_06__10_39__RecognizedCode	3	1857	24.329	5.56566	0.468545
sub_2023_06_06__10_39__RecognizedCode	3	1858	26.6645	5.82669	0.497066
sub_2023_06_06__10_39__RecognizedCode	3	1859	22.7719	5.38462	0.486669
sub_2023_06_06__10_39__RecognizedCode	3	1860	70.6513	9.48452	0.674153
sub_2023_06_06__10_39__RecognizedCode	3	1861	27.4431	5.91114	0.765956
sub_2023_06_06__10_39__RecognizedCode	3	1862	57.0271	8.5211	0.798572
sub_2023_06_06__10_39__RecognizedCode	3	1863	18.1008	4.80069	0.476314
sub_2023_06_06__10_39__RecognizedCode	3	1864	7.00674	2.98685	0.472879
sub_2023_06_06__10_39__RecognizedCode	3	1865	41.8458	7.2993	0.716699
sub_2023_06_06__10_39__RecognizedCode	3	1866	51.5774	8.10373	0.648621
sub_2023_06_06__10_39__RecognizedCode	3	1867	27.6377	5.93207	0.552191
sub_2023_06_06__10_39__RecognizedCode	3	1868	35.2283	6.69732	0.504636
sub_2023_06_06__10_39__RecognizedCode	3	1869	5.83895	2.72661	0.390883
sub_2023_06_06__10_39__RecognizedCode	3	1870	12.0672	3.91974	0.55
sub_2023_06_06__10_39__RecognizedCode	3	1871	41.8458	7.2993	0.397789
sub_2023_06_06__10_39__RecognizedCode	3	1872	18.8793	4.90284	0.394651
sub_2023_06_06__10_39__RecognizedCode	3	1873	10.3155	3.6241	0.682228
sub_2023_06_06__10_39__RecognizedCode	3	1874	29.1948	6.09688	0.606041
sub_2023_06_06__10_39__RecognizedCode	3	1875	29.3894	6.11717	0.408358
sub_2023_06_06__10_39__RecognizedCode	3	1876	31.9196	6.37505	0.39184
sub_2023_06_06__10_39__RecognizedCode	3	1877	5.06043	2.53833	0.5511
sub_2023_06_06__10_39__RecognizedCode	3	1878	43.5975	7.45051	0.573879
sub_2023_06_06__10_39__RecognizedCode	3	1879	49.6311	7.94936	0.426014
sub_2023_06_06__10_39__RecognizedCode	3	1880	24.9129	5.63205	0.393411
sub_2023_06_06__10_39__RecognizedCode	3	1881	19.6578	5.00291	0.471685
sub_2023_06_06__10_39__RecognizedCode	3	1882	52.3559	8.16466	0.459098
sub_2023_06_06__10_39__RecognizedCode	3	1883	50.4096	8.01146	0.478548
sub_2023_06_06__10_39__RecognizedCode	3	1884	40.678	7.19673	0.791296
sub_2023_06_06__10_39__RecognizedCode	3	1885	7.78527	3.14841	0.60972
sub_2023_06_06__10_39__RecognizedCode	3	1886	47.2955	7.76006	0.50015
sub_2023_06_06__10_39__RecognizedCode	3	1887	56.0539	8.44808	0.663482
sub_2023_06_06__10_39__RecognizedCode	3	1888	90.3091	10.7231	0.723068
sub_2023_06_06__10_39__RecognizedCode	3	1889	5.25506	2.58669	0.769937
sub_2023_06_06__10_39__RecognizedCode	3	1890	13.8189	4.1946	0.607439
sub_2023_06_06__10_39__RecognizedCode	3	1891	46.517	7.69593	0.598345
sub_2023_06_06__10_39__RecognizedCode	3	1892	16.3491	4.56249	0.445876
sub_2023_06_06__10_39__RecognizedCode	3	1893	8.17453	3.22616	0.562519
sub_2023_06_06__10_39__RecognizedCode	3	1894	32.1142	6.39446	0.644993
sub_2023_06_06__10_39__RecognizedCode	3	1895	7.59064	3.10881	0.498286
sub_2023_06_06__10_39__RecognizedCode	3	1896	24.5236	5.58788	0.62556
sub_2023_06_06__10_39__RecognizedCode	3	1897	30.3626	6.21762	0.495195
sub_2023_06_06__10_39__RecognizedCode	3	1898	24.7182	5.61001	0.665611
sub_2023_06_06__10_39__RecognizedCode	3	1899	16.3491	4.56249	0.566738
sub_2023_06_06__10_39__RecognizedCode	3	1900	13.4296	4.1351	0.463467
sub_2023_06_06__10_39__RecognizedCode	3	1901	9.92622	3.55506	0.592458
sub_2023_06_06__10_39__RecognizedCode	3	1902	17.7115	4.74879	0.724069
sub_2023_06_06__10_39__RecognizedCode	3	1903	55.2754	8.38921	0.654163
sub_2023_06_06__10_39__RecognizedCode	3	1904	37.1747	6.87984	0.675514
sub_2023_06_06__10_39__RecognizedCode	3	1905	43.9868	7.4837	0.466019
sub_2023_06_06__10_39__RecognizedCode	3	1906	39.5102	7.09267	0.529476
sub_2023_06_06__10_39__RecognizedCode	3	1907	46.3224	7.67981	0.532439
sub_2023_06_06__10_39__RecognizedCode	3	1908	22.5773	5.36156	0.511286
sub_2023_06_06__10_39__RecognizedCode	3	1909	6.81211	2.94507	0.746355
sub_2023_06_06__10_39__RecognizedCode	3	1910	10.1209	3.58974	0.49337
sub_2023_06_06__10_39__RecognizedCode	3	1911	6.42285	2.85969	0.654785
sub_2023_06_06__10_39__RecognizedCode	3	1912	9.53695	3.48466	0.457559
sub_2023_06_06__10_39__RecognizedCode	3	1913	10.1209	3.58974	0.454866
sub_2023_06_06__10_39__RecognizedCode	3	1914	62.6714	8.93285	0.627866
sub_2023_06_06__10_39__RecognizedCode	3	1915	62.8661	8.94671	0.819749
sub_2023_06_06__10_39__RecognizedCode	3	1916	41.4566	7.26527	0.598577
sub_2023_06_06__10_39__RecognizedCode	3	1917	6.22822	2.81603	0.469297
sub_2023_06_06__10_39__RecognizedCode	3	1918	8.36916	3.26435	0.523215
sub_2023_06_06__10_39__RecognizedCode	3	1919	5.25506	2.58669	0.486937
sub_2023_06_06__10_39__RecognizedCode	3	1920	35.8122	6.7526	0.372324
sub_2023_06_06__10_39__RecognizedCode	3	1921	30.1679	6.19766	0.468028
sub_2023_06_06__10_39__RecognizedCode	3	1922	21.2149	5.19727	0.3355
sub_2023_06_06__10_39__RecognizedCode	3	1923	38.1478	6.96931	0.518611
sub_2023_06_06__10_39__RecognizedCode	3	1924	47.1009	7.74408	0.438289
sub_2023_06_06__10_39__RecognizedCode	3	1925	17.7115	4.74879	0.45407
sub_2023_06_06__10_39__RecognizedCode	3	1926	15.5705	4.45253	0.528306
sub_2023_06_06__10_39__RecognizedCode	3	1927	52.5506	8.17982	0.635967
sub_2023_06_06__10_39__RecognizedCode	3	1928	11.8725	3.888	0.582403
sub_2023_06_06__10_39__RecognizedCode	3	1929	14.4027	4.28231	0.449684
sub_2023_06_06__10_39__RecognizedCode	3	1930	8.95306	3.3763	0.466625
sub_2023_06_06__10_39__RecognizedCode	3	1931	33.6713	6.54764	0.67957
sub_2023_06_06__10_39__RecognizedCode	3	1932	48.074	7.82367	0.63951
sub_2023_06_06__10_39__RecognizedCode	3	1933	39.5102	7.09267	0.758735
sub_2023_06_06__10_39__RecognizedCode	3	1934	17.9061	4.77481	0.374996
sub_2023_06_06__10_39__RecognizedCode	3	1935	70.6513	9.48452	0.6847
sub_2023_06_06__10_39__RecognizedCode	3	1936	27.8323	5.95292	0.453834
sub_2023_06_06__10_39__RecognizedCode	3	1937	12.2618	3.95123	0.63331
sub_2023_06_06__10_39__RecognizedCode	3	1938	24.329	5.56566	0.575242
sub_2023_06_06__10_39__RecognizedCode	3	1939	19.4632	4.97808	0.426192
sub_2023_06_06__10_39__RecognizedCode	3	1940	55.0808	8.37443	0.609485
sub_2023_06_06__10_39__RecognizedCode	3	1941	37.3693	6.89783	0.503601
sub_2023_06_06__10_39__RecognizedCode	3	1942	10.5101	3.65813	0.637837
sub_2023_06_06__10_39__RecognizedCode	3	1943	62.8661	8.94671	0.733209
sub_2023_06_06__10_39__RecognizedCode	3	1944	9.53695	3.48466	0.730231
sub_2023_06_06__10_39__RecognizedCode	3	1945	34.2552	6.60417	0.497617
sub_2023_06_06__10_39__RecognizedCode	3	1946	55.2754	8.38921	0.652236
sub_2023_06_06__10_39__RecognizedCode	3	1947	16.3491	4.56249	0.541325
sub_2023_06_06__10_39__RecognizedCode	3	1948	18.6846	4.8775	0.524115
sub_2023_06_06__10_39__RecognizedCode	3	1949	24.7182	5.61001	0.696858
sub_2023_06_06__10_39__RecognizedCode	3	1950	53.1345	8.22514	0.706239
sub_2023_06_06__10_39__RecognizedCode	3	1951	26.8592	5.84792	0.589865
sub_2023_06_06__10_39__RecognizedCode	3	1952	16.3491	4.56249	0.563354
sub_2023_06_06__10_39__RecognizedCode	3	1953	52.7452	8.19495	0.643602
sub_2023_06_06__10_39__RecognizedCode	3	1954	38.7317	7.02245	0.522564
sub_2023_06_06__10_39__RecognizedCode	3	1955	17.9061	4.77481	0.449422
sub_2023_06_06__10_39__RecognizedCode	3	1956	5.25506	2.58669	0.569507
sub_2023_06_06__10_39__RecognizedCode	3	1957	37.1747	6.87984	0.459072
sub_2023_06_06__10_39__RecognizedCode	3	1958	17.5169	4.72262	0.442587
sub_2023_06_06__10_39__RecognizedCode	3	1959	43.5975	7.45051	0.739224
sub_2023_06_06__10_39__RecognizedCode	3	1960	34.8391	6.66022	0.54338
sub_2023_06_06__10_39__RecognizedCode	3	1961	34.2552	6.60417	0.58228
sub_2023_06_06__10_39__RecognizedCode	3	1962	35.6176	6.73422	0.388497
sub_2023_06_06__10_39__RecognizedCode	3	1963	36.98	6.86181	0.734039
sub_2023_06_06__10_39__RecognizedCode	3	1964	27.8323	5.95292	0.433249
sub_2023_06_06__10_39__RecognizedCode	3	1965	21.7988	5.2683	0.495872
sub_2023_06_06__10_39__RecognizedCode	3	1966	5.83895	2.72661	0.475415
sub_2023_06_06__10_39__RecognizedCode	3	1967	25.1075	5.65401	0.453976
sub_2023_06_06__10_39__RecognizedCode	3	1968	40.4834	7.17949	0.558191
sub_2023_06_06__10_39__RecognizedCode	3	1969	35.2283	6.69732	0.617189
sub_2023_06_06__10_39__RecognizedCode	3	1970	34.2552	6.60417	0.563391
sub_2023_06_06__10_39__RecognizedCode	3	1971	19.0739	4.92805	0.365116
sub_2023_06_06__10_39__RecognizedCode	3	1972	90.1145	10.7116	0.733409
sub_2023_06_06__10_39__RecognizedCode	3	1973	94.591	10.9744	0.79627
sub_2023_06_06__10_39__RecognizedCode	3	1974	20.8256	5.14937	0.49107
sub_2023_06_06__10_39__RecognizedCode	3	1975	49.8257	7.96493	0.523581
sub_2023_06_06__10_39__RecognizedCode	3	1976	10.5101	3.65813	0.552799
sub_2023_06_06__10_39__RecognizedCode	3	1977	23.9397	5.52096	0.517407
sub_2023_06_06__10_39__RecognizedCode	3	1978	21.6041	5.24473	0.383297
sub_2023_06_06__10_39__RecognizedCode	3	1979	46.3224	7.67981	0.554415
sub_2023_06_06__10_39__RecognizedCode	3	1980	53.3291	8.24019	0.587719
sub_2023_06_06__10_39__RecognizedCode	3	1981	14.9866	4.36825	0.369008
sub_2023_06_06__10_39__RecognizedCode	3	1982	18.6846	4.8775	0.556985
sub_2023_06_06__10_39__RecognizedCode	3	1983	21.6041	5.24473	0.598921
sub_2023_06_06__10_39__RecognizedCode	3	1984	23.5504	5.47589	0.34996
sub_2023_06_06__10_39__RecognizedCode	3	1985	7.39601	3.06869	0.706254
sub_2023_06_06__10_39__RecognizedCode	3	1986	27.2484	5.89014	0.460385
sub_2023_06_06__10_39__RecognizedCode	3	1987	18.6846	4.8775	0.599587
sub_2023_06_06__10_39__RecognizedCode	3	1988	44.1814	7.50023	0.67519
sub_2023_06_06__10_39__RecognizedCode	3	1989	30.1679	6.19766	0.602312
sub_2023_06_06__10_39__RecognizedCode	3	1990	25.886	5.741	0.676549
sub_2023_06_06__10_39__RecognizedCode	3	1991	9.73159	3.52003	0.593067
sub_2023_06_06__10_39__RecognizedCode	3	1992	50.7989	8.04233	0.636631
sub_2023_06_06__10_39__RecognizedCode	3	1993	43.0136	7.40045	0.595345
sub_2023_06_06__10_39__RecognizedCode	3	1994	20.0471	5.0522	0.441109
sub_2023_06_06__10_39__RecognizedCode	3	1995	8.17453	3.22616	0.491908
sub_2023_06_06__10_39__RecognizedCode	3	1996	20.0471	5.0522	0.688088
sub_2023_06_06__10_39__RecognizedCode	3	1997	30.3626	6.21762	0.450897
sub_2023_06_06__10_39__RecognizedCode	3	1998	21.7988	5.2683	0.618317
sub_2023_06_06__10_39__RecognizedCode	3	1999	41.6512	7.2823	0.478108
sub_2023_06_06__10_39__RecognizedCode	3	2000	10.3155	3.6241	0.649433
sub_2023_06_06__10_39__RecognizedCode	3	2001	11.2886	3.79119	0.600223
[truncated: 267,432+ more rows]

## Sheet: Metada for Figure 2c-d
Metada for numerical data Figure 2c-d
Sample	Pig	Breed	Location	Sex	Image_ID
2134_21	AM1	AM	Humerus	f	2023_06_06__10_39__RecognizedCode.czi
2133_21	AM1	AM	Humerus	f	2023_06_06__11_05__RecognizedCode-1.czi
2131_21	AM1	AM	Femur	f	2023_06_06__11_05__RecognizedCode-3.czi
1485_20	ML3	ML	Femur	m	2023_06_06__11_06__RecognizedCode.czi
1486_20	ML4	ML	Humerus	f	2023_06_06__11_06__RecognizedCode-1.czi
1487_20	ML4	ML	Humerus	f	2023_06_06__11_06__RecognizedCode-3.czi
1488_20	ML4	ML	Femur	f	2023_06_06__11_06__RecognizedCode-5.czi
1481_20	ML3	ML	Humerus	m	2023_06_06__11_07__RecognizedCode.czi
1482_20	ML3	ML	Femur	m	2023_06_06__11_07__RecognizedCode-1.czi
1483_20	ML3	ML	Femur	m	2023_06_06__11_07__RecognizedCode-3.czi
1484_20	ML3	ML	Femur	m	2023_06_06__11_07__RecognizedCode-5.czi
1477_20	ML2	ML	Humerus	f	2023_06_06__11_08__RecognizedCode.czi
1478_20	ML2	ML	Humerus	f	2023_06_06__11_08__RecognizedCode-1.czi
1479_20	ML2	ML	Femur	f	2023_06_06__11_09__RecognizedCode.czi
1480_20	ML2	ML	Femur	f	2023_06_06__11_09__RecognizedCode-1.czi
1474_20	ML1	ML	Humerus	m	2023_06_06__11_09__RecognizedCode-5.czi
1475_20	ML1	ML	Femur	m	2023_06_06__11_10__RecognizedCode.czi
1476_20	ML1	ML	Femur	m	2023_06_06__11_10__RecognizedCode-1.czi
2370_21	MA1	MA	Humerus	f	2023_06_06__11_11__RecognizedCode-1.czi
2371_21	MA1	MA	Femur	f	2023_06_06__11_11__RecognizedCode-3.czi
2372_21	MA1	MA	Femur	f	2023_06_06__11_11__RecognizedCode-5.czi
2382_21	MA4	MA	Humerus	m	2023_06_06__11_12__RecognizedCode-1.czi
2383_21	MA4	MA	Femur	m	2023_06_06__11_12__RecognizedCode-3.czi
2384_21	MA4	MA	Femur	m	2023_06_06__11_12__RecognizedCode-5.czi
2373_21	MA2	MA	Humerus	m	2023_06_06__11_13__RecognizedCode-1.czi
2376_21	MA2	MA	Femur	m	2023_06_06__11_13__RecognizedCode-3.czi
2375_21	MA2	MA	Femur	m	2023_06_06__11_13__RecognizedCode-5.czi
2379_21	MA3	MA	Femur	m	2023_06_06__11_14__RecognizedCode-1.czi
2380_21	MA3	MA	Femur	m	2023_06_06__11_14__RecognizedCode-3.czi
2141_21	AM3	AM	Humerus	m	2023_06_06__11_15__RecognizedCode-1.czi
2142_21	AM3	AM	Humerus	m	2023_06_06__11_15__RecognizedCode-3.czi
2145_21	AM4	AM	Humerus	m	2023_06_06__11_16__RecognizedCode-1.czi
2146_21	AM4	AM	Humerus	m	2023_06_06__11_16__RecognizedCode-3.czi
2138_21	AM2	AM	Humerus	f	2023_06_06__11_17__RecognizedCode-1.czi
2137_21	AM2	AM	Humerus	f	2023_06_06__11_17__RecognizedCode-3.czi
1038_21	AS2	AS	Humerus	m	2023_06_06__11_18__RecognizedCode-3.czi
1034_21	AS1	AS	Humerus	m	2023_06_06__11_19__RecognizedCode-1.czi
1035_21	AS1	AS	Humerus	m	2023_06_06__11_19__RecognizedCode-3.czi
1042_21	AS3	AS	Humerus	f	2023_06_06__11_20__RecognizedCode-1.czi
1043_21	AS3	AS	Humerus	f	2023_06_06__11_20__RecognizedCode-3.czi
1047_21	AS4	AS	Humerus	f	2023_06_06__11_21__RecognizedCode-1.czi
1046_21	AS4	AS	Humerus	f	2023_06_06__11_21__RecognizedCode-3.czi
1059_21	AS5	AS	Femur	f	2023_06_06__11_22__RecognizedCode-1.czi
1058_21	AS5	AS	Humerus	f	2023_06_06__11_22__RecognizedCode-3.czi
1051_21	AS5	AS	Femur	f	2023_06_06__11_23__RecognizedCode-1.czi
1050_21	AS5	AS	Femur	f	2023_06_06__11_23__RecognizedCode-3.czi
1063_21	AS5	AS	Femur	f	2023_06_06__11_24__RecognizedCode-1.czi
1062_21	AS5	AS	Femur	f	2023_06_06__11_24__RecognizedCode-3.czi
1055_21	AS5	AS	Femur	f	2023_06_06__11_25__RecognizedCode-1.czi
1054_21	AS5	AS	Humerus	f	2023_06_06__11_25__RecognizedCode-3.czi
1473_20	ML1	ML	Humerus	m	2023_06_07__10_02__RecognizedCode-1.czi
2369_21	MA1	MA	Humerus	f	2023_06_07__10_02__RecognizedCode-3.czi
2381_21	MA4	MA	Humerus	m	2023_06_07__10_02__RecognizedCode-5.czi
2374_21	MA2	MA	Humerus	m	2023_06_07__10_03__RecognizedCode.czi
2377_21	MA3	MA	Humerus	m	2023_06_07__10_03__RecognizedCode-1.czi
2139_21	AM3	AM	Femur	m	2023_06_07__10_03__RecognizedCode-5.czi
2140_21	AM3	AM	Femur	m	2023_06_07__10_04__RecognizedCode.czi
2143_21	AM4	AM	Femur	m	2023_06_07__10_04__RecognizedCode-1.czi
2144_21	AM4	AM	Femur	m	2023_06_07__10_04__RecognizedCode-3.czi
1037_21	AS2	AS	Femur	m	2023_06_07__10_05__RecognizedCode-1.czi
1036_21	AS2	AS	Femur	m	2023_06_07__10_05__RecognizedCode-3.czi
1032_21	AS1	AS	Femur	m	2023_06_07__10_05__RecognizedCode-5.czi
1033_21	AS1	AS	Femur	m	2023_06_07__14_16__RecognizedCode.czi
1041_21	AS3	AS	Femur	f	2023_06_07__14_16__RecognizedCode-1.czi
1040_21	AS3	AS	Femur	f	2023_06_07__14_16__RecognizedCode-3.czi
1045_21	AS4	AS	Femur	f	2023_06_07__14_16__RecognizedCode-5.czi
1044_21	AS4	AS	Femur	f	2023_06_07__14_17__RecognizedCode.czi
1057_21	AS5	AS	Femur	f	2023_06_07__14_17__RecognizedCode-1.czi
1056_21	AS5	AS	Femur	f	2023_06_07__14_17__RecognizedCode-3.czi
1049_21	AS5	AS	Humerus	f	2023_06_07__14_17__RecognizedCode-5.czi
1048_21	AS5	AS	Humerus	f	2023_06_07__14_18__RecognizedCode.czi
1061_21	AS5	AS	Femur	f	2023_06_07__14_18__RecognizedCode-1.czi
1060_21	AS5	AS	Femur	f	2023_06_07__14_18__RecognizedCode-3.czi
1053_21	AS5	AS	Humerus	f	2023_06_07__14_18__RecognizedCode-5.czi
2136_21	AM2	AM	Femur	f	2023_06_08__09_34__RecognizedCode.czi
